# Supplementary material for: Strategies for Wheat Stripe Rust Pathogenicity Identified by Transcriptome Sequencing
Source: PLoS One. 2013 Jun 26;8(6):e67150. doi: 10.1371/journal.pone.0067150 (PMC3694141; doi:10.1371/journal.pone.0067150)
Supplement: Table S1 — Transcripts reference set. 12,282 EST contigs assembled from germinated spores and haustorial datasets were used as references to map Illumina RNA-seq data from the same tissues. Three biological replicates for haustoria (H1, H2, H3) and spores (S1, S2, S3) were used for sequencing. Differences between each tissue were established by RPKM values for each replicate which were subjected to Baggerley’s test to provide statistical support for differences in gene expression. (XLSX) [file pone.0067150.s005.xlsx]

## Sheet: TS1
								Haustoria biological replicates							Spores biological replicates
				Baggerley's test				H1		H2		H3			S1		S2		S3
Transcript ID	Transcript length (nt)	Difference	Fold Change	Test statistic	P-value	FDR p-value correction	Differentially expressed	Total transcript reads	RPKM	Total transcript reads	RPKM	Total transcript reads	RPKM	Means	Total transcript reads	RPKM	Total transcript reads	RPKM	Total transcript reads	RPKM	Means
PST79_1	1312	-117.01	-2.69	-6.85	7.4e-12	3.04e-11	HAU	5592	188.16	13530	221.23	6412	149.9	186.43	8794	81.46	8204	69.98	6483	56.81	69.41
PST79_10	457	-3.77	-∞	-3.4	0.000672	0.00115		35	3.17	82	3.6	72	4.53	3.77	0	0	0	0	0	0	0
PST79_100	1523	115.92	12.92	17.28	0	0	SPO	359	10.41	880	12.4	317	6.38	9.73	16702	133.27	17336	127.38	15406	116.29	125.65
PST79_1000	1163	13.53	1.78	3.41	0.000653	0.00112		543	20.61	989	18.24	510	13.45	17.43	3108	32.48	3036	29.21	3157	31.21	30.97
PST79_10000	325	-15.85	-960.62	-4.06	4.89e-05	9.62e-05		188	17.89	474	21.91	118	7.8	15.87	0	0	0	0	2	0.05	0.02
PST79_10002	1126	-1.74	-1.68	-0.97	0.33	0.39		178	6.98	225	4.29	61	1.66	4.31	222	2.4	313	3.11	216	2.21	2.57
PST79_10003	1074	-88.05	-61.21	-2.45	0.01	0.02	HAU	3913	160.84	3591	71.73	1259	35.95	89.51	122	1.38	156	1.63	129	1.38	1.46
PST79_10005	612	6.15	28.72	4.15	3.33e-05	6.67e-05		2	0.14	12	0.42	2	0.1	0.22	334	6.63	421	7.7	254	4.77	6.37
PST79_10006	1220	15.6	3.08	4.92	8.71e-07	2.09e-06		248	8.97	498	8.76	191	4.8	7.51	2283	22.74	2630	24.12	2385	22.47	23.11
PST79_10007	791	2.15	∞	2.54	0.01	0.02		0	0	0	0	0	0	0	118	1.81	187	2.65	137	1.99	2.15
PST79_10008	870	1.38	1.42	0.88	0.38	0.44		79	4.01	163	4.02	55	1.94	3.32	383	5.35	358	4.6	314	4.15	4.7
PST79_10009	983	-3.8	-1.31	-1.22	0.22	0.27		356	15.99	940	20.51	388	12.11	16.2	1028	12.71	1070	12.18	1054	12.33	12.41
PST79_1001	532	-148.5	-446.89	-2.38	0.02	0.02	HAU	3534	277.11	2581	98.34	1304	71.04	148.83	9	0.19	22	0.44	18	0.37	0.33
PST79_10010	693	1.87	1.49	1.09	0.27	0.33		70	4.46	160	4.95	45	1.99	3.8	295	5.17	381	6.15	343	5.69	5.67
PST79_10011	567	28.22	7.81	8.11	4.44e-16	2.66e-15	SPO	54	4.2	156	5.9	43	2.33	4.14	1491	31.96	1694	33.43	1564	31.71	32.37
PST79_10012	678	-5.77	-40.33	-3.74	0.000181	0.000332		126	8.2	209	6.61	65	2.94	5.92	5	0.09	12	0.2	9	0.15	0.15
PST79_10013	1094	-11.49	-621.67	-5.81	6.09e-09	1.84e-08		298	12.03	713	13.98	304	8.52	11.51	5	0.06	0	0	0	0	0.02
PST79_10014	913	14.98	1.95	3.39	0.000694	0.00119		327	15.81	887	20.84	318	10.68	15.78	1782	23.72	2822	34.59	2697	33.96	30.76
PST79_10015	709	10.17	1.63	2.52	0.01	0.02		243	15.13	719	21.75	263	11.38	16.09	1678	28.76	1602	25.29	1525	24.73	26.26
PST79_10016	547	6.82	254.68	4.51	6.56e-06	1.43e-05		1	0.08	0	0	0	0	0.03	357	7.93	392	8.02	219	4.6	6.85
PST79_10017	665	-3.4	-1.64	-1.56	0.12	0.15		150	9.96	339	10.94	113	5.21	8.7	254	4.64	350	5.89	310	5.36	5.3
PST79_10018	512	-20.9	-46.39	-4.19	2.84e-05	5.73e-05	HAU	327	28.2	599	25.1	180	10.78	21.36	6	0.14	31	0.68	25	0.56	0.46
PST79_10019	543	-25.89	-2.06	-3.85	0.000118	0.000223	HAU	593	48.21	1607	63.49	697	39.37	50.36	1146	25.65	1247	25.7	1042	22.06	24.47
PST79_1002	227	-16.72	-∞	-7.05	1.81e-12	7.91e-12		78	15.17	223	21.07	103	13.92	16.72	0	0	0	0	0	0	0
PST79_10020	485	-2.29	-∞	-2.63	0.00858	0.01		15	1.37	70	3.1	38	2.4	2.29	0	0	0	0	0	0	0
PST79_10021	620	-9.38	-3.7	-4	6.3e-05	0.000122		173	12.32	432	14.95	229	11.33	12.86	199	3.9	154	2.78	203	3.76	3.48
PST79_10022	1104	-21.22	-289.72	-7.93	2.15e-15	1.23e-14	HAU	501	20.03	1293	25.12	674	18.73	21.29	4	0.04	2	0.02	15	0.16	0.07
PST79_10023	1268	129.57	7.18	17.16	0	0	SPO	603	20.99	1472	24.9	705	17.05	20.98	15463	148.2	17991	158.78	15959	144.69	150.56
PST79_10024	1269	-274.68	-2.17	-3.95	7.71e-05	0.000148	HAU	15198	528.71	24726	417.99	24080	582.01	509.57	27545	263.79	22263	196.33	26996	244.57	234.89
PST79_10025	205	-1.78	-∞	-2.24	0.02	0.03		10	2.04	29	2.88	3	0.43	1.78	0	0	0	0	0	0	0
PST79_10026	1788	73	310.3	11.75	0	0	SPO	20	0.49	15	0.18	2	0.03	0.24	12045	81.87	12239	76.6	9526	61.25	73.24
PST79_10027	1494	265.66	4.32	19.66	0	0	SPO	2805	82.89	6695	96.13	2977	61.12	80.05	43812	356.39	44715	334.94	44936	345.78	345.7
PST79_10028	783	-2.05	-26.58	-1.26	0.21	0.25		95	5.36	26	0.71	8	0.31	2.13	8	0.12	4	0.06	4	0.06	0.08
PST79_10029	551	-15.85	-∞	-6.16	7.48e-10	2.51e-09		171	13.7	546	21.26	226	12.58	15.85	0	0	0	0	0	0	0
PST79_1003	358	-19.11	-1785.88	-7.54	4.69e-14	2.39e-13		160	19.73	359	21.51	188	16.11	19.12	0	0	0	0	1	0.03	0.01
PST79_10030	1160	31.93	12.95	9.08	0	0	SPO	79	3.01	195	3.61	53	1.4	2.67	3686	38.62	3700	35.69	2977	29.5	34.61
PST79_10031	1136	4.95	1.42	1.64	0.1	0.13		328	12.56	731	13.6	341	9.07	11.74	1455	15.34	1771	17.19	1762	17.57	16.7
PST79_10032	945	-1.82	-∞	-2.32	0.02	0.03		46	2.15	87	1.97	41	1.33	1.82	0	0	0	0	0	0	0
PST79_10033	1007	-47.53	-1.49	-2.41	0.02	0.02		2974	130.38	8815	187.79	3735	113.76	143.98	8345	100.71	8551	95.03	8198	93.59	96.44
PST79_10034	266	-6.69	-1.55	-1.67	0.1	0.12		116	19.25	309	24.92	105	12.11	18.76	288	13.16	262	11.02	278	12.01	12.07
PST79_10035	1339	12.9	58.59	6.12	9.45e-10	3.13e-09		4	0.13	28	0.45	4	0.09	0.22	1490	13.52	1726	14.43	1331	11.43	13.13
PST79_10036	557	-5.31	-1.17	-0.74	0.46	0.52		488	38.68	1254	48.3	454	25	37.32	1490	32.51	1679	33.73	1444	29.8	32.02
PST79_10037	1232	4.74	5	3.08	0.00206	0.00331		41	1.47	64	1.11	39	0.97	1.18	631	6.22	707	6.42	548	5.11	5.92
PST79_10038	492	-2.88	-1.3	-1.02	0.31	0.36		163	13.89	332	13.75	173	10.24	12.63	436	10.23	481	10.39	389	8.63	9.75
PST79_10039	236	306.55	7.68	10.85	0	0	SPO	303	56.68	642	58.36	174	22.61	45.88	7046	362.83	8280	392.63	6196	301.83	352.43
PST79_1004	535	-6.8	-∞	-4.51	6.37e-06	1.39e-05		102	8.42	150	6.01	104	5.96	6.8	0	0	0	0	0	0	0
PST79_10040	798	-1.18	-1.27	-0.62	0.54	0.6		123	6.8	223	5.99	97	3.73	5.51	220	3.35	392	5.5	287	4.13	4.33
PST79_10041	1661	1641.02	29.55	41.09	0	0	SPO	2466	65.54	5686	73.44	1811	33.44	57.47	224953	1645.89	264430	1781.57	241000	1668.03	1698.5
PST79_10042	368	6.58	3.55	3.34	0.000829	0.00141		26	2.89	54	2.92	25	1.93	2.58	342	10.47	312	8.79	284	8.22	9.16
PST79_10043	588	-7.06	-53.51	-4.51	6.47e-06	1.41e-05		91	6.83	227	8.28	124	6.47	7.19	0	0	14	0.27	7	0.14	0.13
PST79_10044	1002	-28.07	-2.46	-5.15	2.58e-07	6.56e-07	HAU	1085	47.8	2643	56.58	1223	37.44	47.27	1545	18.74	1800	20.1	1635	18.76	19.2
PST79_10046	494	-9.82	-1330.91	-5.43	5.71e-08	1.55e-07		102	8.68	276	11.41	159	9.4	9.83	0	0	0	0	1	0.02	0.00738
PST79_10047	392	48.11	3.59	3.4	0.000668	0.00115	SPO	411	46.29	131	7.17	28	2.19	18.55	2055	63.71	2559	73.05	2155	63.2	66.65
PST79_10048	488	1.59	1.15	0.26	0.8	0.85		273	24.7	112	4.92	35	2.2	10.61	521	12.97	533	12.22	484	11.4	12.2
PST79_1005	720	-10.33	-1.42	-2.27	0.02	0.03		578	35.44	1355	40.37	668	28.46	34.76	1369	23.11	1536	23.87	1647	26.3	24.43
PST79_10051	453	-10.39	-1.36	-1.3	0.2	0.24		388	37.81	1141	54.03	387	26.2	39.35	1169	31.36	1167	28.83	1052	26.7	28.96
PST79_10052	435	77.33	7.99	12.26	0	0	SPO	87	8.83	305	15.04	132	9.31	11.06	3355	93.73	3695	95.06	2890	76.38	88.39
PST79_10053	523	14.72	1.49	1.78	0.08	0.1		332	28.02	1104	45.28	271	15.89	29.73	2007	46.64	2224	47.59	1780	39.13	44.45
PST79_10054	1556	-1.17	-3.09	-1.32	0.19	0.23		79	2.24	130	1.79	59	1.16	1.73	47	0.37	107	0.77	74	0.55	0.56
PST79_10055	994	13.63	6.02	5.43	5.64e-08	1.53e-07		59	2.62	180	3.88	53	1.64	2.71	1518	18.56	1457	16.4	1216	14.06	16.34
PST79_10056	376	-1.72	-∞	-2.35	0.02	0.03		13	1.53	12	0.68	36	2.94	1.72	0	0	0	0	0	0	0
PST79_10057	823	9.77	31.4	5.25	1.53e-07	3.97e-07		2	0.11	30	0.78	2	0.07	0.32	714	10.54	865	11.76	570	7.96	10.09
PST79_10058	346	-481.65	-5.18	-8.83	1e-18	6.77e-18	HAU	5614	716.3	9671	599.61	5358	474.97	596.96	3111	109.27	3630	117.41	3589	119.25	115.31
PST79_10059	480	-155.67	-5.65	-7.33	2.23e-13	1.07e-12	HAU	2173	194.58	5346	232.62	2254	140.23	189.15	1379	33.99	1484	33.69	1405	32.76	33.48
PST79_1006	846	-290.78	-3346.65	-6.94	3.87e-12	1.64e-11	HAU	4385	228.82	15158	384.36	7155	259.4	290.86	7	0.1	8	0.11	4	0.05	0.09
PST79_10060	569	0.25	1.02	0.12	0.9	0.94		141	10.94	381	14.36	166	8.95	11.42	480	10.25	663	13.04	579	11.7	11.66
PST79_10061	694	-24.4	-1.57	-3.39	0.000689	0.00118		1062	67.56	2569	79.41	1230	54.36	67.11	2653	46.46	2760	44.51	2244	37.17	42.71
PST79_10062	663	4.94	3.81	2.94	0.00324	0.0051		14	0.93	77	2.49	40	1.85	1.76	436	7.99	424	7.16	285	4.94	6.7
PST79_10063	932	6.82	10.1	4.11	4.01e-05	7.95e-05		17	0.81	47	1.08	11	0.36	0.75	689	8.98	661	7.94	469	5.79	7.57
PST79_10064	564	-14.26	-4.49	-5.18	2.28e-07	5.81e-07		267	20.9	517	19.66	266	14.47	18.34	178	3.84	200	3.97	218	4.44	4.08
PST79_10065	541	-4.44	-∞	-3.62	0.000293	0.000525		52	4.24	143	5.67	60	3.4	4.44	0	0	0	0	0	0	0
PST79_10066	752	-7.4	-1.42	-1.93	0.05	0.07		438	25.71	973	27.76	523	21.33	24.93	1124	18.16	1249	18.59	1037	15.85	17.53
PST79_10067	609	-0.28	-1.05	-0.12	0.9	0.94		85	6.16	180	6.34	90	4.53	5.68	229	4.57	325	5.97	300	5.66	5.4
PST79_10069	1400	19.65	52.85	7.21	5.79e-13	2.66e-12		18	0.57	30	0.46	5	0.11	0.38	2629	22.82	2833	22.65	1780	14.62	20.03
PST79_1007	513	57.89	34.4	12.81	0	0	SPO	23	1.98	57	2.38	14	0.84	1.73	2556	60.55	2828	61.69	2527	56.63	59.62
PST79_10071	797	67.91	2.19	7.43	1.06e-13	5.26e-13	SPO	1010	55.94	2639	71.03	1147	44.14	57.04	8662	132.08	9056	127.16	8015	115.61	124.95
PST79_10072	1106	-1.43	-1.07	-0.35	0.72	0.78		508	20.28	1354	26.26	565	15.67	20.74	1844	20.26	1815	18.36	1856	19.29	19.31
PST79_10073	489	2.54	1.75	1.44	0.15	0.19		30	2.6	97	4.08	59	3.55	3.41	266	6.34	265	5.81	253	5.7	5.95
PST79_10074	1491	6.73	11.27	4.12	3.8e-05	7.56e-05		32	0.95	48	0.69	16	0.33	0.66	949	7.74	1081	8.11	819	6.31	7.39
PST79_10075	1098	6.86	2.41	2.95	0.00313	0.00493		139	5.59	335	6.55	89	2.49	4.87	772	8.54	1379	14.05	1203	12.6	11.73
PST79_10076	1039	18.04	7.99	6.51	7.49e-11	2.78e-10		50	2.12	208	4.29	45	1.33	2.58	1990	23.28	2017	21.72	1525	16.87	20.62
PST79_10077	652	-26.48	-5.46	-7.41	1.26e-13	6.19e-13	HAU	452	30.6	1083	35.63	660	31.05	32.43	294	5.48	357	6.13	353	6.22	5.94
PST79_10078	394	-15.07	-∞	-4.29	1.75e-05	3.62e-05		213	22.13	267	13.48	133	9.6	15.07	0	0	0	0	0	0	0
PST79_10079	380	-0.32	-1.92	-0.56	0.58	0.64		8	0.93	6	0.34	9	0.73	0.66	10	0.32	11	0.32	13	0.39	0.35
PST79_1008	769	-12.9	-1614.52	-6.16	7.15e-10	2.4e-09		344	14.99	691	14.63	301	9.11	12.91	2	0.02	0	0	0	0	0.008
PST79_10080	1150	28.13	4.5	7.35	1.92e-13	9.29e-13	SPO	195	7.49	573	10.69	223	5.95	8.04	3610	38.15	3889	37.84	3252	32.51	36.17
PST79_10081	1399	13.96	7.62	5.68	1.32e-08	3.85e-08		71	2.24	175	2.68	64	1.4	2.11	1849	16.06	2118	16.94	1850	15.2	16.07
PST79_10082	492	-10.88	-1.74	-2.17	0.03	0.04		305	27.37	761	33.18	263	16.4	25.65	437	10.79	763	17.35	692	16.17	14.77
PST79_10085	573	-5.1	-1.67	-1.95	0.05	0.07		172	12.55	392	13.9	227	11.51	12.65	325	6.53	430	7.95	431	8.19	7.56
PST79_10086	353	48.42	5.59	9.78	0	0	SPO	72	9	234	14.22	97	8.43	10.55	1501	51.68	1822	57.76	2072	67.48	58.97
PST79_10087	605	-2.99	-8.82	-2.64	0.00827	0.01		48	3.5	121	4.29	46	2.33	3.38	23	0.46	33	0.61	4	0.08	0.38
PST79_10088	774	-7.8	-11.17	-2.2	0.03	0.04		270	15.4	254	7.04	82	3.25	8.56	55	0.86	47	0.68	51	0.76	0.77
PST79_10089	526	-0.71	-3.03	-1.02	0.31	0.36		19	1.59	25	1.02	10	0.58	1.07	12	0.28	15	0.32	21	0.46	0.35
PST79_1009	1190	21.3	2.32	4.95	7.33e-07	1.77e-06	SPO	422	15.66	1157	20.86	458	11.8	16.11	3945	40.29	3988	37.5	3563	34.42	37.4
PST79_10090	463	-12.42	-∞	-3.93	8.56e-05	0.000163		74	6.88	404	18.25	188	12.14	12.42	0	0	0	0	0	0	0
PST79_10091	1362	4.62	3.21	2.72	0.00654	0.00989		55	1.78	200	3.15	59	1.33	2.09	831	7.41	823	6.76	703	5.93	6.7
PST79_10092	369	1.27	3.55	1.48	0.14	0.17		4	0.48	16	0.93	1	0.08	0.5	46	1.51	66	2	57	1.78	1.76
PST79_10093	706	1.21	1.1	0.46	0.64	0.7		202	12.1	476	13.86	218	9.07	11.68	916	15.1	833	12.65	700	10.92	12.89
PST79_10094	455	-41.17	-42.6	-5.36	8.24e-08	2.2e-07	HAU	551	49.85	1177	51.74	396	24.89	42.16	36	0.9	39	0.89	50	1.18	0.99
PST79_10095	345	-3.62	-4.59	-2	0.04	0.06		14	1.64	136	7.72	56	4.54	4.63	15	0.48	50	1.48	35	1.06	1.01
PST79_10096	1254	2.95	1.14	0.71	0.48	0.54		527	18.55	1616	27.64	645	15.78	20.66	2447	23.71	2793	24.93	2420	22.19	23.61
PST79_10097	621	25.63	3.27	5.78	7.44e-09	2.23e-08	SPO	162	11.52	471	16.27	122	6.03	11.27	1978	38.71	2044	36.83	1899	35.16	36.9
PST79_10099	1359	-24.93	-2.93	-6	1.98e-09	6.35e-09	HAU	1230	39.96	2731	43.11	1353	30.54	37.87	1870	16.72	1466	12.07	1184	10.02	12.94
PST79_101	725	7.05	29.51	4.07	4.7e-05	9.26e-05		6	0.37	7	0.21	4	0.17	0.25	452	7.58	655	10.11	265	4.2	7.3
PST79_1010	781	-2.63	-∞	-2.35	0.02	0.03		55	3.11	157	4.31	12	0.47	2.63	0	0	0	0	0	0	0
PST79_10100	2689	66.24	4.27	7.28	3.3e-13	1.55e-12	SPO	1325	21.75	2821	22.51	1449	16.53	20.26	21996	99.41	21648	90.09	16374	70	86.5
PST79_10101	579	-0.47	-1.33	-0.4	0.69	0.75		25	1.91	81	3	14	0.74	1.88	41	0.86	87	1.68	86	1.71	1.42
PST79_10102	707	4.51	6.53	3.15	0.00164	0.00267		9	0.56	32	0.97	21	0.91	0.81	321	5.52	361	5.71	291	4.73	5.32
PST79_10103	984	-20.08	-1.23	-1.48	0.14	0.17		2350	105.43	5923	129.13	2867	89.37	107.97	8483	104.77	7602	86.46	6202	72.46	87.89
PST79_10104	1059	-47.68	-4.66	-5.75	9.02e-09	2.68e-08	HAU	1486	61.95	3777	76.51	1507	43.65	60.7	1286	14.76	1251	13.22	1022	11.09	13.02
PST79_10105	666	-216.33	-37.35	-9.18	4.43e-20	3.08e-19	HAU	3587	237.77	8253	265.83	3545	163.26	222.29	356	6.5	335	5.63	332	5.73	5.95
PST79_10106	690	-183.19	-23.8	-11.63	2.95e-31	2.45e-30	HAU	3411	218.24	6589	204.85	3388	150.6	191.23	519	9.14	474	7.69	437	7.28	8.04
PST79_10107	1775	14.49	1.3	1.97	0.05	0.07		2017	50.17	4972	60.09	2078	35.91	48.72	10268	70.3	9817	61.89	8867	57.43	63.21
PST79_10108	442	-49.2	-6.87	-8.23	1.8e-16	1.13e-15	HAU	670	62.4	1461	66.12	683	44.2	57.57	252	6.46	384	9.07	396	9.6	8.38
PST79_10109	1574	6.93	6.14	3.88	0.000103	0.000194		51	1.43	136	1.85	39	0.76	1.35	1115	8.61	1224	8.7	1030	7.52	8.28
PST79_1011	836	9.97	1.09	0.52	0.6	0.66		2275	120.14	6046	155.14	1963	72.02	115.77	9685	140.79	9539	127.69	7907	108.73	125.74
PST79_10110	732	37.64	15.32	9.98	0	0	SPO	59	3.56	122	3.58	18	0.75	2.63	2639	43.81	2830	43.27	2148	33.74	40.27
PST79_10111	596	-0.12	-2.71	-0.39	0.7	0.76		0	0	15	0.54	1	0.05	0.2	6	0.12	1	0.02	4	0.08	0.07
PST79_10112	817	-21.25	-∞	-4.14	3.54e-05	7.06e-05	HAU	327	17.67	1229	32.27	368	13.82	21.25	0	0	0	0	0	0	0
PST79_10113	1025	2.12	5.21	2.08	0.04	0.05		16	0.69	22	0.46	12	0.36	0.5	211	2.5	299	3.26	187	2.1	2.62
PST79_10114	741	-13.14	-4.34	-4.94	7.99e-07	1.92e-06		320	19.06	624	18.06	340	14.07	17.07	183	3	265	4	309	4.79	3.93
PST79_10116	1091	25.22	4.79	6.7	2.02e-11	7.91e-11	SPO	130	5.26	538	10.58	146	4.1	6.65	2804	31.23	3261	33.45	2935	30.93	31.87
PST79_10117	540	-6.4	-1.6	-1.87	0.06	0.08		234	19.13	525	20.86	195	11.08	17.02	472	10.62	536	11.11	476	10.13	10.62
PST79_10118	1677	-9.26	-1.2	-1.14	0.25	0.3		2062	54.28	5533	70.78	2430	44.44	56.5	7586	54.97	7030	46.91	5810	39.83	47.24
PST79_10119	594	13.88	6.04	5.47	4.63e-08	1.27e-07		39	2.9	77	2.78	50	2.58	2.75	922	18.86	980	18.46	650	12.58	16.64
PST79_1012	903	1.19	1.16	0.5	0.62	0.68		148	7.24	449	10.67	117	3.97	7.29	707	9.52	665	8.24	603	7.68	8.48
PST79_10120	635	8.48	31.19	3.64	0.000277	0.000499		4	0.28	11	0.37	4	0.19	0.28	600	11.48	604	10.64	230	4.16	8.76
PST79_10121	739	-19.25	-3.26	-4.14	3.49e-05	6.97e-05		413	24.67	1280	37.16	516	21.42	27.75	513	8.44	591	8.95	522	8.12	8.5
PST79_10122	679	-0.45	-83.33	-1.15	0.25	0.3		3	0.2	23	0.73	10	0.45	0.46	0	0	1	0.02	0	0	0.00549
PST79_10123	541	-6.07	-2.15	-2.56	0.01	0.02		143	11.21	342	13.03	180	9.81	11.35	188	4.06	313	6.22	272	5.55	5.28
PST79_10124	1107	8.96	1.81	2.83	0.00465	0.00717		279	11.13	745	14.44	276	7.65	11.07	2036	22.35	1990	20.12	1696	17.61	20.03
PST79_10125	960	14.41	1.48	1.34	0.18	0.22		1118	51.41	1108	24.76	441	14.09	30.09	3018	38.21	4072	47.47	3994	47.83	44.5
PST79_10126	917	-0.28	-∞	-0.92	0.36	0.42		8	0.39	10	0.23	7	0.23	0.28	0	0	0	0	0	0	0
PST79_10127	501	-21.15	-2.69	-3.18	0.00149	0.00244	HAU	341	30.05	1106	47.36	387	23.69	33.7	551	13.37	602	13.45	472	10.83	12.55
PST79_10128	994	14.18	8.83	5.84	5.35e-09	1.63e-08		48	2.13	107	2.31	32	0.99	1.81	1419	17.35	1553	17.48	1135	13.13	15.99
PST79_10129	554	-500.93	-17.39	-15.53	2.13e-54	1.97e-53	HAU	7621	607.29	13805	534.56	8176	452.66	531.5	1038	22.77	1561	31.53	1803	37.41	30.57
PST79_1013	306	-3.27	-2.73	-1.87	0.06	0.08		22	3.17	60	4.21	81	8.12	5.17	45	1.79	47	1.72	58	2.18	1.9
PST79_10130	1194	58.21	3.94	10.22	0	0	SPO	548	20.26	1251	22.48	649	16.67	19.8	7992	81.34	8506	79.72	7578	72.96	78.01
PST79_10131	531	-3.17	-8.17	-2.68	0.00737	0.01		61	5.07	94	3.8	34	1.96	3.61	18	0.41	30	0.63	13	0.28	0.44
PST79_10132	1428	9.85	2.17	3.33	0.000872	0.00148		261	8.07	690	10.37	318	6.83	8.42	2347	19.97	2300	18.02	2090	16.83	18.27
PST79_10133	325	0.96	1.42	0.7	0.49	0.55		20	2.72	26	1.72	26	2.45	2.3	92	3.44	89	3.06	92	3.25	3.25
PST79_10134	474	-39.54	-72.47	-10.72	8e-27	6.28e-26	HAU	464	40.48	1049	44.47	583	35.34	40.1	15	0.36	30	0.66	28	0.64	0.55
PST79_10135	544	-12.72	-14.42	-4.57	4.84e-06	1.07e-05		176	14.28	466	18.38	148	8.34	13.67	38	0.85	60	1.23	36	0.76	0.95
PST79_10136	282	62.37	3.94	9.01	0	0	SPO	137	21.45	369	28.07	129	14.03	21.18	2106	90.76	2218	88.02	1763	71.87	83.55
PST79_10137	429	-10.78	-11.27	-5.18	2.26e-07	5.77e-07		122	12.55	264	13.2	136	9.72	11.83	28	0.79	44	1.15	45	1.21	1.05
PST79_10138	839	-17.92	-358.23	-7.26	3.95e-13	1.85e-12		338	17.78	875	22.37	376	13.75	17.97	2	0.03	5	0.07	4	0.05	0.05
PST79_10139	548	-36.47	-19.44	-5.92	3.2e-09	1e-08	HAU	580	46.72	1121	43.88	442	24.74	38.45	92	2.04	92	1.88	96	2.01	1.98
PST79_1014	350	-2.24	-2.3	-1.07	0.28	0.34		20	2.52	27	1.65	88	7.71	3.96	28	0.97	55	1.76	74	2.43	1.72
PST79_10140	852	-0.59	-1.12	-0.3	0.76	0.82		91	4.72	281	7.08	126	4.54	5.44	258	3.68	387	5.08	429	5.79	4.85
PST79_10143	372	-156.46	-650.5	-12.47	1.11e-35	9.56e-35	HAU	1493	177.18	2925	168.68	1507	124.25	156.7	10	0.33	7	0.21	6	0.19	0.24
PST79_10144	761	6.97	6.37	3.92	8.96e-05	0.000171		24	1.39	60	1.69	20	0.81	1.3	581	9.28	559	8.22	483	7.3	8.27
PST79_10145	1024	13.23	2.14	3.82	0.000131	0.000245		304	13.11	629	13.18	289	8.66	11.65	1943	23.06	2502	27.34	2157	24.22	24.87
PST79_10146	928	5.05	1.31	1.47	0.14	0.18		343	16.32	829	19.16	398	13.15	16.21	1754	22.97	1642	19.8	1697	21.02	21.26
PST79_10147	398	-4.59	-∞	-3.69	0.000221	0.000402		53	5.88	79	4.26	47	3.62	4.59	0	0	0	0	0	0	0
PST79_10148	511	6.22	11.31	3.96	7.45e-05	0.000143		9	0.78	16	0.67	6	0.36	0.6	350	8.32	312	6.83	236	5.31	6.82
PST79_10149	1039	-5.15	-3.72	-3	0.00274	0.00435		150	6.37	367	7.58	243	7.17	7.04	167	1.95	203	2.19	139	1.54	1.89
PST79_1015	299	-756.46	-2.73	-5.66	1.55e-08	4.49e-08	HAU	8096	1195.35	20804	1492.61	8712	893.68	1193.88	9739	395.84	11908	445.69	12243	470.73	437.42
PST79_10150	562	16.49	2.01	3.64	0.000276	0.000496		170	13.35	607	23.17	232	12.66	16.4	1520	32.87	1716	34.17	1545	31.6	32.88
PST79_10151	949	14.35	6.03	5.56	2.67e-08	7.56e-08		69	3.21	151	3.41	60	1.94	2.85	1115	14.28	1581	18.64	1542	18.68	17.2
PST79_10152	523	14.06	5.72	5.46	4.64e-08	1.27e-07		47	3.97	81	3.32	28	1.64	2.98	761	17.68	846	18.1	697	15.32	17.04
PST79_10153	566	0.65	4.06	1.1	0.27	0.32		4	0.31	9	0.33	0	0	0.21	36	0.76	55	1.06	39	0.78	0.87
PST79_10154	416	-9.59	-535.78	-5.32	1.07e-07	2.81e-07		94	9.98	224	11.55	99	7.3	9.61	0	0	2	0.05	0	0	0.02
PST79_10155	706	9.95	15.88	5.14	2.76e-07	6.99e-07		10	0.63	34	1.03	8	0.35	0.67	707	12.17	683	10.83	544	8.86	10.62
PST79_10156	1236	-5.75	-1.41	-1.68	0.09	0.12		561	20.04	1317	22.86	666	16.53	19.81	1381	13.58	1661	15.04	1456	13.54	14.05
PST79_10157	474	7.37	1.37	1.66	0.1	0.13		201	18.72	587	26.57	212	13.72	19.67	1163	29.82	1247	29.44	901	21.85	27.04
PST79_10158	434	2.31	2.87	1.85	0.06	0.09		17	1.73	27	1.33	9	0.64	1.23	126	3.53	154	3.97	118	3.13	3.54
PST79_10159	1098	7879.2	744.57	11.27	0	0	SPO	405	16.28	206	4.02	411	11.48	10.6	727042	8047.02	886564	9035.86	629071	6586.5	7889.79
PST79_1016	283	-1.27	-19.59	-1.89	0.06	0.08		2	0.31	23	1.74	18	1.95	1.34	2	0.09	3	0.12	0	0	0.07
PST79_10160	1098	7382.29	682.32	10.94	0	0	SPO	392	15.76	278	5.43	405	11.31	10.84	679811	7524.26	835154	8511.89	586733	6143.22	7393.12
PST79_10161	508	-1.51	-2.77	-1.4	0.16	0.2		38	3.23	75	3.1	13	0.77	2.37	46	1.08	32	0.69	36	0.8	0.85
PST79_10162	326	-24.84	-1.78	-2.97	0.00293	0.00464		465	62.97	1037	68.24	417	39.23	56.81	946	35.27	812	27.87	930	32.8	31.98
PST79_10163	747	4.34	1.64	1.7	0.09	0.12		101	5.97	356	10.22	102	4.19	6.79	733	11.93	689	10.32	724	11.14	11.13
PST79_10164	639	45.07	3.88	8.95	0	0	SPO	215	14.85	561	18.83	278	13.34	15.68	3021	57.45	3697	64.75	3338	60.05	60.75
PST79_10165	312	47.23	9.27	10.7	0	0	SPO	69	7.38	115	5.97	51	3.79	5.71	1721	50.64	2178	59.02	1766	49.16	52.94
PST79_10166	665	13.76	6.07	5.46	4.86e-08	1.33e-07		48	3.19	98	3.16	39	1.8	2.72	944	17.25	1015	17.08	873	15.09	16.47
PST79_10167	976	-1.32	-1.3	-0.69	0.49	0.55		114	5.16	339	7.45	146	4.59	5.73	323	4.02	468	5.37	326	3.84	4.41
PST79_10168	539	-8.82	-621.06	-5.09	3.59e-07	8.98e-07		120	9.83	260	10.35	111	6.32	8.83	0	0	0	0	2	0.04	0.01
PST79_10169	378	-5.65	-287.82	-4.1	4.2e-05	8.31e-05		44	4.99	125	6.89	65	5.13	5.67	0	0	0	0	2	0.06	0.02
PST79_1017	300	-854.84	-2.78	-5.4	6.76e-08	1.82e-07	HAU	8843	1301.29	23809	1702.51	9813	1003.27	1335.69	11286	457.19	12970	483.82	13088	501.54	480.85
PST79_10170	884	-23.55	-1.78	-3.55	0.000392	0.000693		1094	54.63	2684	65.13	1200	41.64	53.8	2262	31.1	2501	31.66	2153	28	30.25
PST79_10171	524	-0.9	-∞	-1.65	0.1	0.13		3	0.25	34	1.39	18	1.05	0.9	0	0	0	0	0	0	0
PST79_10173	1040	99.64	8.95	15.47	0	0	SPO	350	14.86	648	13.37	318	9.38	12.53	9236	107.93	10798	116.19	10169	112.41	112.18
PST79_10174	223	62.36	1.87	2.95	0.00313	0.00493		365	72.26	1100	105.82	271	37.27	71.78	2839	154.72	2714	136.2	2163	111.51	134.14
PST79_10175	559	-30.49	-1.47	-1.44	0.15	0.19		1144	90.35	3585	137.58	1086	59.59	95.84	3289	71.5	3331	66.68	2813	57.85	65.35
PST79_10176	715	18.08	3.44	5.48	4.22e-08	1.16e-07		127	7.84	284	8.52	137	5.88	7.41	1650	28.05	1666	26.08	1391	22.37	25.5
PST79_10177	1323	17.29	2.27	4.53	5.97e-06	1.3e-05		430	14.35	1037	16.81	424	9.83	13.66	3614	33.2	3902	33.01	3069	26.67	30.96
PST79_10178	546	-135.96	-4740.15	-11.25	2.41e-29	1.95e-28	HAU	1814	146.67	3977	156.25	1870	105.05	135.99	2	0.04	1	0.02	1	0.02	0.03
PST79_10179	510	12.13	10.85	5.52	3.43e-08	9.55e-08		12	1.04	56	2.36	5	0.3	1.23	576	13.73	711	15.6	477	10.75	13.36
PST79_1018	2519	0.15	1	0.06	0.95	0.99		1689	29.6	5094	43.38	2187	26.63	33.2	7320	35.32	7416	32.95	6967	31.8	33.35
PST79_10180	463	24.56	1.4	1.62	0.11	0.13		569	54.25	1971	91.32	553	36.63	60.74	3533	92.73	3790	91.61	2881	71.54	85.29
PST79_10181	672	-11.78	-24.52	-5.68	1.37e-08	3.99e-08		236	15.5	368	11.75	210	9.58	12.28	17	0.31	43	0.72	28	0.48	0.5
PST79_10182	921	1.39	1.03	0.23	0.82	0.87		1035	49.61	2731	63.61	1158	38.56	50.6	3776	49.83	4661	56.63	3965	49.49	51.98
PST79_10184	888	-5.65	-3.08	-2.89	0.0039	0.00606		205	10.19	391	9.45	158	5.46	8.36	152	2.08	261	3.29	215	2.78	2.72
PST79_10185	686	19.95	11.47	6.5	7.93e-11	2.94e-10		22	1.42	96	3	29	1.3	1.9	941	16.67	1655	27	1307	21.9	21.86
PST79_10186	268	6.86	2.72	3.11	0.00188	0.00303		19	3.13	75	6	25	2.86	4	254	11.52	267	11.15	231	9.91	10.86
PST79_10187	1112	-6.72	-1.73	-2.27	0.02	0.03		389	15.44	1029	19.85	459	12.66	15.98	906	9.9	936	9.42	820	8.48	9.27
PST79_10188	492	6.76	16.69	4.25	2.17e-05	4.45e-05		6	0.54	13	0.57	3	0.19	0.43	298	7.36	375	8.53	243	5.68	7.19
PST79_10189	486	-0.38	-1.26	-0.37	0.71	0.77		22	2	35	1.54	30	1.89	1.81	47	1.18	91	2.1	44	1.04	1.44
PST79_10190	846	13.88	9.4	5.81	6.1e-09	1.85e-08		31	1.62	96	2.43	25	0.91	1.65	1127	16.19	1332	17.62	942	12.8	15.54
PST79_10191	444	-7.23	-1.26	-1.53	0.13	0.16		365	36.29	835	40.34	419	28.94	35.19	980	26.82	1186	29.89	1050	27.19	27.97
PST79_10192	598	6.25	3.08	3.12	0.00183	0.00297		39	2.88	112	4.02	41	2.1	3	576	11.71	476	8.91	371	7.13	9.25
PST79_10193	704	-31.58	-2.36	-1.88	0.06	0.08		730	45.78	2923	89.07	675	29.41	54.75	1195	20.63	1606	25.53	1430	23.35	23.17
PST79_10194	1832	10.77	5.36	4.73	2.25e-06	5.16e-06		113	2.72	274	3.21	88	1.47	2.47	2371	15.74	2070	12.65	1806	11.34	13.24
PST79_10196	477	-0.97	-∞	-1.71	0.09	0.11		13	1.2	18	0.81	14	0.9	0.97	0	0	0	0	0	0	0
PST79_10197	2402	14.34	5.88	5.55	2.93e-08	8.24e-08		164	3.01	464	4.14	130	1.66	2.94	3466	17.54	4175	19.45	3104	14.86	17.28
PST79_10198	1146	-3.42	-1.15	-0.81	0.42	0.48		676	26.04	1648	30.85	844	22.59	26.49	2286	24.24	2581	25.2	1971	19.77	23.07
PST79_10199	698	0.34	1.09	0.24	0.81	0.86		53	3.2	170	4.99	65	2.73	3.64	245	4.07	255	3.9	251	3.95	3.97
PST79_102	515	20.45	1.52	1.94	0.05	0.07		420	36	1439	59.94	383	22.81	39.58	2150	50.74	3126	67.93	2752	61.43	60.03
PST79_1020	294	-1.17	-5.01	-1.6	0.11	0.14		3	0.45	17	1.24	26	2.71	1.47	11	0.45	5	0.19	6	0.23	0.29
PST79_10200	856	28.55	41.99	9.04	0	0	SPO	16	0.83	39	0.98	8	0.29	0.7	1962	27.85	2661	34.79	1868	25.09	29.24
PST79_10201	606	-1.12	-1.46	-0.77	0.44	0.5		49	3.57	119	4.21	57	2.88	3.56	128	2.57	130	2.4	124	2.35	2.44
PST79_10202	746	-11.31	-9.11	-4.63	3.59e-06	8.05e-06		144	8.52	587	16.88	309	12.7	12.7	108	1.76	106	1.59	54	0.83	1.39
PST79_10203	780	5.4	2.01	2.35	0.02	0.03		77	4.36	256	7.04	117	4.6	5.33	833	12.98	725	10.4	599	8.83	10.74
PST79_10204	470	-0.33	-39.81	-1	0.32	0.37		2	0.19	7	0.32	8	0.52	0.34	1	0.03	0	0	0	0	0.00862
PST79_10205	606	-3.56	-6.03	-2.7	0.00687	0.01		62	4.52	171	6.05	44	2.23	4.27	10	0.2	65	1.2	38	0.72	0.71
PST79_10206	526	-0.12	-2.8	-0.39	0.7	0.76		0	0	15	0.58	0	0	0.19	2	0.04	4	0.08	4	0.08	0.07
PST79_10207	555	0.11	1.11	0.12	0.9	0.94		7	0.56	35	1.35	22	1.22	1.04	49	1.07	65	1.31	52	1.08	1.15
PST79_10208	2660	-4.65	-1.95	-2.09	0.04	0.05		673	10.91	1315	10.36	657	7.4	9.55	1071	4.78	1192	4.9	1192	5.03	4.9
PST79_10209	529	10	4.21	4.31	1.66e-05	3.45e-05		38	3.17	84	3.41	48	2.78	3.12	593	13.62	648	13.71	554	12.04	13.12
PST79_1021	235	-39.57	-3.25	-1.99	0.05	0.06		276	51.85	325	29.67	690	90.06	57.19	336	17.38	322	15.33	412	20.16	17.62
PST79_10210	697	9.22	32.48	5.1	3.43e-07	8.61e-07		2	0.13	13	0.4	8	0.35	0.29	512	8.93	660	10.6	547	9.02	9.52
PST79_10211	1147	40.52	6.54	9.47	0	0	SPO	194	7.47	464	8.68	216	5.78	7.31	4697	49.77	4947	48.27	4533	45.43	47.82
PST79_10212	911	44.66	3.87	8.92	0	0	SPO	553	17.66	1072	16.64	554	12.3	15.53	6913	60.79	7441	60.25	7156	59.53	60.19
PST79_10213	585	26.82	2.36	3.88	0.000103	0.000196	SPO	257	19.39	697	25.56	273	14.31	19.76	2770	57.54	2409	46.08	1837	36.1	46.58
PST79_10214	1379	44.8	49.94	9.83	0	0	SPO	38	1.22	44	0.68	38	0.85	0.92	6005	52.92	5767	46.8	4488	37.42	45.71
PST79_10215	679	-13.17	-750.54	-6.28	3.44e-10	1.19e-09		192	12.48	470	14.85	271	12.24	13.19	2	0.04	0	0	1	0.02	0.02
PST79_10216	645	-30.05	-2.78	-5.72	1.06e-08	3.13e-08	HAU	754	51.61	1591	52.92	762	36.24	46.92	793	14.94	1056	18.32	973	17.34	16.87
PST79_10217	501	-61.49	-30.79	-9.96	2.34e-23	1.75e-22	HAU	871	76.75	1309	56.05	945	57.85	63.55	52	1.26	80	1.79	137	3.14	2.06
PST79_10218	840	6.63	8.5	3.98	6.79e-05	0.000131		20	1.05	57	1.46	4	0.15	0.88	627	9.07	598	7.97	402	5.5	7.51
PST79_10219	588	17.23	14.22	6.71	1.95e-11	7.65e-11		20	1.5	46	1.68	14	0.73	1.3	935	19.32	1024	19.49	858	16.78	18.53
PST79_1022	3114	62.09	6.28	8.3	0	0	SPO	884	12.36	2148	14.59	856	8.31	11.75	17703	68.13	24957	88.44	17844	64.96	73.84
PST79_10220	1072	15.73	2.46	4.49	7.26e-06	1.57e-05		250	10.3	646	12.93	316	9.04	10.75	2308	26.16	2633	27.49	2405	25.79	26.48
PST79_10221	552	-1.68	-∞	-2.24	0.03	0.04		15	1.2	60	2.33	27	1.5	1.68	0	0	0	0	0	0	0
PST79_10222	757	-31.45	-2.74	-2.95	0.00316	0.00497	HAU	702	40.94	2555	72.4	868	35.17	49.5	1171	18.8	1196	17.68	1165	17.69	18.06
PST79_10223	1846	8.49	1.36	1.94	0.05	0.07		977	23.36	2550	29.63	1128	18.74	23.91	5123	33.73	6007	36.42	4348	27.08	32.41
PST79_10224	604	13.39	7.11	5.51	3.57e-08	9.92e-08		25	1.83	85	3.02	34	1.73	2.19	805	16.2	942	17.45	688	13.1	15.58
PST79_10225	757	0.68	1.05	0.26	0.8	0.85		222	12.95	581	16.46	271	10.98	13.46	951	15.27	993	14.68	823	12.5	14.15
PST79_10226	1299	15.18	4.89	5.49	3.95e-08	1.09e-07		106	3.6	292	4.82	139	3.28	3.9	1911	17.88	2434	20.97	2078	18.39	19.08
PST79_10227	610	9.39	5.92	4.5	6.78e-06	1.47e-05		22	1.59	92	3.24	18	0.91	1.91	586	11.67	594	10.9	602	11.35	11.31
PST79_10228	599	13.68	2.84	4.14	3.41e-05	6.82e-05		75	5.53	324	11.6	100	5.12	7.42	1152	23.37	1082	20.21	1027	19.71	21.1
PST79_10229	755	-0.51	-11.03	-1.12	0.26	0.31		2	0.12	36	1.02	13	0.53	0.56	2	0.03	7	0.1	1	0.02	0.05
PST79_10230	1140	10.91	5.39	4.77	1.87e-06	4.33e-06		54	2.09	213	4.01	50	1.35	2.48	1403	14.96	1485	14.58	1054	10.63	13.39
PST79_10231	679	6.32	2.49	2.87	0.0041	0.00636		62	4.03	178	5.62	68	3.07	4.24	717	12.83	643	10.6	487	8.25	10.56
PST79_10232	632	-7.07	-1.34	-1.39	0.16	0.2		432	30.18	1029	34.93	394	19.12	28.07	1193	22.94	1072	18.98	1159	21.08	21
PST79_10233	254	-1.39	-14.06	-1.85	0.06	0.09		15	2.61	18	1.52	3	0.36	1.5	1	0.05	0	0	6	0.27	0.11
PST79_10234	1960	77.75	23.87	12.57	0	0	SPO	121	2.73	394	4.31	202	3.16	3.4	14849	92.07	14050	80.22	12133	71.17	81.15
PST79_10236	504	-15.11	-2.83	-4.61	4.05e-06	9.02e-06		265	23.21	653	27.79	314	19.11	23.37	320	7.72	357	7.93	401	9.15	8.26
PST79_10237	842	8.25	3.39	3.69	0.000227	0.000413		86	4.51	129	3.29	70	2.55	3.45	922	13.31	971	12.91	650	8.87	11.7
PST79_10238	439	-2.85	-155.66	-2.86	0.00418	0.00648		28	2.82	83	4.06	25	1.75	2.87	2	0.06	0	0	0	0	0.02
PST79_10239	515	-0.89	-1.17	-0.41	0.68	0.74		79	6.77	180	7.5	67	3.99	6.09	225	5.31	258	5.61	210	4.69	5.2
PST79_1024	1931	-64.42	-44.23	-4.83	1.36e-06	3.19e-06	HAU	3244	74.16	7823	86.91	2307	36.64	65.91	242	1.52	263	1.52	239	1.42	1.49
PST79_10240	530	-3.11	-∞	-2.67	0.00753	0.01		41	3.42	123	4.98	16	0.93	3.11	0	0	0	0	0	0	0
PST79_10241	898	-28.82	-3.71	-7	2.53e-12	1.09e-11	HAU	881	43.31	1795	42.88	942	32.17	39.46	855	11.57	815	10.16	795	10.18	10.64
PST79_10242	815	12.78	48.18	6.06	1.38e-09	4.5e-09		0	0	8	0.21	16	0.6	0.27	962	14.34	1138	15.63	651	9.18	13.05
PST79_10243	669	-1.28	-44.75	-1.9	0.06	0.08		20	1.32	53	1.7	20	0.92	1.31	3	0.05	2	0.03	0	0	0.03
PST79_10244	1816	19.92	3.52	5.81	6.38e-09	1.93e-08		353	8.58	819	9.67	322	5.44	7.9	4641	31.06	4635	28.56	3765	23.83	27.82
PST79_10245	448	-0.46	-2.43	-0.74	0.46	0.52		13	1.28	12	0.57	7	0.48	0.78	15	0.41	14	0.35	8	0.21	0.32
PST79_10246	493	0.28	1.64	0.43	0.67	0.72		0	0	13	0.57	12	0.75	0.44	19	0.47	31	0.7	42	0.98	0.72
PST79_10247	396	-1.42	-6.61	-1.81	0.07	0.09		18	2.01	14	0.76	29	2.25	1.67	6	0.18	9	0.25	11	0.32	0.25
PST79_10248	860	66.23	32.37	13.67	0	0	SPO	47	2.41	100	2.49	40	1.43	2.11	4873	68.86	5195	67.6	5128	68.55	68.34
PST79_10249	738	4.29	2.54	2.41	0.02	0.02		46	2.75	149	4.33	31	1.29	2.79	510	8.4	475	7.2	363	5.65	7.09
PST79_1025	277	-5.03	-61.01	-1.79	0.07	0.1		67	10.68	43	3.33	12	1.33	5.11	1	0.04	0	0	5	0.21	0.08
PST79_10250	657	8.64	9.64	4.6	4.23e-06	9.4e-06		18	1.21	42	1.37	9	0.42	1	541	10.01	654	11.14	444	7.77	9.64
PST79_10251	771	18.63	7.13	6.51	7.54e-11	2.8e-10		47	2.69	164	4.56	47	1.87	3.04	1381	21.77	1653	23.99	1291	19.25	21.67
PST79_10252	804	7.59	5.73	4.01	5.95e-05	0.000116		38	2.09	65	1.73	26	0.99	1.6	699	10.57	714	9.94	495	7.08	9.19
PST79_10253	405	-2.34	-11.43	-2.41	0.02	0.02		28	3.05	49	2.6	27	2.04	2.56	0	0	11	0.3	13	0.37	0.22
PST79_10254	1323	4.31	1.64	1.8	0.07	0.09		195	6.51	520	8.43	222	5.15	6.7	1332	12.24	1285	10.87	1139	9.9	11
PST79_10255	409	3.18	9.23	2.79	0.00529	0.0081		2	0.22	18	0.94	0	0	0.39	119	3.54	139	3.8	120	3.37	3.57
PST79_10256	845	-4.15	-112.53	-3.33	0.000875	0.00148		53	2.77	264	6.7	85	3.09	4.19	4	0.06	1	0.01	3	0.04	0.04
PST79_10257	692	-3.21	-1.44	-1.31	0.19	0.23		156	9.95	352	10.91	240	10.64	10.5	333	5.85	481	7.78	497	8.26	7.29
PST79_10258	770	-4.97	-12.33	-3.52	0.00043	0.000758		77	4.41	279	7.77	101	4.02	5.4	21	0.33	44	0.64	23	0.34	0.44
PST79_10259	683	-1.62	-6.26	-1.94	0.05	0.07		20	1.29	44	1.38	69	3.1	1.92	19	0.34	11	0.18	24	0.4	0.31
PST79_1026	809	52.57	3.7	8.82	0	0	SPO	327	17.84	1005	26.65	368	13.95	19.48	5283	79.36	5230	72.35	4536	64.46	72.06
PST79_10261	2033	77.71	6.69	6.88	6.07e-12	2.52e-11	SPO	640	13.9	1524	16.08	729	11	13.66	18325	109.54	16893	92.99	12655	71.56	91.36
PST79_10262	438	-1.94	-8.34	-1.4	0.16	0.2		13	1.31	100	4.9	6	0.42	2.21	9	0.25	9	0.23	12	0.31	0.26
PST79_10263	1382	39.45	12.07	10.03	0	0	SPO	89	2.84	338	5.25	117	2.6	3.56	4867	42.8	5296	42.88	5210	43.34	43.01
PST79_10264	723	30.89	2.47	6.29	3.18e-10	1.11e-09	SPO	358	21.86	775	23	429	18.2	21.02	3014	50.66	3293	50.97	3402	54.09	51.91
PST79_10265	955	24.42	78	8.45	0	0	SPO	11	0.51	14	0.31	4	0.13	0.32	2146	27.31	2372	27.8	1587	19.1	24.74
PST79_10267	845	-31.32	-4.3	-3.63	0.000281	0.000504	HAU	734	38.35	2296	58.29	711	25.81	40.81	742	10.67	711	9.42	618	8.41	9.5
PST79_10268	479	35.46	11.23	5.96	2.55e-09	8.06e-09	SPO	46	4.24	116	5.2	15	0.96	3.47	1789	45.39	1887	44.09	1138	27.31	38.93
PST79_10269	294	26.89	5.87	7.38	1.6e-13	7.79e-13	SPO	39	5.86	78	5.69	48	5.01	5.52	876	36.21	929	35.36	656	25.65	32.41
PST79_1027	3654	164.11	5.27	8.17	2.22e-16	1.36e-15	SPO	3333	40.27	8127	47.71	3249	27.27	38.42	69879	232.41	68093	208.54	52964	166.64	202.53
PST79_10270	1288	22.43	4.7	6.63	3.26e-11	1.26e-10	SPO	179	6.14	456	7.59	188	4.48	6.07	3501	33.03	3143	27.31	2820	25.17	28.5
PST79_10271	667	4.82	13.35	3.53	0.000413	0.000729		0	0	25	0.8	8	0.37	0.39	321	5.85	336	5.64	241	4.15	5.21
PST79_10272	669	-4.3	-∞	-3.61	0.000306	0.000547		47	3.1	163	5.23	100	4.58	4.3	0	0	0	0	0	0	0
PST79_10273	809	-1.34	-∞	-1.97	0.05	0.07		25	1.36	72	1.91	20	0.76	1.34	0	0	0	0	0	0	0
PST79_10274	943	-1.68	-16.11	-2.09	0.04	0.05		33	1.54	107	2.43	43	1.4	1.79	9	0.12	5	0.06	13	0.16	0.11
PST79_10276	598	-6.15	-1.58	-1.99	0.05	0.06		242	17.87	534	19.16	255	13.08	16.7	598	12.15	497	9.3	531	10.21	10.55
PST79_10277	1061	4.89	1.64	1.91	0.06	0.08		173	7.2	462	9.34	221	6.39	7.64	1278	14.64	1156	12.19	993	10.76	12.53
PST79_10278	1223	-3.79	-1.26	-1.11	0.27	0.32		551	19.89	1160	20.35	614	15.4	18.54	1408	13.99	1751	16.02	1517	14.26	14.76
PST79_10279	397	-26.65	-2.39	-3.54	0.000401	0.000708	HAU	453	50.37	1058	57.17	390	30.13	45.89	541	16.56	739	20.83	702	20.33	19.24
PST79_1028	2746	230.98	2.11	4.9	9.69e-07	2.31e-06	SPO	12239	196.76	39177	306.06	11093	123.9	208.91	101036	447.15	112952	460.32	98460	412.21	439.89
PST79_10280	1038	59.89	3.6	10.11	0	0	SPO	549	23.35	1335	27.59	616	18.2	23.05	6797	79.58	8138	87.74	7357	81.48	82.93
PST79_10281	736	23.07	14.94	7.79	6.66e-15	3.66e-14	SPO	32	1.92	73	2.13	22	0.92	1.65	1629	26.9	1738	26.43	1334	20.84	24.72
PST79_10282	495	-0.36	-5.68	-0.86	0.39	0.45		4	0.36	15	0.65	5	0.31	0.44	2	0.05	5	0.11	3	0.07	0.08
PST79_10283	575	9.22	14.27	4.91	9.24e-07	2.21e-06		10	0.77	21	0.78	10	0.53	0.69	524	11.07	567	11.04	382	7.64	9.92
PST79_10284	945	-67.1	-908.36	-4.44	9.04e-06	1.93e-05	HAU	1893	88.43	1729	39.25	2275	73.84	67.17	6	0.08	4	0.05	8	0.1	0.07
PST79_10285	1081	25.92	4.91	7.19	6.44e-13	2.95e-12	SPO	182	7.43	372	7.38	179	5.08	6.63	2893	32.52	3260	33.75	2951	31.38	32.55
PST79_10286	953	20.22	2.75	5.36	8.5e-08	2.27e-07	SPO	248	11.49	627	14.11	280	9.01	11.54	2814	35.88	2698	31.68	2298	27.72	31.76
PST79_10287	513	20.64	8.9	7.04	1.87e-12	8.17e-12	SPO	31	2.67	88	3.68	25	1.49	2.61	910	21.56	1234	26.92	950	21.29	23.26
PST79_10288	709	0.67	2.08	0.87	0.38	0.44		20	1.25	21	0.64	0	0	0.63	77	1.32	97	1.53	65	1.05	1.3
PST79_1029	537	-12.67	-296.76	-6.09	1.13e-09	3.74e-09		337	15.31	633	13.97	281	8.87	12.71	0	0	5	0.06	6	0.07	0.04
PST79_10290	1708	-21.41	-9544.32	-7.96	1.78e-15	1.02e-14	HAU	884	22.85	2006	25.19	902	16.2	21.41	0	0	0	0	1	0.00673	0.00224
PST79_10291	1612	20.88	6.07	6.73	1.65e-11	6.51e-11	SPO	182	4.98	405	5.39	104	1.98	4.12	3637	27.42	3797	26.36	2976	21.22	25
PST79_10292	1063	5.37	2.2	2.48	0.01	0.02		80	3.32	321	6.48	124	3.58	4.46	820	9.37	988	10.4	899	9.72	9.83
PST79_10294	1069	7.78	1.47	2.12	0.03	0.05		396	16.35	923	18.52	521	14.95	16.61	2099	23.86	2440	25.54	2208	23.75	24.38
PST79_10295	519	-4.42	-∞	-3.59	0.000332	0.000592		74	6.29	110	4.55	41	2.42	4.42	0	0	0	0	0	0	0
PST79_10296	752	-9.94	-7.61	-4.75	2.02e-06	4.66e-06		234	13.04	454	12.3	232	8.98	11.44	98	1.5	105	1.48	105	1.52	1.5
PST79_10297	1108	1.27	1.15	0.53	0.59	0.66		187	7.45	533	10.32	270	7.47	8.41	921	10.1	1118	11.29	739	7.67	9.69
PST79_10298	907	20.49	3.31	5.75	8.7e-09	2.59e-08	SPO	245	8.48	617	10.38	321	7.72	8.86	2940	28.02	3512	30.83	3238	29.2	29.35
PST79_103	362	38.02	4.94	7.1	1.23e-12	5.45e-12	SPO	88	10.12	250	13.97	61	4.87	9.65	1227	38.83	1901	55.4	1629	48.77	47.67
PST79_1030	429	-54.64	-278.79	-6.81	9.5e-12	3.87e-11	HAU	506	52.07	1445	72.26	562	40.18	54.84	5	0.14	10	0.26	7	0.19	0.2
PST79_10300	467	8.35	3.76	3.82	0.000132	0.000247		37	3.5	73	3.35	34	2.23	3.03	332	8.64	535	12.82	515	12.68	11.38
PST79_10301	603	-1.85	-∞	-2.35	0.02	0.03		22	1.61	65	2.31	32	1.63	1.85	0	0	0	0	0	0	0
PST79_10302	923	-11.76	-4.09	-3.04	0.0024	0.00383		312	14.92	437	10.16	650	21.6	15.56	244	3.21	274	3.32	391	4.87	3.8
PST79_10303	500	5.87	5.45	3.5	0.000474	0.00083		23	2.03	25	1.07	14	0.86	1.32	309	7.51	378	8.46	244	5.61	7.19
PST79_10304	1602	19.58	1.55	3.48	0.000498	0.00087		1368	37.7	3088	41.35	1445	27.67	35.57	7740	58.72	7890	55.12	7192	51.61	55.15
PST79_10306	1077	38.57	2.23	5.9	3.53e-09	1.1e-08	SPO	819	33.57	1958	39	768	21.87	31.48	6371	71.89	7191	74.72	5952	63.53	70.05
PST79_10307	502	-0.89	-5.63	-1.35	0.18	0.22		19	1.67	18	0.77	13	0.79	1.08	6	0.15	10	0.22	9	0.21	0.19
PST79_10308	1671	28.56	10.16	8.4	0	0	SPO	122	3.22	312	4	116	2.13	3.12	4807	34.94	4774	31.95	4092	28.14	31.68
PST79_10309	472	12.24	35.05	5.72	1.06e-08	3.13e-08		0	0	18	0.82	4	0.26	0.36	562	14.47	630	14.94	344	8.38	12.6
PST79_1031	2019	51.27	5.37	9.71	0	0	SPO	512	11.2	1450	15.41	567	8.61	11.74	11250	67.72	12293	68.14	9338	53.17	63.01
PST79_10310	1005	31.44	8.05	8.58	0	0	SPO	103	4.52	226	4.82	132	4.03	4.46	2769	33.48	3340	37.19	3237	37.03	35.9
PST79_10311	693	2.16	2.04	1.53	0.13	0.16		33	2.1	107	3.31	19	0.84	2.09	219	3.84	289	4.67	255	4.23	4.25
PST79_10312	992	21.8	14.98	7.57	3.64e-14	1.87e-13	SPO	31	1.38	101	2.18	36	1.11	1.56	2232	27.34	2175	24.54	1569	18.18	23.35
PST79_10313	504	22.08	2.97	5.24	1.63e-07	4.22e-07	SPO	112	9.81	391	16.64	119	7.24	11.23	1468	35.4	1647	36.57	1226	27.97	33.31
PST79_10314	830	-7.89	-∞	-4.83	1.35e-06	3.17e-06		203	10.8	304	7.86	136	5.03	7.89	0	0	0	0	0	0	0
PST79_10315	531	-0.33	-5.99	-0.81	0.42	0.48		4	0.33	18	0.73	2	0.12	0.39	3	0.07	4	0.08	2	0.04	0.07
PST79_10316	526	-21.01	-1.86	-3.87	0.000107	0.000202		535	44.9	1345	54.85	631	36.79	45.52	980	22.64	1269	27	1093	23.89	24.51
PST79_10317	1033	-0.52	-1.04	-0.17	0.87	0.91		271	11.58	804	16.7	316	9.38	12.55	1024	12.05	1134	12.28	1058	11.77	12.04
PST79_10318	525	-0.69	-1.81	-0.78	0.44	0.5		10	0.84	53	2.17	28	1.64	1.55	35	0.81	43	0.92	38	0.83	0.85
PST79_10319	621	-4.08	-18.9	-3.26	0.00113	0.00189		85	6.04	141	4.87	41	2.03	4.31	8	0.16	18	0.32	11	0.2	0.23
PST79_1032	781	-14.07	-2.01	-3.28	0.00104	0.00174		488	27.58	1287	35.35	542	21.29	28.07	823	12.81	898	12.87	1109	16.32	14
PST79_10320	241	-0.5	-∞	-1.23	0.22	0.26		3	0.55	5	0.45	4	0.51	0.5	0	0	0	0	0	0	0
PST79_10321	1806	11.19	13.25	5.37	7.75e-08	2.08e-07		36	0.88	78	0.93	55	0.93	0.91	1919	12.91	2383	14.77	1357	8.64	12.11
PST79_10322	585	-0.62	-5.04	-1.07	0.28	0.34		8	0.6	41	1.5	4	0.21	0.77	9	0.19	5	0.1	9	0.18	0.15
PST79_10323	504	-0.92	-63.47	-1.6	0.11	0.14		11	0.96	35	1.49	6	0.37	0.94	0	0	2	0.04	0	0	0.01
PST79_10324	1351	12.77	1.6	2.99	0.00276	0.00437		569	18.59	1646	26.14	849	19.27	21.33	3987	35.86	4349	36.02	3576	30.43	34.11
PST79_10325	1377	10.99	1.62	2.39	0.02	0.02		586	18.79	1537	23.94	484	10.78	17.84	2900	25.59	3639	29.57	3751	31.32	28.83
PST79_10327	558	-8.77	-2.03	-2.97	0.00293	0.00464		196	15.51	532	20.45	291	16	17.32	385	8.39	463	9.29	387	7.97	8.55
PST79_10328	522	-18.7	-1.87	-4.08	4.58e-05	9.03e-05		514	43.47	1082	44.47	550	32.32	40.08	910	21.19	1076	23.07	903	19.89	21.38
PST79_10329	491	2.48	1.46	1.18	0.24	0.28		45	4.05	148	6.47	88	5.5	5.34	366	9.06	314	7.16	309	7.23	7.82
PST79_1033	1316	23.32	5.21	6.91	4.93e-12	2.06e-11	SPO	178	5.97	405	6.6	173	4.03	5.54	3310	30.57	3476	29.56	3025	26.43	28.85
PST79_10330	649	-0.6	-∞	-1.34	0.18	0.22		8	0.54	21	0.69	12	0.57	0.6	0	0	0	0	0	0	0
PST79_10333	1321	26.91	2.74	5.58	2.47e-08	7.02e-08	SPO	415	13.87	1349	21.91	463	10.75	15.51	4590	42.23	5512	46.69	4405	38.34	42.42
PST79_10334	887	1.84	24.92	2.26	0.02	0.03		2	0.1	4	0.1	1	0.03	0.08	152	2.08	183	2.31	105	1.36	1.92
PST79_10335	1359	3.21	1.27	1.11	0.27	0.32		404	13.12	875	13.81	397	8.96	11.97	1872	16.74	1928	15.88	1527	12.92	15.18
PST79_10337	705	0.56	1.31	0.5	0.62	0.68		33	2.07	75	2.28	25	1.09	1.81	105	1.81	184	2.92	146	2.38	2.37
PST79_10338	786	5.75	8.65	3.71	0.000206	0.000375		7	0.39	54	1.47	10	0.39	0.75	466	7.21	464	6.61	390	5.7	6.51
PST79_10339	1278	17.96	1.98	4.23	2.36e-05	4.8e-05		490	16.93	1295	21.74	686	16.46	18.38	4314	41.02	4276	37.44	3395	30.54	36.34
PST79_1034	1170	-10.86	-1.41	-2.2	0.03	0.04		1001	37.77	2413	44.24	1119	29.33	37.12	2982	30.97	2691	25.74	2244	22.05	26.25
PST79_10340	312	18.37	116.84	7.36	1.87e-13	9.06e-13		1	0.14	2	0.14	2	0.2	0.16	509	19.83	597	21.41	389	14.33	18.52
PST79_10341	435	6.47	5.49	3.68	0.000235	0.000427		24	2.44	24	1.18	10	0.71	1.44	241	6.73	334	8.59	318	8.4	7.91
PST79_10342	738	40.5	2.11	5.8	6.68e-09	2.01e-08	SPO	498	29.79	1615	46.94	779	32.38	36.37	4818	79.34	5407	81.99	4447	69.27	76.87
PST79_10343	1016	-0.08	-1.2	-0.14	0.89	0.93		11	0.48	29	0.61	12	0.36	0.48	37	0.44	47	0.52	22	0.25	0.4
PST79_10344	568	-5.85	-498.64	-4.17	2.99e-05	6.02e-05		62	4.2	241	7.93	116	5.46	5.86	0	0	0	0	2	0.04	0.01
PST79_10345	772	-17.61	-193.68	-7.19	6.3e-13	2.89e-12		296	16.93	780	21.67	365	14.5	17.7	10	0.16	6	0.09	2	0.03	0.09
PST79_10346	887	25.6	41.31	8.56	0	0	SPO	16	0.8	33	0.8	9	0.31	0.64	1855	25.42	2400	30.28	1776	23.02	26.24
PST79_10347	1040	-3.92	-1.17	-0.92	0.36	0.41		690	29.29	1404	28.96	708	20.88	26.38	1894	22.13	2038	21.93	2108	23.3	22.45
PST79_10349	682	-46.47	-6.69	-8.63	6.39e-18	4.2e-17	HAU	869	56.25	2038	64.1	969	43.58	54.64	420	7.48	467	7.66	556	9.37	8.17
PST79_10350	1000	-35.79	-1.8	-5.55	2.93e-08	8.24e-08		1647	72.71	4185	89.78	2568	78.76	80.42	3937	47.85	3761	42.09	3823	43.95	44.63
PST79_10351	999	1.2	1.07	0.36	0.72	0.77		335	14.8	889	19.09	513	15.75	16.55	1448	17.61	1630	18.26	1509	17.37	17.75
PST79_10352	678	-82.43	-48.15	-7.66	1.86e-14	9.79e-14	HAU	1597	103.99	2120	67.08	1801	81.47	84.18	127	2.28	72	1.19	105	1.78	1.75
PST79_10353	732	0.37	1.02	0.11	0.91	0.95		307	18.51	939	27.52	377	15.8	20.61	1318	21.88	1399	21.39	1253	19.68	20.98
PST79_10354	841	-25.03	-∞	-5.44	5.46e-08	1.49e-07	HAU	519	27.24	1277	32.57	419	15.28	25.03	0	0	0	0	0	0	0
PST79_10355	509	24.49	12.28	7.91	2.44e-15	1.38e-14	SPO	28	2.43	74	3.12	16	0.96	2.17	927	22.13	1453	31.95	1147	25.91	26.66
PST79_10356	628	-31.62	-5182.63	-9.11	8.07e-20	5.58e-19	HAU	522	36.7	994	33.95	496	24.22	31.62	0	0	0	0	1	0.02	0.0061
PST79_10358	938	16.15	9.86	6.04	1.57e-09	5.07e-09		34	1.6	122	2.79	33	1.08	1.82	1740	22.54	1484	17.7	1116	13.68	17.98
PST79_10359	655	-0.28	-49.49	-0.88	0.38	0.44		4	0.27	14	0.46	3	0.14	0.29	0	0	0	0	1	0.02	0.00585
PST79_1036	782	14.68	12.38	6.12	9.16e-10	3.04e-09		26	1.43	43	1.15	34	1.3	1.29	1307	19.76	1148	15.98	852	12.18	15.97
PST79_10360	828	28.18	9.53	6.8	1.03e-11	4.16e-11	SPO	56	2.99	187	4.84	56	2.07	3.3	2576	37.81	2409	32.56	1734	24.08	31.48
PST79_10361	487	24.94	18.44	7	2.48e-12	1.07e-11	SPO	19	1.72	44	1.94	10	0.63	1.43	1299	32.42	1146	26.33	862	20.35	26.37
PST79_10362	498	-1	-8.2	-1.51	0.13	0.17		9	0.8	44	1.9	12	0.74	1.14	6	0.15	8	0.18	4	0.09	0.14
PST79_10363	757	22.2	15.22	7.66	1.93e-14	1.02e-13	SPO	34	1.98	71	2.01	17	0.69	1.56	1642	26.36	1732	25.6	1272	19.32	23.76
PST79_10364	817	10.26	2.27	3.47	0.000524	0.000913		144	7.78	346	9.08	197	7.4	8.09	1369	20.36	1370	18.77	1131	15.91	18.35
PST79_10365	1993	22.39	5	6.71	1.95e-11	7.64e-11	SPO	201	4.45	726	7.81	294	4.52	5.6	5021	30.62	5202	29.21	4183	24.13	27.99
PST79_10366	523	19.1	9.41	6.81	9.46e-12	3.85e-11		27	2.28	69	2.83	29	1.7	2.27	1014	23.56	1068	22.85	805	17.7	21.37
PST79_10367	1344	162.54	1.81	2.5	0.01	0.02		5338	175.34	20333	324.54	4489	102.44	200.78	46059	416.48	44166	367.75	35741	305.72	363.32
PST79_10368	732	-19.75	-465.7	-7.22	5.04e-13	2.33e-12		420	25.33	627	18.37	374	15.67	19.79	3	0.05	2	0.03	3	0.05	0.04
PST79_10369	549	-27.33	-2.75	-4.56	5.13e-06	1.13e-05	HAU	556	44.71	1355	52.95	556	31.06	42.91	785	17.38	771	15.72	651	13.63	15.58
PST79_1037	1606	58.33	3.2	9.53	0	0	SPO	977	26.86	2399	32.04	1083	20.68	26.53	12354	93.48	11751	81.88	11064	79.2	84.86
PST79_10370	243	2.07	1.72	1.3	0.19	0.24		18	3.27	38	3.35	16	2.02	2.88	111	5.55	123	5.66	77	3.64	4.95
PST79_10372	580	125.43	183.75	7.67	1.73e-14	9.18e-14	SPO	9	0.69	30	1.11	5	0.26	0.69	6756	141.56	7432	143.4	4712	93.4	126.12
PST79_10373	427	95.6	139.49	6.97	3.17e-12	1.36e-11	SPO	6	0.62	6	0.3	16	1.15	0.69	3526	100.35	4501	117.96	2621	70.57	96.29
PST79_10374	580	12.11	1.43	2.05	0.04	0.06		367	27.93	1026	37.95	363	19.2	28.36	2088	43.75	2168	41.83	1807	35.82	40.47
PST79_10375	879	13.9	4.78	5.25	1.5e-07	3.91e-07		67	3.36	230	5.61	59	2.06	3.68	1346	18.61	1489	18.96	1161	15.18	17.58
PST79_10376	1364	5.34	1.49	1.8	0.07	0.1		331	10.71	854	13.43	394	8.86	11	2007	17.88	1981	16.25	1765	14.88	16.34
PST79_10377	511	1.2	4.75	1.53	0.13	0.16		4	0.35	6	0.25	6	0.36	0.32	45	1.07	83	1.82	74	1.66	1.52
PST79_10379	836	-22.21	-603.3	-8.11	5.11e-16	3.06e-15	HAU	455	24.06	965	24.79	487	17.89	22.25	2	0.03	3	0.04	3	0.04	0.04
PST79_1038	459	1.12	3.8	1.39	0.16	0.2		2	0.18	9	0.39	10	0.63	0.4	67	1.66	60	1.37	65	1.53	1.52
PST79_10380	843	14.27	3.88	5.05	4.34e-07	1.08e-06		88	4.61	267	6.79	95	3.46	4.95	1398	20.15	1454	19.3	1336	18.22	19.23
PST79_10381	203	17.81	1.68	3.35	0.000817	0.00139		124	26.97	313	33.08	123	18.58	26.21	804	48.13	794	43.77	709	40.15	44.02
PST79_10382	388	38.7	11.35	9.88	0	0	SPO	38	4.32	79	4.37	32	2.53	3.74	1560	48.86	1434	41.36	1252	37.1	42.44
PST79_10384	618	-11.66	-4.99	-4.47	7.95e-06	1.71e-05		277	18.06	506	16.03	213	9.65	14.58	159	2.85	156	2.58	196	3.33	2.92
PST79_10385	576	-6.02	-1.25	-1.39	0.16	0.2		386	29.58	910	33.89	511	27.21	30.23	1223	25.8	1253	24.34	1126	22.47	24.21
PST79_10386	508	2.32	41.54	2.58	0.01	0.01		1	0.09	2	0.08	0	0	0.06	99	2.37	118	2.6	95	2.15	2.37
PST79_10387	719	365.97	293.29	33.03	0	0	SPO	30	1.84	47	1.4	12	0.51	1.25	20891	353.11	24649	383.65	22822	364.91	367.22
PST79_10388	291	-5.87	-76.27	-4.13	3.58e-05	7.13e-05		58	8.8	64	4.72	41	4.32	5.95	0	0	3	0.12	3	0.12	0.08
PST79_10389	497	-0.58	-1.6	-0.62	0.54	0.6		15	1.33	50	2.16	19	1.17	1.55	48	1.17	30	0.68	46	1.06	0.97
PST79_1039	1263	12.17	9.54	5.45	4.95e-08	1.35e-07		46	1.61	120	2.04	26	0.63	1.43	1374	13.22	1717	15.21	1357	12.35	13.6
PST79_10391	517	2.6	1.76	1.5	0.13	0.17		31	2.65	133	5.52	36	2.14	3.43	242	5.69	306	6.62	260	5.78	6.03
PST79_10393	588	-2.21	-7.74	-2.23	0.03	0.04		44	3.3	77	2.81	29	1.51	2.54	15	0.31	17	0.32	18	0.35	0.33
PST79_10394	436	18.33	12.03	6.83	8.66e-12	3.54e-11		27	2.73	20	0.98	18	1.27	1.66	693	19.32	789	20.25	774	20.41	19.99
PST79_10395	460	-303.1	-11.96	-6.62	3.57e-11	1.37e-10	HAU	3891	373.42	8572	399.76	3286	219.1	330.76	1083	28.61	1086	26.42	1118	27.94	27.66
PST79_10396	484	8.54	6.18	4.31	1.61e-05	3.34e-05		27	2.46	36	1.6	14	0.89	1.65	400	10.04	465	10.75	411	9.76	10.19
PST79_10397	527	-0.36	-1.07	-0.15	0.88	0.92		77	6.45	150	6.11	55	3.2	5.25	237	5.47	199	4.23	229	5	4.9
PST79_10398	585	6.86	2.46	2.97	0.00297	0.0047		53	4	175	6.42	70	3.67	4.7	583	12.11	659	12.61	507	9.96	11.56
PST79_10399	1185	13.04	2.12	3.43	0.0006	0.00104		283	10.54	929	16.82	294	7.61	11.66	2673	27.41	2519	23.79	2359	22.89	24.7
PST79_104	510	-1.13	-∞	-1.82	0.07	0.09		21	1.82	20	0.84	12	0.72	1.13	0	0	0	0	0	0	0
PST79_1040	661	22.13	9.51	7.35	1.98e-13	9.55e-13	SPO	45	3.01	105	3.41	30	1.39	2.6	1400	25.74	1585	26.83	1244	21.64	24.74
PST79_10400	365	-2.37	-5.55	-2.2	0.03	0.04		24	2.9	61	3.59	26	2.18	2.89	7	0.23	29	0.89	14	0.44	0.52
PST79_10401	1025	8.94	1.87	2.88	0.00398	0.00619		212	9.13	634	13.27	281	8.41	10.27	1719	20.38	1843	20.12	1526	17.12	19.21
PST79_10402	497	-23.34	-1.95	-4.7	2.54e-06	5.79e-06		519	46.1	1300	56.11	674	41.59	47.94	975	23.84	1217	27.4	975	22.55	24.6
PST79_10403	501	-0.45	-5.15	-0.91	0.36	0.42		8	0.7	21	0.9	1	0.06	0.56	4	0.1	5	0.11	5	0.11	0.11
PST79_10404	444	-2.28	-66.13	-2.57	0.01	0.01		30	2.98	42	2.03	28	1.93	2.32	1	0.03	0	0	3	0.08	0.04
PST79_10405	948	13.36	17.2	5.99	2.14e-09	6.82e-09		9	0.42	78	1.77	9	0.29	0.83	1212	15.54	1281	15.12	982	11.91	14.19
PST79_10406	1879	5.5	2.28	2.43	0.02	0.02		165	3.88	610	6.96	128	2.09	4.31	1640	10.61	1793	10.68	1330	8.14	9.81
PST79_10407	556	-0.21	-∞	-0.77	0.44	0.5		2	0.16	9	0.35	2	0.11	0.21	0	0	0	0	0	0	0
PST79_10409	2684	38.38	4.11	8.14	4.44e-16	2.66e-15	SPO	755	12.42	2076	16.59	705	8.06	12.36	11895	53.86	12678	52.86	10623	45.5	50.74
PST79_1041	2547	3.16	1.32	0.83	0.41	0.47		497	8.61	1990	16.76	324	3.9	9.76	3150	15.03	2910	12.79	2423	10.94	12.92
PST79_10410	654	-0.53	-3.13	-0.9	0.37	0.42		2	0.14	43	1.41	17	0.8	0.78	16	0.3	13	0.22	13	0.23	0.25
PST79_10411	678	89.51	186.35	13.6	0	0	SPO	6	0.39	22	0.7	8	0.36	0.48	4559	81.72	6251	103.18	5017	85.07	89.99
PST79_10412	839	-6.72	-2.41	-2.84	0.00452	0.00699		211	11.1	581	14.86	232	8.48	11.48	346	5.01	373	4.98	313	4.29	4.76
PST79_10414	1416	4.08	1.51	1.62	0.1	0.13		286	8.92	655	9.92	238	5.16	8	1466	12.58	1667	13.17	1291	10.48	12.08
PST79_10415	595	2.7	2.63	1.93	0.05	0.07		21	1.56	70	2.52	17	0.88	1.65	257	5.25	242	4.55	168	3.25	4.35
PST79_10416	754	5.91	3.47	3.15	0.00164	0.00267		47	2.75	97	2.76	41	1.67	2.39	587	9.46	568	8.43	461	7.03	8.31
PST79_10417	1142	3.27	27.73	3.02	0.00255	0.00406		2	0.08	4	0.08	8	0.21	0.12	318	3.38	423	4.15	264	2.66	3.4
PST79_10418	411	8.56	2.6	3.3	0.000964	0.00162		38	4.08	160	8.35	49	3.66	5.36	480	14.19	504	13.72	495	13.85	13.92
PST79_10419	660	-6.38	-∞	-4.33	1.5e-05	3.13e-05		121	8.09	213	6.92	89	4.14	6.38	0	0	0	0	0	0	0
PST79_1042	452	-139.01	-265.72	-5.6	2.2e-08	6.29e-08	HAU	1485	145.04	3940	186.99	1276	86.59	139.54	23	0.62	14	0.35	24	0.61	0.53
PST79_10420	591	-3.87	-1.19	-0.74	0.46	0.52		319	23.83	894	32.45	325	16.87	24.38	1272	26.16	998	18.9	848	16.5	20.52
PST79_10421	726	-21.59	-∞	-4.57	4.91e-06	1.08e-05	HAU	350	21.28	494	14.6	684	28.9	21.59	0	0	0	0	0	0	0
PST79_10422	506	-0.95	-8.5	-1.47	0.14	0.18		19	1.66	26	1.1	8	0.48	1.08	2	0.05	12	0.27	3	0.07	0.13
PST79_10423	948	12.69	1.26	1.68	0.09	0.12		1030	47.97	2655	60.08	1200	38.82	48.96	5644	72.35	4972	58.69	4445	53.9	61.65
PST79_10424	586	2.17	1.09	0.59	0.55	0.62		315	23.73	742	27.16	339	17.74	22.88	1065	22.09	1255	23.97	1483	29.09	25.05
PST79_10425	689	12.27	8.72	5.42	5.99e-08	1.62e-07		22	1.41	75	2.34	23	1.02	1.59	770	13.58	922	14.98	781	13.03	13.86
PST79_10426	1216	31.73	5.51	8.15	4.44e-16	2.66e-15	SPO	209	7.59	505	8.91	183	4.62	7.04	3646	36.44	4398	40.47	4167	39.4	38.77
PST79_10427	668	16.19	3.44	4.96	7.12e-07	1.73e-06		72	4.76	321	10.31	105	4.82	6.63	1380	25.11	1366	22.88	1189	20.46	22.82
PST79_10428	530	5.45	202.79	4.02	5.8e-05	0.000113		0	0	2	0.08	0	0	0.03	174	3.99	268	5.66	312	6.77	5.47
PST79_1044	627	-3.82	-1.81	-1.66	0.1	0.12		169	11.9	252	8.62	104	5.09	8.54	122	2.36	306	5.46	345	6.33	4.72
PST79_1045	512	-8.66	-2.7	-3.45	0.000563	0.000977		153	13.19	367	15.38	211	12.64	13.74	196	4.65	281	6.14	198	4.45	5.08
PST79_1046	1311	36.3	4.36	8.28	2.22e-16	1.36e-15	SPO	275	9.26	825	13.5	412	9.64	10.8	5062	46.92	5937	50.68	4983	43.7	47.1
PST79_10469	514	-0.67	-6.76	-1.2	0.23	0.28		12	1.03	20	0.83	8	0.48	0.78	10	0.24	3	0.07	2	0.04	0.12
PST79_1047	1933	16.48	14.5	6.58	4.84e-11	1.83e-10		70	1.6	152	1.69	24	0.38	1.22	2988	18.77	3460	20.01	2411	14.32	17.7
PST79_10473	997	6.24	3.83	3.33	0.000875	0.00148		69	3.06	99	2.13	46	1.42	2.2	727	8.86	845	9.48	604	6.96	8.44
PST79_1048	799	9.34	4.17	4.16	3.23e-05	6.48e-05		56	3.03	138	3.63	58	2.18	2.95	790	11.78	1087	14.93	720	10.16	12.29
PST79_10480	611	-0.23	-1.52	-0.37	0.71	0.77		8	0.58	22	0.77	13	0.65	0.67	33	0.66	26	0.48	10	0.19	0.44
PST79_10481	1252	26.25	11.61	8.16	4.44e-16	2.66e-15	SPO	82	2.86	218	3.69	36	0.87	2.48	2954	28.36	3567	31.53	2895	26.29	28.73
PST79_10482	581	-2.29	-∞	-2.58	0.00996	0.01		44	3.24	70	2.51	22	1.13	2.29	0	0	0	0	0	0	0
PST79_10483	621	8.54	6.93	4.39	1.16e-05	2.44e-05		20	1.42	51	1.76	23	1.14	1.44	593	11.6	562	10.13	443	8.2	9.98
PST79_10484	1336	16.63	1.62	3.29	0.00101	0.00169		869	28.72	1980	31.79	843	19.35	26.62	5234	47.61	4703	39.39	4967	42.74	43.25
PST79_10485	794	18.72	4.85	6.1	1.04e-09	3.45e-09		90	4.83	249	6.49	88	3.28	4.87	1641	24.23	1887	25.66	1494	20.87	23.59
PST79_10486	526	-5.47	-3.31	-2.94	0.00332	0.00522		126	9.19	233	8.26	120	6.08	7.85	142	2.85	128	2.37	100	1.9	2.37
PST79_10487	921	-8.38	-1.32	-1.55	0.12	0.16		655	31.4	1900	44.26	836	27.84	34.5	1731	22.84	2406	29.23	2106	26.29	26.12
PST79_10488	931	0.38	1.65	0.55	0.58	0.64		19	0.87	33	0.74	5	0.16	0.59	51	0.64	101	1.17	92	1.1	0.97
PST79_10489	1293	11.63	7.96	5.22	1.79e-07	4.61e-07		47	1.6	144	2.39	43	1.02	1.67	1511	14.2	1648	14.26	1287	11.44	13.3
PST79_1049	2081	16.2	1.91	3.94	8.2e-05	0.000157		848	17.99	2007	20.69	983	14.49	17.72	5622	32.83	6288	33.81	6360	35.14	33.93
PST79_10490	602	31.27	36.47	6.91	5.01e-12	2.1e-11	SPO	16	1.17	27	0.96	10	0.51	0.88	1867	37.69	1910	35.51	1218	23.26	32.15
PST79_10491	1107	31.82	20.83	7.26	3.99e-13	1.87e-12	SPO	46	1.83	88	1.71	46	1.27	1.6	3398	37.3	3778	38.19	2386	24.78	33.42
PST79_10492	550	14.31	3.16	3.75	0.000174	0.00032		104	8.35	229	8.93	46	2.57	6.61	1174	25.94	1087	22.12	704	14.72	20.92
PST79_10493	981	14.09	1.14	1.51	0.13	0.16		2121	95.45	5279	115.44	2981	93.2	101.36	8107	100.43	10973	125.18	10304	120.75	115.45
PST79_10494	1237	8.11	7.29	4.31	1.63e-05	3.38e-05		47	1.68	92	1.6	24	0.6	1.29	954	9.37	1206	10.91	851	7.91	9.4
PST79_10495	508	1.14	1.12	0.43	0.67	0.73		87	7	314	12.27	182	10.17	9.81	413	9.14	559	11.39	588	12.31	10.95
PST79_10496	280	0.51	1.42	0.55	0.58	0.64		14	2.12	17	1.25	3	0.32	1.23	38	1.58	57	2.18	37	1.46	1.74
PST79_10497	597	-22.89	-108.09	-8.17	3.08e-16	1.87e-15	HAU	348	24.46	767	26.2	382	18.66	23.11	8	0.15	16	0.29	11	0.2	0.21
PST79_10498	1261	8.93	1.86	2.84	0.00449	0.00694		260	9.1	721	12.27	407	9.9	10.42	1925	18.55	2351	20.86	2044	18.63	19.35
PST79_10499	1263	-9.04	-426.38	-3.95	7.81e-05	0.00015		264	9.23	774	13.15	198	4.81	9.06	1	0.00962	2	0.02	4	0.04	0.02
PST79_105	1102	-11.38	-1.82	-3.1	0.00195	0.00315		628	25.16	1561	30.39	734	20.43	25.32	1180	13.01	1466	14.89	1335	13.93	13.94
PST79_1050	904	19.2	10.54	6.56	5.55e-11	2.08e-10		51	2.49	108	2.56	29	0.98	2.01	1938	26.05	1718	21.27	1282	16.3	21.21
PST79_10500	348	-41.02	-1.75	-4.8	1.56e-06	3.64e-06		830	105.29	1682	103.69	875	77.12	95.37	1506	52.59	1752	56.34	1638	54.11	54.35
PST79_10501	2434	224	37.61	25.26	0	0	SPO	366	6.64	865	7.62	325	4.1	6.12	47183	235.58	51916	238.69	45750	216.09	230.12
PST79_10502	617	-14.49	-2500.36	-4.66	3.1e-06	7.01e-06		306	20.44	430	13.96	196	9.09	14.5	0	0	0	0	1	0.02	0.0058
PST79_10503	1343	9.4	2.12	3.2	0.00137	0.00225		313	10.29	519	8.29	290	6.62	8.4	1672	15.13	2421	20.17	2116	18.11	17.81
PST79_10504	387	-96.06	-1647.04	-13.45	3.18e-41	2.83e-40	HAU	837	95.48	2017	111.81	1023	81.08	96.12	0	0	4	0.12	2	0.06	0.06
PST79_10505	1000	2236.08	28.69	32.27	0	0	SPO	2955	130.45	3515	75.4	1188	36.44	80.76	197669	2402.24	197074	2205.42	203795	2342.89	2316.85
PST79_10506	1440	7.12	1.53	2.14	0.03	0.04		457	13.84	1036	15.24	535	11.25	13.45	2706	22.56	2633	20.21	2400	18.92	20.56
PST79_10507	212	-3.13	-1.24	-0.84	0.4	0.46		75	15.62	221	22.36	79	11.43	16.47	213	12.21	279	14.73	241	13.07	13.34
PST79_10508	646	-17.59	-988.2	-7.21	5.75e-13	2.65e-12		285	19.48	604	20.06	280	13.29	17.61	1	0.02	2	0.03	0	0	0.02
PST79_10509	288	3.29	1.5	1.44	0.15	0.19		61	9.35	85	6.33	39	4.15	6.61	204	8.61	292	11.35	244	9.74	9.9
PST79_1051	1414	166.25	11.46	7.89	3.11e-15	1.75e-14	SPO	517	16.14	1176	17.84	631	13.69	15.89	24839	213.48	24016	190.07	17573	142.87	182.14
PST79_10510	775	-18.71	-1260.95	-7.44	1.04e-13	5.16e-13		344	19.6	803	22.23	363	14.37	18.73	1	0.02	2	0.03	0	0	0.01
PST79_10511	685	14.11	3.78	4.95	7.31e-07	1.77e-06		75	4.83	240	7.52	64	2.87	5.07	1314	23.31	1131	18.48	939	15.76	19.18
PST79_10512	1513	55.26	4.58	10.07	0	0	SPO	653	19.05	1213	17.2	495	10.03	15.43	9405	75.54	9209	68.11	9005	68.42	70.69
PST79_10513	1020	21.03	4.75	6.43	1.31e-10	4.75e-10	SPO	132	5.71	304	6.39	157	4.72	5.61	2257	26.89	2605	28.58	2169	24.45	26.64
PST79_10514	659	0.59	3.31	0.97	0.33	0.39		5	0.33	6	0.2	5	0.23	0.25	38	0.7	54	0.92	52	0.91	0.84
PST79_10515	484	-0.96	-3.47	-1.24	0.22	0.26		26	2.31	23	0.99	12	0.74	1.35	16	0.39	23	0.52	11	0.25	0.39
PST79_10516	222	16.33	48.81	6.86	6.95e-12	2.87e-11		3	0.6	3	0.29	1	0.14	0.34	296	16.2	378	19.05	285	14.76	16.67
PST79_10517	587	7.49	9.16	4.26	2.06e-05	4.22e-05		14	1.01	37	1.29	9	0.45	0.92	455	9.02	518	9.46	359	6.73	8.4
PST79_10518	343	34.71	2.19	5.07	4.01e-07	9.98e-07	SPO	204	26.26	643	40.21	232	20.75	29.07	1829	64.8	2079	67.83	1752	58.72	63.78
PST79_10519	561	-25.76	-623.2	-8.74	2.36e-18	1.57e-17	HAU	317	24.95	810	30.97	393	21.49	25.8	2	0.04	2	0.04	2	0.04	0.04
PST79_1052	339	-9.1	-171.29	-5.19	2.06e-07	5.28e-07		56	7.04	191	11.67	100	8.74	9.15	0	0	4	0.13	1	0.03	0.05
PST79_10520	942	37.19	9.54	9.52	0	0	SPO	79	3.7	235	5.35	123	4	4.35	3601	46.46	3633	43.16	2868	35	41.54
PST79_10521	1363	-3.98	-2.75	-2.31	0.02	0.03		188	6.09	556	8.75	175	3.94	6.26	255	2.27	275	2.26	272	2.29	2.28
PST79_10522	1381	29.53	1.53	3.03	0.00246	0.00393		1677	53.61	4687	72.81	1872	41.58	56	10077	88.68	11660	94.49	8821	73.43	85.53
PST79_10523	659	-443.59	-3.62	-8.78	1.57e-18	1.05e-17	HAU	8838	592.06	22770	741.22	10846	504.8	612.69	9392	173.2	10283	174.62	9143	159.5	169.11
PST79_10524	1387	-12.33	-1.29	-1.9	0.06	0.08		1577	49.73	4354	66.72	2212	48.46	54.97	5713	49.59	5178	41.39	4498	36.94	42.64
PST79_10525	838	5.66	5.98	3.48	0.000498	0.00087		19	0.97	59	1.46	28	0.99	1.14	455	6.36	662	8.53	415	5.49	6.79
PST79_10526	632	30.14	8.08	8.4	0	0	SPO	78	5.45	113	3.84	72	3.49	4.26	1822	35.04	2052	36.33	1749	31.81	34.4
PST79_10527	1273	-8.71	-1.07	-0.45	0.66	0.72		4184	142.63	9722	161.05	4382	103.79	135.82	15265	143.25	15361	132.74	11866	105.34	127.11
PST79_10528	1210	34.1	4.66	8.11	4.44e-16	2.66e-15	SPO	257	9.38	705	12.5	240	6.08	9.32	4542	45.62	4631	42.83	4402	41.82	43.42
PST79_10529	971	-1.42	-1.04	-0.27	0.78	0.84		784	35.64	1615	35.68	918	29	33.44	2730	34.17	2917	33.62	2387	28.26	32.02
PST79_1053	2280	-13.06	-1.37	-1.84	0.07	0.09		2353	45.56	6553	61.66	2804	37.72	48.31	7499	39.97	7146	35.07	6092	30.72	35.25
PST79_10530	264	-12.58	-∞	-6.18	6.38e-10	2.15e-09		72	10.77	185	13.45	130	13.52	12.58	0	0	0	0	0	0	0
PST79_10531	660	12.68	214.3	6.14	8.16e-10	2.73e-09		1	0.07	2	0.07	1	0.05	0.06	754	13.88	702	11.9	714	12.44	12.74
PST79_10532	278	-0.55	-∞	-1.29	0.2	0.24		4	0.57	7	0.48	6	0.59	0.55	0	0	0	0	0	0	0
PST79_10533	475	0.6	1.28	0.45	0.65	0.71		20	1.86	43	1.94	42	2.71	2.17	103	2.64	130	3.06	108	2.61	2.77
PST79_10534	553	52.25	2.5	4.9	9.4e-07	2.24e-06	SPO	450	35.92	1075	41.7	486	26.96	34.86	4588	100.83	4578	92.64	3264	67.86	87.11
PST79_10535	748	-59.24	-2.53	-8.02	1.02e-15	5.95e-15	HAU	1761	99.54	4038	110.91	2125	83.45	97.97	2559	39.82	2744	39.32	2518	37.06	38.73
PST79_10536	627	-1.05	-∞	-1.78	0.08	0.1		13	0.92	35	1.2	21	1.03	1.05	0	0	0	0	0	0	0
PST79_10537	533	4.22	4.88	2.91	0.00366	0.00571		16	1.33	34	1.37	10	0.58	1.09	235	5.36	273	5.73	225	4.85	5.31
PST79_10539	659	1.61	1.11	0.49	0.63	0.69		244	16.35	557	18.13	192	8.94	14.47	845	15.58	1038	17.63	862	15.04	16.08
PST79_1054	307	4.26	13.07	3.33	0.00088	0.00149		3	0.43	9	0.63	0	0	0.35	129	5.11	127	4.63	110	4.12	4.62
PST79_10540	1202	-8.97	-3.16	-3.55	0.000379	0.000671		312	11.46	992	17.7	399	10.18	13.11	392	3.96	433	4.03	465	4.45	4.15
PST79_10541	830	40.64	1.92	5.51	3.53e-08	9.82e-08		871	46.33	1835	47.43	1064	39.32	44.36	4947	72.43	6931	93.45	6434	89.12	85
PST79_10542	897	6.83	3.74	3.45	0.000556	0.000966		45	2.21	137	3.28	58	1.98	2.49	656	8.89	868	10.83	643	8.24	9.32
PST79_10543	937	36.37	3.37	6.98	3.03e-12	1.3e-11	SPO	310	14.61	930	21.29	311	10.18	15.36	3425	44.42	4971	59.37	4189	51.4	51.73
PST79_10544	2016	19.51	25.01	7.36	1.91e-13	9.21e-13		34	0.74	112	1.19	33	0.5	0.81	3137	18.91	3923	21.78	3559	20.3	20.33
PST79_10545	781	-12.73	-2.42	-3.93	8.66e-05	0.000165		392	22.16	949	26.07	432	16.97	21.73	662	10.3	619	8.87	531	7.82	9
PST79_10546	696	-0.57	-1.05	-0.18	0.86	0.91		203	12.33	458	13.51	217	9.16	11.67	540	9.03	833	12.82	723	11.43	11.09
PST79_10547	520	1.11	1.03	0.25	0.8	0.85		471	39.99	987	40.72	571	33.68	38.13	1792	41.88	1878	40.42	1602	35.42	39.24
PST79_10548	1078	19.36	4.08	5.97	2.44e-09	7.72e-09		162	6.44	418	8.08	156	4.31	6.28	2659	29.11	2618	26.39	2067	21.41	25.64
PST79_10549	798	-2.5	-3.42	-1.97	0.05	0.07		64	3.54	196	5.27	46	1.77	3.53	71	1.08	59	0.83	82	1.18	1.03
PST79_1055	1841	-386.51	-7.29	-6.31	2.74e-10	9.57e-10	HAU	22031	528.3	44426	517.67	17876	297.82	447.93	8726	57.6	10264	62.39	10290	64.26	61.42
PST79_10551	591	14.27	10.98	5.98	2.24e-09	7.11e-09		13	0.97	60	2.18	22	1.14	1.43	812	16.7	837	15.85	748	14.55	15.7
PST79_10552	841	2.43	1.56	1.29	0.2	0.24		73	3.83	225	5.74	93	3.39	4.32	464	6.71	572	7.61	435	5.95	6.75
PST79_10553	1089	4.86	2.2	2.35	0.02	0.03		95	3.85	219	4.31	140	3.94	4.04	749	8.36	914	9.39	847	8.94	8.9
PST79_10554	714	-9.27	-560.11	-5.25	1.51e-07	3.91e-07		163	10.08	324	9.73	187	8.03	9.28	2	0.03	1	0.02	0	0	0.02
PST79_10555	746	5.2	2.32	2.52	0.01	0.02		87	5.15	153	4.4	56	2.3	3.95	644	10.49	601	9.02	515	7.94	9.15
PST79_10556	731	-10.62	-3.23	-4.05	5.16e-05	0.000101		253	15.28	651	19.1	280	11.75	15.38	266	4.42	373	5.71	264	4.15	4.76
PST79_10557	1118	31.48	14.03	9.06	0	0	SPO	41	1.62	192	3.68	71	1.95	2.42	3193	34.71	3560	35.63	3050	31.36	33.9
PST79_10558	769	0.1	6.53	0.48	0.63	0.69		0	0	2	0.06	0	0	0.02	10	0.16	8	0.12	6	0.09	0.12
PST79_10559	822	21.52	26.85	6.53	6.39e-11	2.39e-10	SPO	14	0.75	44	1.15	16	0.6	0.83	1732	25.61	1881	25.61	1133	15.85	22.35
PST79_1056	308	44.13	112.99	10.79	0	0	SPO	2	0.29	10	0.7	2	0.2	0.39	1334	52.64	1101	40	1097	40.95	44.53
PST79_10560	475	-41.01	-2793.34	-8.54	1.29e-17	8.41e-17	HAU	556	48.32	1051	44.38	503	30.37	41.02	0	0	2	0.04	0	0	0.01
PST79_10562	420	1.48	1.24	0.72	0.47	0.53		77	8.09	123	6.28	61	4.45	6.28	321	9.29	290	7.73	229	6.27	7.76
PST79_10563	1045	107.69	2.42	7.69	1.51e-14	8.04e-14	SPO	1815	76.68	4846	99.48	1733	50.87	75.67	16367	190.34	16842	180.36	16307	179.4	183.37
PST79_10564	562	-1.55	-6.66	-1.88	0.06	0.08		22	1.73	41	1.57	40	2.18	1.83	12	0.26	19	0.38	9	0.18	0.27
PST79_10565	425	-22.36	-1.97	-4.15	3.28e-05	6.58e-05		448	46.54	1067	53.86	496	35.8	45.4	845	24.16	840	22.12	844	22.83	23.04
PST79_10567	551	2.32	9.91	2.39	0.02	0.02		3	0.23	15	0.55	0	0	0.26	121	2.53	167	3.21	101	2	2.58
PST79_10568	1552	16.02	5.08	5.7	1.21e-08	3.55e-08		127	3.61	397	5.49	136	2.69	3.93	2613	20.46	3004	21.66	2392	17.72	19.95
PST79_10569	357	10.07	3.66	4.19	2.83e-05	5.72e-05		34	4.2	86	5.17	23	1.98	3.78	477	16.24	489	15.33	310	9.98	13.85
PST79_1057	785	12.33	2.22	3.59	0.00033	0.00059		206	11.58	477	13.04	148	5.78	10.13	1601	24.79	1525	21.74	1425	20.87	22.46
PST79_10570	740	-3.64	-1.25	-1.06	0.29	0.34		324	19.33	710	20.58	377	15.63	18.51	796	13.07	1024	15.49	1033	16.05	14.87
PST79_10571	696	-4.47	-11.15	-3.38	0.000717	0.00122		44	2.79	196	6.04	134	5.91	4.91	28	0.49	22	0.35	29	0.48	0.44
PST79_10572	708	18.43	6.63	6.41	1.41e-10	5.12e-10		61	3.8	146	4.42	37	1.6	3.28	1428	24.51	1450	22.92	1090	17.7	21.71
PST79_10573	706	3.29	1.61	1.56	0.12	0.15		99	6.19	227	6.9	74	3.21	5.43	507	8.73	567	8.99	520	8.47	8.73
PST79_10574	1101	18.38	1.79	3.96	7.4e-05	0.000142		569	22.82	1461	28.47	653	18.19	23.16	4048	44.68	3965	40.3	3796	39.64	41.54
PST79_10575	1064	125.79	3.26	8.81	0	0	SPO	1390	57.67	3750	75.61	1161	33.47	55.58	17378	198.49	17161	180.49	15284	165.14	181.37
PST79_10576	666	-6.18	-275.08	-4.23	2.37e-05	4.82e-05		103	6.83	253	8.15	79	3.64	6.2	0	0	3	0.05	1	0.02	0.02
PST79_10577	997	6.61	2.3	2.82	0.00478	0.00736		123	5.45	279	6	122	3.75	5.07	1058	12.9	1118	12.55	831	9.58	11.68
PST79_10578	781	-1.09	-28.95	-1.7	0.09	0.12		35	1.98	38	1.04	9	0.35	1.13	0	0	3	0.04	5	0.07	0.04
PST79_1058	660	5.73	1.29	1.33	0.18	0.22		273	18.26	828	26.91	323	15.01	20.06	1335	24.58	1670	28.32	1405	24.47	25.79
PST79_10580	562	16.12	4.06	5.27	1.39e-07	3.61e-07		59	4.63	216	8.24	54	2.95	5.28	1038	22.45	1168	23.26	904	18.49	21.4
PST79_10581	288	2.7	1.24	0.96	0.34	0.39		73	11.19	182	13.56	86	9.16	11.3	353	14.9	402	15.62	288	11.5	14
PST79_10582	693	12.79	8.16	5.48	4.18e-08	1.15e-07		29	1.85	62	1.92	36	1.59	1.79	1001	17.55	880	14.21	721	11.96	14.58
PST79_10583	505	-4.59	-∞	-3.71	0.000208	0.000379		61	5.33	103	4.38	67	4.07	4.59	0	0	0	0	0	0	0
PST79_10584	385	7.43	5.81	3.99	6.54e-05	0.000127		12	1.38	47	2.62	8	0.64	1.54	299	9.44	312	9.07	282	8.42	8.98
PST79_10585	778	10.85	6.99	4.96	6.98e-07	1.69e-06		35	1.99	95	2.62	21	0.83	1.81	902	14.09	898	12.92	743	10.98	12.66
PST79_10586	939	12.05	7.79	5.31	1.09e-07	2.87e-07		60	2.82	94	2.15	11	0.36	1.78	1273	16.48	1241	14.79	834	10.21	13.83
PST79_10587	1005	8.56	2.47	3.33	0.000864	0.00146		141	6.19	352	7.51	125	3.81	5.84	1303	15.76	1408	15.68	1030	11.78	14.41
PST79_10588	755	12.82	10.23	5.63	1.78e-08	5.13e-08		15	0.88	80	2.27	25	1.02	1.39	913	14.7	1058	15.68	805	12.26	14.21
PST79_10589	692	-9.81	-291.75	-5.39	7.24e-08	1.95e-07		176	11.23	330	10.23	182	8.07	9.84	3	0.05	3	0.05	0	0	0.03
PST79_1059	1903	6.68	1.59	2.19	0.03	0.04		568	13.18	1177	13.27	463	7.46	11.3	2731	17.44	3135	18.44	2993	18.08	17.99
PST79_10591	593	9.3	6.28	4.5	6.74e-06	1.47e-05		39	1.9	71	1.68	50	1.69	1.76	789	10.6	908	11.23	894	11.36	11.06
PST79_10592	534	0.59	6.79	1.15	0.25	0.3		0	0	8	0.3	0	0	0.1	16	0.34	57	1.13	29	0.59	0.69
PST79_10593	575	-21.42	-3.26	-5.83	5.53e-09	1.68e-08	HAU	414	31.79	855	31.9	543	28.96	30.88	469	9.91	438	8.52	498	9.96	9.46
PST79_10595	1120	32.56	22.88	8.59	0	0	SPO	36	1.42	99	1.9	42	1.15	1.49	3534	38.35	3721	37.18	2594	26.63	34.05
PST79_10596	668	13.44	6.77	5.5	3.89e-08	1.08e-07		38	2.51	105	3.37	24	1.1	2.33	939	17.08	1029	17.24	755	12.99	15.77
PST79_10597	505	1.26	5.58	1.62	0.11	0.13		6	0.52	0	0	5	0.3	0.28	69	1.66	75	1.66	57	1.3	1.54
PST79_10598	926	14.44	11.37	6.04	1.53e-09	4.95e-09		40	1.91	68	1.58	21	0.7	1.39	1385	18.18	1302	15.73	1095	13.59	15.84
PST79_10599	1309	-7.61	-1.45	-2	0.05	0.06		691	23.3	1826	29.92	880	20.62	24.62	1531	14.21	2231	19.07	2020	17.74	17.01
PST79_106	651	-3.79	-1.29	-1.03	0.3	0.36		244	16.55	678	22.34	243	11.45	16.78	648	12.1	796	13.68	747	13.19	12.99
PST79_1060	792	-3023.56	-3330.75	-13.51	1.37e-41	1.22e-40	HAU	55759	3108.04	131408	3559.32	62129	2406.06	3024.47	77	1.18	65	0.92	43	0.62	0.91
PST79_10600	917	23.11	2.19	4.94	7.62e-07	1.84e-06	SPO	341	16.42	1086	25.41	496	16.59	19.47	3368	44.64	3449	42.09	3272	41.02	42.58
PST79_10601	905	20	27.11	4.83	1.38e-06	3.24e-06		8	0.39	39	0.92	29	0.98	0.77	1882	25.27	1978	24.46	989	12.56	20.76
PST79_10602	753	6.01	2.58	2.84	0.00447	0.00691		54	3.17	184	5.24	73	2.97	3.79	629	10.15	686	10.2	594	9.07	9.81
PST79_10603	748	66.92	4.16	10.79	0	0	SPO	358	21.13	937	26.87	377	15.46	21.15	5276	85.72	6237	93.31	5543	85.19	88.07
PST79_10604	1023	-130.52	-448.41	-13.11	2.9e-39	2.56e-38	HAU	3229	139.34	7051	147.86	3510	105.24	130.81	27	0.32	25	0.27	25	0.28	0.29
PST79_10605	817	-0.74	-41.5	-1.44	0.15	0.19		31	1.62	8	0.2	12	0.44	0.75	0	0	0	0	4	0.05	0.02
PST79_10606	478	9.26	6.27	4.35	1.39e-05	2.9e-05		11	1.02	82	3.68	9	0.58	1.76	451	11.47	530	12.41	382	9.19	11.02
PST79_10607	1030	-0.14	-2.08	-0.35	0.73	0.78		11	0.47	15	0.31	0	0	0.26	3	0.04	15	0.16	16	0.18	0.13
PST79_10608	977	8.45	1.28	1.71	0.09	0.11		664	30	1677	36.82	748	23.48	30.1	3034	37.74	3455	39.57	3258	38.34	38.55
PST79_10609	1347	51.58	36.09	12.1	0	0	SPO	62	2.03	95	1.51	38	0.87	1.47	6102	55.05	6865	57.03	5514	47.06	53.05
PST79_1061	647	32.16	4.54	7.87	3.55e-15	1.99e-14	SPO	136	9.1	328	10.66	161	7.48	9.08	2033	37.43	2697	45.73	2329	40.57	41.24
PST79_10610	566	-2.85	-11.93	-2.63	0.00846	0.01		57	4.45	92	3.49	26	1.41	3.11	15	0.32	11	0.22	12	0.24	0.26
PST79_10611	282	-0.99	-37.38	-1.64	0.1	0.13		6	0.94	22	1.67	4	0.44	1.02	0	0	0	0	2	0.08	0.03
PST79_10612	472	-17.47	-7.55	-6.28	3.41e-10	1.18e-09		235	21.98	514	23.36	232	15.08	20.14	81	2.09	116	2.75	130	3.17	2.67
PST79_10613	632	-17.73	-21.02	-3.42	0.00062	0.00107		217	15.16	870	29.53	230	11.16	18.62	47	0.9	60	1.06	38	0.69	0.89
PST79_10614	297	9.62	7.01	4.67	3.06e-06	6.92e-06		6	0.89	37	2.67	12	1.24	1.6	290	11.87	284	10.7	287	11.11	11.23
PST79_10615	1187	32.31	4.89	7.85	4.22e-15	2.35e-14	SPO	214	7.96	654	11.82	198	5.12	8.3	4111	42.09	4575	43.13	3780	36.61	40.61
PST79_10616	740	-2.82	-138.88	-2.85	0.00435	0.00672		64	3.82	102	2.96	42	1.74	2.84	0	0	2	0.03	2	0.03	0.02
PST79_10617	559	-14.41	-416.78	-6.52	7.09e-11	2.64e-10		217	17.14	397	15.24	200	10.97	14.45	1	0.02	0	0	4	0.08	0.03
PST79_10618	778	1.22	1.09	0.44	0.66	0.72		237	12.92	613	16.23	279	10.56	13.24	927	13.91	1163	16.07	945	13.41	14.46
PST79_10619	758	9.78	2.11	3.23	0.00126	0.00208		148	8.62	424	12	143	5.79	8.8	1157	18.55	1242	18.34	1243	18.85	18.58
PST79_1062	1413	-40.03	-6.57	-2.48	0.01	0.02	HAU	1683	52.58	1279	19.42	3209	69.66	47.22	904	7.78	797	6.31	919	7.48	7.19
PST79_10620	586	8.86	1.93	2.95	0.00322	0.00506		132	9.94	327	11.97	127	6.65	9.52	928	19.25	1082	20.66	777	15.24	18.38
PST79_10621	798	-87.51	-4.69	-7.67	1.77e-14	9.37e-14	HAU	2308	118.48	5253	131.03	2362	84.24	111.25	1837	25.96	1830	23.81	1604	21.44	23.74
PST79_10622	1035	1.89	1.2	0.73	0.46	0.52		169	7.21	577	11.96	300	8.89	9.35	1024	12.02	1020	11.03	962	10.69	11.25
PST79_10623	533	-89.9	-271.28	-1.81	0.07	0.09		2283	189.09	1463	58.88	395	22.73	90.24	13	0.3	18	0.38	15	0.32	0.33
PST79_10624	574	2.47	1.66	1.38	0.17	0.21		49	3.77	131	4.9	49	2.62	3.76	336	7.11	323	6.3	264	5.29	6.23
PST79_10625	518	-3.16	-1.22	-0.95	0.34	0.4		198	16.87	490	20.29	248	14.68	17.28	548	12.86	702	15.17	646	14.34	14.12
PST79_10626	578	-342.8	-75.97	-5.27	1.38e-07	3.61e-07	HAU	6216	450.6	11032	388.6	4029	202.92	347.37	247	4.93	243	4.47	229	4.32	4.57
PST79_10627	1162	21.39	12.68	6.36	1.97e-10	7.03e-10	SPO	55	2.09	130	2.4	38	1	1.83	2587	27.06	2690	25.91	1689	16.71	23.22
PST79_10628	858	-32.88	-∞	-4.7	2.63e-06	5.97e-06	HAU	666	34.27	1826	45.65	524	18.73	32.88	0	0	0	0	0	0	0
PST79_10629	995	24.22	18.04	7.02	2.18e-12	9.49e-12	SPO	28	1.24	93	2.01	33	1.02	1.42	2226	27.19	2719	30.58	1657	19.15	25.64
PST79_1063	852	-11.96	-191.43	-2.4	0.02	0.02		412	21.35	433	10.9	106	3.82	12.02	4	0.06	10	0.13	0	0	0.06
PST79_10630	863	20.95	3	5.61	1.99e-08	5.7e-08	SPO	192	9.82	432	10.74	305	10.84	10.47	1938	27.29	2688	34.86	2410	32.1	31.42
PST79_10631	818	10.78	2.55	3.78	0.000159	0.000294		128	6.91	309	8.1	156	5.85	6.95	1313	19.51	1323	18.1	1110	15.6	17.74
PST79_10632	765	9.43	4.46	4.25	2.17e-05	4.44e-05		56	3.23	99	2.78	54	2.17	2.72	885	14.06	891	13.03	624	9.38	12.16
PST79_10633	918	1.9	1.33	0.91	0.36	0.42		98	4.71	314	7.34	153	5.11	5.72	635	8.41	619	7.55	551	6.9	7.62
PST79_10634	2230	4.9	1.23	1.21	0.23	0.27		1003	19.86	2793	26.87	1189	16.35	21.03	5102	27.8	5298	26.59	4534	23.37	25.92
PST79_10636	449	0.25	1.18	0.27	0.78	0.84		12	1.18	46	2.2	13	0.89	1.42	66	1.79	62	1.55	66	1.69	1.67
PST79_10637	571	-8.32	-∞	-5.05	4.42e-07	1.09e-06		126	9.74	155	5.82	175	9.4	8.32	0	0	0	0	0	0	0
PST79_10638	752	-0.77	-29.43	-1.44	0.15	0.19		11	0.65	45	1.28	11	0.45	0.79	5	0.08	0	0	0	0	0.03
PST79_10639	698	0.47	1.19	0.39	0.69	0.75		48	3.04	103	3.17	23	1.01	2.4	159	2.77	167	2.68	192	3.16	2.87
PST79_1064	908	-150.02	-1300.89	-3.53	0.000414	0.000731	HAU	4924	239.4	4984	117.75	2761	93.26	150.14	7	0.09	2	0.02	18	0.23	0.12
PST79_10640	699	34.67	7.47	8.94	0	0	SPO	103	6.51	206	6.32	74	3.25	5.36	2155	37.47	2496	39.96	2594	42.66	40.03
PST79_10641	899	-0.21	-∞	-0.77	0.44	0.51		8	0.39	10	0.24	0	0	0.21	0	0	0	0	0	0	0
PST79_10642	956	17.38	10.01	6.55	5.63e-11	2.12e-10		43	1.99	145	3.25	17	0.55	1.93	1338	17.01	1784	20.88	1665	20.02	19.3
PST79_10644	694	5.76	11.14	3.8	0.000142	0.000265		4	0.25	34	1.05	9	0.4	0.57	358	6.27	474	7.64	306	5.07	6.33
PST79_10645	501	-37.2	-2.35	-6.66	2.74e-11	1.06e-10	HAU	796	70.14	1598	68.42	913	55.89	64.82	1205	29.23	1386	30.96	988	22.67	27.62
PST79_10646	535	11.94	2.49	3.93	8.49e-05	0.000162		100	8.25	228	9.14	116	6.65	8.01	911	20.69	955	19.98	893	19.19	19.95
PST79_10647	816	10.42	7.03	4.86	1.19e-06	2.8e-06		38	2.06	76	2	30	1.13	1.73	894	13.31	980	13.44	688	9.69	12.15
PST79_10648	1622	18.15	3.28	5.42	6.1e-08	1.65e-07		335	9.12	700	9.26	292	5.52	7.97	3481	26.08	3966	27.36	3514	24.91	26.12
PST79_1065	456	-111.12	-5.82	-11.01	3.41e-28	2.73e-27	HAU	1601	145.13	3372	148.54	1728	108.83	134.17	931	23.23	976	22.43	995	23.49	23.05
PST79_10650	646	11.66	22.25	5.66	1.52e-08	4.43e-08		10	0.68	19	0.63	7	0.33	0.55	721	13.56	818	14.17	500	8.9	12.21
PST79_10651	480	-18.95	-197.72	-6.21	5.34e-10	1.82e-09		222	20.42	536	23.95	200	12.78	19.05	4	0.1	6	0.14	2	0.05	0.1
PST79_10652	1459	22.38	6.66	7.06	1.61e-12	7.08e-12	SPO	137	4.15	340	5	129	2.71	3.95	3682	30.67	3586	27.51	2644	20.83	26.34
PST79_10653	340	1.65	2.26	1.41	0.16	0.2		9	1.17	31	1.96	9	0.81	1.31	82	2.93	54	1.78	124	4.19	2.97
PST79_10654	532	19.56	5.05	6.2	5.78e-10	1.96e-09		58	4.81	180	7.26	42	2.42	4.83	916	20.92	1233	25.94	1218	26.32	24.39
PST79_10655	360	97.26	32.86	16.56	0	0	SPO	41	5.03	45	2.68	17	1.45	3.05	3125	105.49	3252	101.09	2955	94.37	100.32
PST79_10656	1566	9.83	1.4	2.25	0.02	0.03		847	23.88	2196	30.08	1036	20.29	24.75	4719	36.62	4978	35.57	4298	31.55	34.58
PST79_10657	1196	-6.31	-1.22	-0.74	0.46	0.52		942	34.77	1234	22.13	1861	47.73	34.88	2835	28.81	2797	26.17	3196	30.72	28.57
PST79_10658	1331	34.24	2.04	5.64	1.72e-08	4.96e-08	SPO	884	29.32	2562	41.29	1210	27.88	32.83	8047	73.47	7812	65.68	7186	62.07	67.07
PST79_1066	1161	110.03	16.94	11.75	0	0	SPO	209	7.95	476	8.8	150	3.96	6.9	12512	130.97	12464	120.14	10068	99.69	116.93
PST79_10661	552	24.11	2.48	5.43	5.67e-08	1.54e-07	SPO	222	17.75	516	20.05	200	11.11	16.31	2031	44.71	1945	39.43	1781	37.09	40.41
PST79_10662	387	22.47	3.04	5.82	6.03e-09	1.83e-08	SPO	70	7.99	217	12.03	165	13.08	11.03	1173	36.84	1085	31.37	1087	32.29	33.5
PST79_10663	532	-11.94	-22.56	-1.93	0.05	0.07		19	1.58	351	14.15	377	21.74	12.49	13	0.3	34	0.72	30	0.65	0.55
PST79_10664	1060	12.55	1.77	2.35	0.02	0.03		243	10.12	1268	25.66	454	13.14	16.31	2351	26.95	2917	30.8	2656	28.81	28.85
PST79_10665	1488	26.45	9.36	8.01	1.11e-15	6.45e-15	SPO	86	2.55	330	4.76	106	2.18	3.16	3385	27.65	4498	33.83	3543	27.37	29.62
PST79_10666	710	-6.85	-79.1	-4.19	2.85e-05	5.75e-05		106	6.59	331	10	98	4.23	6.94	5	0.09	1	0.02	10	0.16	0.09
PST79_10667	594	5.74	3.4	3	0.00266	0.00422		28	2.08	118	4.26	16	0.83	2.39	446	9.12	439	8.27	362	7.01	8.13
PST79_10668	661	15.69	1.41	2.86	0.00418	0.00647		610	40.74	1310	42.51	699	32.43	38.56	3286	60.41	3240	54.85	2730	47.48	54.25
PST79_10669	309	43.28	11.61	10.46	0	0	SPO	25	3.57	72	5	37	3.67	4.08	1217	47.86	1362	49.33	1207	44.91	47.37
PST79_1067	601	84.59	93.47	15.77	0	0	SPO	20	1.47	30	1.07	4	0.2	0.91	4666	94.35	4413	82.17	4181	79.98	85.5
PST79_10670	586	-7.67	-∞	-4.53	5.8e-06	1.27e-05		112	8.44	279	10.21	83	4.34	7.67	0	0	0	0	0	0	0
PST79_10671	722	1.31	39.64	1.93	0.05	0.07		0	0	2	0.06	1	0.04	0.03	66	1.11	116	1.8	71	1.13	1.35
PST79_10672	612	-17.58	-73.37	-6.11	9.81e-10	3.25e-09		324	23.37	490	17.18	258	12.93	17.83	4	0.08	16	0.29	19	0.36	0.24
PST79_10673	364	-6.84	-21.99	-4.31	1.62e-05	3.37e-05		72	8.73	118	6.95	69	5.81	7.17	4	0.13	10	0.31	17	0.54	0.33
PST79_10674	537	-0.22	-∞	-0.8	0.43	0.49		5	0.41	5	0.2	1	0.06	0.22	0	0	0	0	0	0	0
PST79_10675	1338	11.67	4	4.61	4.02e-06	8.95e-06		114	3.76	335	5.37	110	2.52	3.88	1828	16.6	2008	16.79	1545	13.27	15.56
PST79_10676	610	3.13	8.61	2.74	0.00617	0.00936		11	0.8	11	0.39	1	0.05	0.41	197	3.92	218	4	143	2.7	3.54
PST79_10677	779	0.82	1.18	0.47	0.64	0.7		79	4.48	188	5.18	94	3.7	4.45	370	5.77	378	5.43	312	4.6	5.27
PST79_10678	1015	27.79	5.4	7.58	3.44e-14	1.77e-13	SPO	124	5.39	371	7.84	189	5.71	6.32	2827	33.85	3086	34.02	3040	34.43	34.1
PST79_10679	269	-0.33	-1.69	-0.53	0.6	0.66		2	0.33	12	0.96	10	1.14	0.81	14	0.63	11	0.46	8	0.34	0.48
PST79_1068	517	6.37	29.53	4.23	2.34e-05	4.76e-05		5	0.43	3	0.12	2	0.12	0.22	311	7.31	300	6.49	269	5.98	6.6
PST79_10680	489	2.18	1.98	1.49	0.14	0.17		29	2.62	60	2.63	23	1.44	2.23	183	4.55	216	4.94	159	3.74	4.41
PST79_10681	410	-6.81	-∞	-4.49	7.03e-06	1.52e-05		85	9.15	120	6.28	67	5.01	6.81	0	0	0	0	0	0	0
PST79_10682	808	9.96	23.21	5.24	1.61e-07	4.17e-07		4	0.22	31	0.82	8	0.3	0.45	760	11.43	829	11.48	584	8.31	10.41
PST79_10683	955	4.95	9.01	3.46	0.000542	0.000943		18	0.83	34	0.76	8	0.26	0.62	521	6.63	503	5.89	347	4.18	5.57
PST79_10684	668	5.21	6.38	3.39	0.000701	0.0012		15	0.99	41	1.32	13	0.6	0.97	408	7.42	375	6.28	281	4.84	6.18
PST79_10685	616	-1.74	-7.54	-1.97	0.05	0.07		31	2.22	72	2.51	26	1.29	2.01	5	0.1	19	0.35	19	0.35	0.27
PST79_10686	594	-0.79	-2.77	-1.02	0.31	0.36		17	1.26	54	1.95	10	0.52	1.24	11	0.23	35	0.66	24	0.46	0.45
PST79_10687	843	4.1	1.38	1.43	0.15	0.19		229	11.99	463	11.78	234	8.51	10.76	1135	16.36	1101	14.62	998	13.61	14.86
PST79_10689	1555	1.99	1.22	0.8	0.42	0.49		275	7.81	919	12.68	363	7.16	9.22	1512	11.82	1590	11.44	1400	10.35	11.2
PST79_1069	585	-355.65	-5336.79	-5.52	3.4e-08	9.48e-08	HAU	4605	347.51	13391	491.05	4360	228.6	355.72	4	0.08	2	0.04	4	0.08	0.07
PST79_10690	594	-0.49	-∞	-1.21	0.23	0.27		6	0.45	17	0.61	8	0.41	0.49	0	0	0	0	0	0	0
PST79_10691	337	3.63	4.92	2.7	0.00693	0.01		9	1.18	18	1.15	5	0.46	0.93	134	4.83	147	4.88	116	3.96	4.56
PST79_10692	653	5.12	3.04	2.81	0.00489	0.00751		52	3.52	88	2.89	24	1.13	2.51	412	7.67	470	8.05	407	7.17	7.63
PST79_10695	537	-1.98	-2.5	-1.54	0.12	0.16		47	3.86	113	4.51	27	1.54	3.31	57	1.29	58	1.21	69	1.48	1.33
PST79_10696	532	-1.89	-66.47	-2.34	0.02	0.03		20	1.66	57	2.3	31	1.79	1.92	0	0	0	0	4	0.09	0.03
PST79_10697	871	7.57	21.2	4.55	5.36e-06	1.18e-05		4	0.2	26	0.64	8	0.28	0.37	652	9.1	707	9.08	429	5.66	7.95
PST79_10698	441	7.56	2.05	2.77	0.00562	0.00857		54	5.41	216	10.51	83	5.77	7.23	606	16.7	630	15.99	448	11.68	14.79
PST79_10699	568	11.77	5.01	4.88	1.07e-06	2.53e-06		48	3.73	96	3.63	27	1.46	2.94	724	15.49	804	15.84	632	12.79	14.71
PST79_1070	730	-34.04	-2045.93	-4.56	5.02e-06	1.11e-05	HAU	684	41.36	1469	43.17	420	17.65	34.06	3	0.05	0	0	0	0	0.02
PST79_10700	847	1.13	1.16	0.51	0.61	0.67		128	6.67	387	9.8	114	4.13	6.87	632	9.07	651	8.6	466	6.32	8
PST79_10701	566	3.47	3.93	2.51	0.01	0.02		20	1.56	41	1.55	8	0.43	1.18	260	5.58	240	4.75	178	3.62	4.65
PST79_10703	727	13.34	4.22	4.98	6.38e-07	1.55e-06		52	3.16	185	5.46	90	3.8	4.14	1174	19.63	1178	18.13	928	14.67	17.48
PST79_10704	738	-6.11	-25.33	-4.12	3.84e-05	7.63e-05		100	5.98	243	7.06	145	6.03	6.36	16	0.26	22	0.33	10	0.16	0.25
PST79_10705	304	-1.19	-1.44	-0.77	0.44	0.5		35	5.08	57	4.02	26	2.62	3.91	72	2.88	76	2.8	66	2.5	2.72
PST79_10706	514	9.12	69.68	5.16	2.51e-07	6.39e-07		2	0.17	4	0.17	1	0.06	0.13	411	9.72	503	10.95	317	7.09	9.25
PST79_10707	752	1.99	1.74	1.27	0.2	0.25		43	2.52	100	2.85	67	2.73	2.7	278	4.49	387	5.76	250	3.82	4.69
PST79_10708	565	-2.01	-1.1	-0.37	0.71	0.77		242	18.91	814	30.91	284	15.42	21.74	998	21.47	980	19.41	901	18.33	19.74
PST79_10709	724	-1.3	-∞	-1.98	0.05	0.06		25	1.52	39	1.16	29	1.23	1.3	0	0	0	0	0	0	0
PST79_1071	215	-323.71	-9081.99	-8.38	5.08e-17	3.24e-16	HAU	1830	375.76	3702	369.38	1585	226.11	323.75	0	0	0	0	2	0.11	0.04
PST79_10710	1300	3.85	1.21	1.08	0.28	0.33		567	19.25	1297	21.4	637	15.03	18.56	2369	22.15	2695	23.2	2477	21.9	22.42
PST79_10711	1178	7.14	1.48	2.03	0.04	0.06		437	16.43	999	18.25	398	10.4	15.03	2336	24.18	2285	21.78	2098	20.54	22.17
PST79_10713	519	16.32	5.23	5.78	7.4e-09	2.22e-08		38	3.23	126	5.21	53	3.13	3.86	1014	23.74	952	20.53	734	16.26	20.18
PST79_10715	2071	11.27	1.17	1.26	0.21	0.25		3147	67.08	7897	81.8	3315	49.1	65.99	14074	82.59	14389	77.75	12871	71.45	77.26
PST79_10716	903	-0.14	-1.53	-0.28	0.78	0.83		12	0.59	21	0.5	4	0.14	0.41	9	0.12	38	0.47	16	0.2	0.27
PST79_10717	806	3.49	1.32	1.24	0.22	0.26		189	10.35	489	13.01	234	8.9	10.76	933	14.07	1108	15.38	932	13.29	14.25
PST79_1072	1796	6.38	1.43	1.87	0.06	0.08		548	13.36	1601	18.96	741	12.55	14.96	3481	23.36	3244	20.05	3246	20.61	21.34
PST79_10720	802	7.45	1.62	2.32	0.02	0.03		225	11.91	516	13.27	290	10.67	11.95	1150	16.76	1684	22.6	1367	18.84	19.4
PST79_10721	944	1.4	1.22	0.68	0.49	0.56		169	7.9	326	7.41	126	4.09	6.47	499	6.42	759	9	673	8.2	7.87
PST79_10722	647	10265.2	81.02	51.54	0	0	SPO	3609	246.25	3524	116.84	459	21.76	128.28	540627	10154.8	592946	10255.9	606111	10769.8	10393.5
PST79_10723	771	14.04	31.65	6.29	3.11e-10	1.08e-09		12	0.69	19	0.53	4	0.16	0.46	957	15.08	1156	16.78	781	11.65	14.5
PST79_10724	532	-22.89	-67.43	-6.05	1.45e-09	4.71e-09	HAU	289	23.98	745	30.04	272	15.68	23.23	5	0.11	17	0.36	26	0.56	0.34
PST79_10725	832	6.22	5.11	3.55	0.000385	0.000681		26	1.38	74	1.91	34	1.25	1.51	565	8.25	640	8.61	459	6.34	7.73
PST79_10726	452	-4.69	-37.94	-3.63	0.000285	0.000511		46	4.49	128	6.07	57	3.87	4.81	3	0.08	8	0.2	4	0.1	0.13
PST79_10727	399	3.81	2.08	2.01	0.04	0.06		39	4.32	66	3.55	36	2.77	3.54	208	6.34	295	8.27	259	7.46	7.36
PST79_10728	602	6328.13	74.59	76.45	0	0	SPO	3258	170.21	2907	73.8	385	13.97	86	443513	6378.63	477281	6320.91	480912	6542.84	6414.13
PST79_10729	534	-0.32	-∞	-0.96	0.34	0.39		6	0.5	9	0.36	2	0.11	0.32	0	0	0	0	0	0	0
PST79_1073	704	-6.72	-4.55	-2.82	0.00476	0.00733		210	13.17	231	7.04	129	5.62	8.61	64	1.1	150	2.38	134	2.19	1.89
PST79_10730	485	2.65	2.12	1.71	0.09	0.11		28	2.48	70	3.02	26	1.6	2.37	209	5.1	260	5.84	178	4.11	5.02
PST79_10731	1687	3.85	1.17	1	0.32	0.38		931	24.36	2185	27.78	976	17.74	23.3	4025	29	3892	25.82	3909	26.64	27.15
PST79_10733	2483	2.29	1.27	0.74	0.46	0.52		393	6.99	1619	13.99	352	4.35	8.44	2291	11.21	2546	11.47	2055	9.51	10.73
PST79_10735	522	23.59	11.49	7.71	1.24e-14	6.67e-14	SPO	11	0.93	83	3.41	41	2.41	2.25	1125	26.19	1167	25.02	1195	26.32	25.84
PST79_10737	257	1.77	1.86	1.31	0.19	0.23		16	2.63	36	2.87	6	0.68	2.06	83	3.75	101	4.2	83	3.55	3.83
PST79_10738	351	-27.1	-1.93	-2.67	0.00764	0.01		433	54.46	1249	76.34	438	38.27	56.36	905	31.33	842	26.85	903	29.58	29.25
PST79_10739	484	45.65	3.85	7.45	9.48e-14	4.71e-13	SPO	170	15.51	546	24.2	132	8.36	16.02	2760	69.3	2391	55.28	2545	60.45	61.68
PST79_1074	642	1.07	1.27	0.65	0.52	0.58		60	4.13	151	5.05	58	2.77	3.98	264	5	313	5.46	263	4.71	5.05
PST79_10740	386	20.68	2.52	5.04	4.75e-07	1.17e-06	SPO	96	10.98	333	18.51	141	11.2	13.56	1043	32.84	1172	33.98	1206	35.92	34.24
PST79_10741	1781	70.95	15.05	12.06	0	0	SPO	228	5.65	638	7.68	105	1.81	5.05	12708	86.71	11704	73.54	10493	67.73	76
PST79_10744	1503	-57.66	-6.92	-8.62	6.99e-18	4.59e-17	HAU	2430	71.37	5494	78.42	2569	52.43	67.41	1475	11.93	1303	9.7	993	7.6	9.74
PST79_10745	338	-3.48	-26.58	-3.08	0.00205	0.00331		27	3.53	74	4.7	29	2.63	3.62	2	0.07	4	0.13	6	0.2	0.14
PST79_10746	981	1.83	3.7	1.79	0.07	0.1		22	0.94	38	0.79	10	0.3	0.68	224	2.64	248	2.69	196	2.19	2.51
PST79_10747	1551	-31.6	-9.13	-8.7	3.41e-18	2.26e-17	HAU	1329	37.83	2739	37.88	1556	30.77	35.49	577	4.52	514	3.71	464	3.44	3.89
PST79_10748	978	-225.04	-4600.24	-21.64	7.27e-104	6.98e-103	HAU	4871	219.87	11519	252.67	6464	202.72	225.09	9	0.11	1	0.01	2	0.02	0.05
PST79_10749	578	-115.03	-115.39	-8.23	1.88e-16	1.17e-15	HAU	2024	146.96	3044	107.4	1858	93.73	116.03	36	0.72	57	1.05	66	1.25	1.01
PST79_1075	544	-12.83	-3.17	-4.43	9.59e-06	2.04e-05		247	20.04	549	21.65	258	14.55	18.75	278	6.21	300	6.17	254	5.37	5.92
PST79_10750	1777	-13.85	-2.12	-3.31	0.000942	0.00158		1098	27.28	2698	32.57	1088	18.78	26.21	1710	11.69	2195	13.82	1786	11.55	12.36
PST79_10751	1375	-1.91	-687.64	-2.38	0.02	0.02		84	2.7	107	1.67	62	1.38	1.92	0	0	0	0	1	0.00836	0.00279
PST79_10752	432	-108.88	-125.99	-12.16	5.36e-34	4.55e-33	HAU	1159	118.44	2491	123.7	1227	87.12	109.75	24	0.68	44	1.14	30	0.8	0.87
PST79_10753	1263	-152.87	-3.64	-7.26	3.85e-13	1.81e-12	HAU	6141	214.65	15038	255.42	6677	162.15	210.74	6000	57.73	6398	56.69	6504	59.2	57.87
PST79_10754	1068	-37.02	-2.78	-7.16	8.25e-13	3.74e-12	HAU	1544	63.82	3076	61.79	1661	47.7	57.77	1957	22.27	2116	22.17	1654	17.8	20.75
PST79_10755	311	-56.4	-941.49	-10.91	1.02e-27	8.14e-27	HAU	331	46.99	961	66.29	569	56.12	56.46	0	0	5	0.18	0	0	0.06
PST79_10756	1060	-18.37	-89.97	-6.47	9.58e-11	3.52e-10		351	14.62	1207	24.43	577	16.7	18.58	11	0.13	19	0.2	27	0.29	0.21
PST79_10757	385	-13.91	-∞	-5.39	6.88e-08	1.85e-07		137	15.71	314	17.5	107	8.52	13.91	0	0	0	0	0	0	0
PST79_10758	1229	-11.15	-1.39	-2.32	0.02	0.03		1128	40.52	2406	42	1475	36.81	39.78	2611	25.82	3435	31.28	3078	28.79	28.63
PST79_10759	1525	-8.59	-1.3	-1.39	0.16	0.2		1433	41.48	3172	44.62	1274	25.62	37.24	3534	28.16	3859	28.32	3912	29.49	28.66
PST79_1076	518	-5.7	-21.14	-3.9	9.71e-05	0.000184		63	5.37	204	8.45	70	4.14	5.99	12	0.28	15	0.32	11	0.24	0.28
PST79_10760	1682	36.81	1.58	3.39	0.00069	0.00118		2578	67.66	6335	80.8	2333	42.54	63.67	14336	103.58	14910	99.2	14435	98.66	100.48
PST79_10761	227	89.7	20.05	10.49	0	0	SPO	18	3.5	71	6.71	29	3.92	4.71	1839	98.45	2165	106.73	1541	78.04	94.41
PST79_10762	2502	-170.18	-85.07	-3.96	7.43e-05	0.000143	HAU	10942	193.07	28244	242.16	6638	81.37	172.2	274	1.33	526	2.35	520	2.39	2.02
PST79_10763	880	-65.24	-2439.09	-8.62	6.78e-18	4.45e-17	HAU	1404	70.43	3191	77.79	1365	47.58	65.27	3	0.04	1	0.01	2	0.03	0.03
PST79_10764	2211	-125.33	-7.78	-3.5	0.000463	0.000813	HAU	6632	132.42	22449	217.81	5854	81.21	143.81	2752	15.13	4059	20.54	3804	19.78	18.48
PST79_10765	1158	6.82	1.75	2.24	0.03	0.04		253	9.65	679	12.58	197	5.22	9.15	1500	15.74	1840	17.78	1448	14.38	15.97
PST79_10766	1062	-7.37	-1.26	-1.55	0.12	0.15		800	33.26	2132	43.07	1072	30.96	35.76	2866	32.8	2526	26.62	2379	25.75	28.39
PST79_10768	1093	-26.47	-1.77	-4.5	6.79e-06	1.48e-05		1513	61.11	3574	70.15	1817	50.99	60.75	2968	33	3371	34.51	3359	35.33	34.28
PST79_10769	915	-12.63	-1.21	-1.39	0.16	0.2		1376	66.39	3887	91.13	1858	62.28	73.27	4457	59.2	4936	60.37	4962	62.34	60.64
PST79_1077	2258	-120.88	-236.13	-7.37	1.65e-13	8.02e-13	HAU	6470	125.28	16367	153.99	6313	84.93	121.4	119	0.63	72	0.35	110	0.55	0.51
PST79_10770	1264	4104.12	35.3	20.37	0	0	SPO	4064	141.94	7905	134.16	3414	82.84	119.65	400121	3847	481263	4260.86	501743	4563.43	4223.76
PST79_10771	3398	22.68	5.82	6.96	3.45e-12	1.47e-11	SPO	364	4.73	998	6.3	343	3.1	4.71	8184	29.26	8727	28.73	7146	24.17	27.39
PST79_10772	1231	-22.91	-7562.72	-6.27	3.51e-10	1.22e-09	HAU	614	22.02	1738	30.29	660	16.44	22.92	0	0	1	0.00909	0	0	0.00303
PST79_10773	1354	23.7	5.21	6.96	3.39e-12	1.45e-11	SPO	121	4.32	462	8.01	184	4.56	5.63	3087	30.33	3148	28.48	3139	29.17	29.33
PST79_10774	1642	-130.89	-8.8	-9.1	9.2e-20	6.36e-19	HAU	5775	155.27	13399	175.05	6034	112.71	147.68	2404	17.79	2551	17.39	2168	15.18	16.79
PST79_10775	327	-2.43	-51.05	-2.64	0.0082	0.01		24	3.24	54	3.54	7	0.66	2.48	3	0.11	1	0.03	0	0	0.05
PST79_10776	452	-2.58	-31.78	-2.09	0.04	0.05		23	2.25	105	4.98	11	0.75	2.66	0	0	5	0.12	5	0.13	0.08
PST79_10777	1422	18.11	15.04	6.9	5.04e-12	2.11e-11		59	1.79	92	1.36	34	0.72	1.29	2459	20.57	2766	21.3	2063	16.32	19.4
PST79_10778	2181	359.35	209.67	23.27	0	0	SPO	104	2.11	214	2.1	68	0.96	1.72	65966	367.57	74902	384.33	62855	331.32	361.07
PST79_10779	725	-129.28	-2411.04	-7.77	7.9e-15	4.31e-14	HAU	1965	119.65	5685	168.21	2367	100.14	129.33	4	0.07	3	0.05	3	0.05	0.05
PST79_1078	954	14.45	94.65	6.51	7.28e-11	2.71e-10		5	0.23	6	0.13	3	0.1	0.15	1189	15.15	1325	15.54	1088	13.11	14.6
PST79_10780	1736	18.12	4.74	5.97	2.38e-09	7.54e-09		191	4.86	500	6.18	199	3.52	4.85	3332	23.33	3886	25.05	3100	20.53	22.97
PST79_10782	492	0.21	1.21	0.26	0.79	0.84		12	1.08	31	1.35	10	0.62	1.02	55	1.36	56	1.27	45	1.05	1.23
PST79_10783	1243	67.8	6.93	11.28	0	0	SPO	390	13.85	909	15.69	193	4.76	11.43	8791	85.95	8686	78.2	7953	73.56	79.24
PST79_10784	2611	18.46	1.98	3.75	0.000179	0.000329		1031	17.43	3185	26.17	1116	13.11	18.9	7955	37.03	9553	40.94	7750	34.12	37.36
PST79_10786	1366	-4.72	-1.26	-1.24	0.21	0.26		761	24.26	1630	25.25	870	19.27	22.92	2308	20.25	2277	18.4	1922	15.95	18.2
PST79_10787	1367	31.34	15.56	9.11	0	0	SPO	75	2.42	197	3.09	42	0.94	2.15	3920	34.85	4474	36.63	3449	29.01	33.49
PST79_10788	867	-351.9	-16.35	-11.28	1.69e-29	1.37e-28	HAU	8751	445.59	14909	368.89	8763	310.01	374.83	988	13.85	1911	24.67	2282	30.26	22.92
PST79_10789	1710	6.9	1.37	1.82	0.07	0.09		739	19.08	1703	21.36	897	16.09	18.84	4157	29.54	4110	26.9	3094	20.8	25.75
PST79_1079	429	-9.87	-1.63	-2.54	0.01	0.02		238	24.49	639	31.95	287	20.52	25.65	585	16.57	615	16.04	550	14.74	15.78
PST79_10790	1193	50.28	19.11	6.8	1.08e-11	4.34e-11	SPO	78	2.61	244	3.97	75	1.75	2.78	4145	38.22	7067	60	6988	60.95	53.06
PST79_10791	2222	1.31	1.11	0.5	0.62	0.68		693	13.77	1459	14.09	627	8.65	12.17	2501	13.68	2678	13.49	2566	13.28	13.48
PST79_10792	2054	36.62	3.73	5.25	1.53e-07	3.98e-07	SPO	635	13.65	1893	19.77	461	6.88	13.43	9644	57.06	10137	55.23	6767	37.88	50.05
PST79_10793	1289	24.5	1.48	3.01	0.00257	0.00409		1463	50.11	3829	63.72	1627	38.71	50.85	8945	84.33	8790	76.31	7333	65.4	75.35
PST79_10794	910	-23.39	-9.21	-4.44	9.06e-06	1.94e-05	HAU	471	22.05	1651	37.56	587	19.09	26.23	183	2.36	288	3.42	227	2.77	2.85
PST79_10795	713	-96.68	-29.76	-7.87	3.61e-15	2.02e-14	HAU	1549	95.91	4245	127.72	1778	76.49	100.04	147	2.51	258	4.05	219	3.53	3.36
PST79_10796	861	-82.54	-6.7	-8.55	1.18e-17	7.71e-17	HAU	1849	94.8	4745	118.22	2190	78.01	97.01	914	12.9	1255	16.31	1064	14.21	14.47
PST79_10797	302	-5.54	-1.98	-2.07	0.04	0.05		78	11.4	214	15.2	68	6.91	11.17	141	5.67	151	5.6	148	5.63	5.63
PST79_10798	354	-9.57	-3.2	-3.84	0.000123	0.000231		105	13.09	286	17.33	131	11.35	13.93	131	4.5	151	4.77	117	3.8	4.36
PST79_108	1491	30.93	1.8	5.19	2.09e-07	5.36e-07		1263	37.4	3156	45.41	1614	33.2	38.67	9403	76.64	9209	69.12	8175	63.03	69.6
PST79_1080	964	26.17	43.73	8.41	0	0	SPO	17	0.78	39	0.87	6	0.19	0.61	2438	30.74	2489	28.89	1737	20.71	26.78
PST79_10800	1241	-19.09	-2.99	-4.54	5.67e-06	1.24e-05		852	30.31	2026	35.02	838	20.71	28.68	1163	11.39	953	8.59	948	8.78	9.59
PST79_10801	564	0.15	1.04	0.14	0.89	0.93		40	3.13	130	4.94	34	1.85	3.31	192	4.14	172	3.41	138	2.81	3.45
PST79_10802	1323	-5.75	-1.24	-1.31	0.19	0.23		910	30.37	2153	34.91	1016	23.55	29.61	2619	24.06	3022	25.56	2527	21.96	23.86
PST79_10803	998	-28.12	-1.47	-2.08	0.04	0.05		2237	98.95	4590	98.66	2188	67.24	88.29	3264	39.75	6575	73.73	5819	67.03	60.17
PST79_10804	1525	-0.98	-∞	-1.67	0.1	0.12		46	1.33	98	1.38	12	0.24	0.98	0	0	0	0	0	0	0
PST79_10805	1668	3.72	1.17	0.87	0.38	0.44		869	23	2131	27.41	811	14.91	21.77	3613	26.32	3875	26	3503	24.14	25.49
PST79_10806	369	3.58	1.6	1.59	0.11	0.14		41	4.75	136	7.66	67	5.39	5.93	384	12.25	296	8.69	252	7.6	9.52
PST79_10807	1571	97.78	2.33	6.9	5.36e-12	2.24e-11	SPO	2409	67.7	7121	97.24	2868	55.99	73.64	23631	182.8	25226	179.69	20741	151.78	171.43
PST79_10808	1438	-4.4	-∞	-3.57	0.000354	0.00063		151	4.64	411	6.13	114	2.43	4.4	0	0	0	0	0	0	0
PST79_10809	1618	73.65	4.84	11.65	0	0	SPO	504	13.75	1855	24.59	1014	19.22	19.19	11763	88.35	14028	97.02	13109	93.14	92.84
PST79_1081	726	9.59	4.76	4.35	1.36e-05	2.85e-05		43	2.61	109	3.22	43	1.82	2.55	783	13.11	830	12.79	665	10.53	12.14
PST79_10810	1017	11.05	13.97	5.36	8.18e-08	2.19e-07		20	0.87	50	1.05	21	0.63	0.85	949	11.34	1179	12.97	1008	11.39	11.9
PST79_10811	377	-1.13	-∞	-1.67	0.09	0.12		21	2.46	12	0.68	3	0.24	1.13	0	0	0	0	0	0	0
PST79_10813	1972	-2.05	-∞	-2.46	0.01	0.02		114	2.55	193	2.1	96	1.49	2.05	0	0	0	0	0	0	0
PST79_10814	1414	-2.99	-1.25	-0.96	0.34	0.39		496	15.49	1143	17.34	586	12.71	15.18	1549	13.31	1334	10.56	1562	12.7	12.19
PST79_10815	294	8.12	1.15	0.74	0.46	0.52		318	47.75	1078	78.66	345	35.99	54.13	1565	64.69	1709	65.05	1458	57.01	62.25
PST79_10816	765	-91.47	-2.38	-3.21	0.00131	0.00216	HAU	2254	130.07	7911	221.84	3020	121.08	157.67	4146	65.86	4592	67.17	4362	65.55	66.2
PST79_10817	703	-45.88	-2105.24	-7.61	2.82e-14	1.46e-13	HAU	833	52.31	1752	53.46	732	31.94	45.9	0	0	0	0	4	0.07	0.02
PST79_10818	1322	0.98	1.25	0.59	0.56	0.62		144	4.81	238	3.86	133	3.09	3.92	494	4.54	687	5.82	499	4.34	4.9
PST79_10819	1465	15.73	2.02	3.28	0.00105	0.00176		486	14.65	1541	22.56	437	9.15	15.45	4294	35.62	4348	33.21	3150	24.72	31.18
PST79_1082	814	14	6.23	5.54	3.03e-08	8.5e-08		56	3.04	145	3.82	31	1.17	2.68	1184	17.68	1308	17.98	1018	14.38	16.68
PST79_10820	358	-210.56	-9.5	-9.82	8.93e-23	6.61e-22	HAU	2292	282.64	3544	212.36	2463	211.02	235.34	641	21.76	834	26.07	825	26.49	24.77
PST79_10821	329	-162.89	-17.3	-7.56	3.89e-14	1.99e-13	HAU	1645	220.73	2430	158.45	1496	139.47	172.88	200	7.39	314	10.68	341	11.92	9.99
PST79_10822	339	-404.9	-6.11	-8.96	3.19e-19	2.18e-18	HAU	4360	567.78	8141	515.17	4081	369.24	484.06	1904	68.26	2612	86.23	2448	83.02	79.17
PST79_10823	1682	-11.32	-289.79	-5.75	8.95e-09	2.66e-08		418	10.97	1175	14.99	445	8.11	11.36	4	0.03	1	0.00665	12	0.08	0.04
PST79_10824	319	-7.18	-3.03	-2.75	0.00605	0.00918		73	10.1	228	15.33	70	6.73	10.72	100	3.81	104	3.65	88	3.17	3.54
PST79_10825	1136	13.74	2.56	4.29	1.75e-05	3.62e-05		240	9.33	611	11.54	207	5.59	8.82	2199	23.52	2358	23.23	2068	20.93	22.56
PST79_10826	1026	22.42	1.77	3.81	0.000139	0.000258		626	26.94	1821	38.07	734	21.94	28.98	4275	50.64	4927	53.74	4448	49.84	51.41
PST79_10827	1190	8.71	1.98	2.89	0.00385	0.00599		212	7.86	692	12.47	240	6.19	8.84	1825	18.64	1885	17.73	1685	16.28	17.55
PST79_10828	1562	-26.52	-11.4	-4.2	2.66e-05	5.38e-05	HAU	1045	29.53	2973	40.83	858	16.85	29.07	183	1.42	440	3.15	418	3.08	2.55
PST79_10829	273	-117.77	-2797.61	-7.84	4.66e-15	2.59e-14	HAU	892	144.24	1188	93.35	1031	115.83	117.81	0	0	0	0	3	0.13	0.04
PST79_10830	1205	-37.5	-616.47	-10.59	3.36e-26	2.61e-25	HAU	1053	38.58	2213	39.4	1363	34.69	37.56	6	0.06	7	0.07	6	0.06	0.06
PST79_10831	1279	-1.1	-1.06	-0.24	0.81	0.86		731	20.93	1937	26.95	751	14.94	20.94	2349	18.51	2992	21.71	2586	19.28	19.84
PST79_10832	425	54	17.14	12.02	0	0	SPO	38	3.95	72	3.63	34	2.45	3.35	2215	63.34	2081	54.8	1993	53.91	57.35
PST79_10833	917	6.1	1.7	2.22	0.03	0.04		180	8.67	496	11.6	178	5.95	8.74	1189	15.76	1288	15.72	1040	13.04	14.84
PST79_10834	626	-6.8	-4.02	-2.95	0.00317	0.00499		131	9.24	374	12.82	104	5.1	9.05	140	2.72	125	2.23	98	1.8	2.25
PST79_10835	681	21.11	10.12	7.22	5.02e-13	2.33e-12	SPO	57	3.7	66	2.08	26	1.17	2.32	1436	25.63	1441	23.68	1243	20.98	23.43
PST79_10836	333	12.79	2.73	4.09	4.35e-05	8.61e-05		58	7.69	162	10.44	44	4.05	7.39	639	23.32	550	18.48	543	18.75	20.18
PST79_10837	1446	-65.7	-19.37	-5.98	2.28e-09	7.24e-09	HAU	2117	64.63	6296	93.4	2348	49.8	69.28	515	4.33	432	3.34	385	3.06	3.58
PST79_10838	536	-7.64	-1.53	-2.14	0.03	0.04		418	24.9	837	24.23	421	17.43	22.19	922	15.12	989	14.94	875	13.58	14.54
PST79_10839	584	71.18	11.67	13.42	0	0	SPO	82	6.2	259	9.51	82	4.31	6.67	4083	84.97	4002	76.69	3652	71.89	77.85
PST79_1084	1147	4.76	1.57	1.68	0.09	0.12		237	9.12	617	11.54	168	4.49	8.38	1256	13.31	1344	13.11	1299	13.02	13.15
PST79_10840	254	47.2	3.24	8.67	0	0	SPO	109	18.94	298	25.17	158	19.08	21.06	1515	72.49	1414	62.3	1547	70.02	68.27
PST79_10841	709	2656.62	63.46	30.93	0	0	SPO	1318	82.07	1293	39.12	148	6.4	42.53	160000	2742.53	161474	2548.7	173065	2806.21	2699.15
PST79_10842	709	3563.46	71.65	24.69	0	0	SPO	1475	91.84	1700	51.44	186	8.05	50.44	202268	3467.04	220288	3477.01	240376	3897.65	3613.9
PST79_10843	925	-355.79	-8.49	-27.61	9.61e-168	9.27e-167	HAU	9160	437.17	17555	407.13	11024	365.54	403.28	3165	41.58	4216	51.01	4012	49.86	47.48
PST79_10844	791	27.67	1.62	3.66	0.000252	0.000455		842	46.99	2034	55.16	817	31.68	44.61	5027	77.23	4988	70.57	4751	69.05	72.28
PST79_10845	1840	17.2	2.86	4.92	8.53e-07	2.05e-06		339	8.13	1115	13	398	6.63	9.26	4016	26.52	4638	28.21	3945	24.65	26.46
PST79_10846	935	46.54	9.41	9.88	0	0	SPO	84	3.97	442	10.14	76	2.49	5.53	3620	47.05	4910	58.77	4099	50.4	52.07
PST79_10847	916	10.89	1.78	3.06	0.00221	0.00355		289	13.93	747	17.49	320	10.71	14.05	1813	24.05	2226	27.2	1877	23.56	24.94
PST79_10848	855	19.91	3.62	5.45	5.15e-08	1.41e-07		120	6.2	474	11.89	131	4.7	7.6	2060	29.28	2134	27.93	1882	25.31	27.51
PST79_10849	1780	-2.45	-1.17	-0.71	0.48	0.54		636	15.77	1860	22.42	789	13.6	17.26	2430	16.59	2331	14.65	2042	13.19	14.81
PST79_1085	996	25.24	27.21	8.39	0	0	SPO	19	0.84	65	1.4	21	0.65	0.96	2204	26.89	2347	26.37	2196	25.35	26.2
PST79_10850	1611	0.5	1.02	0.14	0.89	0.93		948	25.98	2223	29.6	941	17.92	24.5	3485	26.29	3924	27.26	3005	21.44	25
PST79_10851	562	-1.43	-50.75	-2.01	0.04	0.06		27	2.12	38	1.45	15	0.82	1.46	4	0.09	0	0	0	0	0.03
PST79_10852	1040	-4.31	-16.93	-3.34	0.000825	0.0014		115	4.88	285	5.88	101	2.98	4.58	33	0.39	18	0.19	21	0.23	0.27
PST79_10853	341	-24.95	-3.49	-6.4	1.52e-10	5.49e-10	HAU	273	35.34	636	40.01	328	29.5	34.95	291	10.37	285	9.35	305	10.28	10
PST79_10854	799	-48.5	-1.83	-5.02	5.2e-07	1.28e-06		2183	120.62	4266	114.54	2237	85.87	107.01	4011	61.01	4318	60.48	3755	54.03	58.5
PST79_10855	473	-4.77	-7.27	-3.25	0.00115	0.00191		76	7.09	131	5.94	55	3.57	5.53	23	0.59	49	1.16	22	0.53	0.76
PST79_10856	1705	33.49	1.27	2.21	0.03	0.04		5330	138.01	11612	146.1	4999	89.93	124.68	22884	163.11	23941	157.14	22879	154.27	158.17
PST79_10857	1704	25.95	5.04	7.24	4.65e-13	2.16e-12	SPO	287	7.44	569	7.16	260	4.68	6.43	4558	32.51	5347	35.12	4373	29.5	32.38
PST79_10858	2026	-3.87	-1.8	-1.77	0.08	0.1		422	9.2	1032	10.93	390	5.9	8.68	841	5.04	907	5.01	771	4.37	4.81
PST79_10859	678	-1.01	-11.53	-1.55	0.12	0.15		21	1.37	50	1.58	8	0.36	1.1	3	0.05	9	0.15	5	0.08	0.1
PST79_1086	581	-3.84	-1.02	-0.12	0.9	0.94		2142	162.76	5278	194.88	2204	116.35	158	7296	152.61	8302	159.91	7578	149.95	154.15
PST79_10860	337	-0.45	-13.95	-1.04	0.3	0.35		4	0.52	13	0.83	1	0.09	0.48	1	0.04	1	0.03	1	0.03	0.03
PST79_10861	862	94.38	3.56	7.87	3.55e-15	1.99e-14	SPO	614	31.45	1964	48.88	854	30.39	36.9	10246	144.45	10736	139.38	8249	110.01	131.28
PST79_10862	1015	5.09	2.65	2.65	0.00798	0.01		81	3.52	184	3.89	61	1.84	3.09	684	8.19	817	9.01	646	7.32	8.17
PST79_10863	595	-22.28	-1.23	-1.63	0.1	0.13		1393	103.35	4115	148.36	2122	109.39	120.37	5072	103.6	5304	99.76	4705	90.91	98.09
PST79_10864	1303	25.75	2.56	5.86	4.73e-09	1.45e-08	SPO	481	15.91	1279	20.55	569	13.07	16.51	5032	45.81	4937	41.39	4598	39.6	42.26
PST79_10865	1919	5.46	1.33	1.56	0.12	0.15		756	17.39	1797	20.09	803	12.83	16.77	3651	23.12	3869	22.56	3506	21	22.23
PST79_10866	1656	-2.95	-10.76	-2.71	0.00673	0.01		161	4.29	202	2.62	154	2.85	3.25	34	0.25	50	0.34	46	0.32	0.3
PST79_10867	409	50.33	19.47	11.68	0	0	SPO	36	3.89	46	2.41	25	1.87	2.72	1835	54.52	2090	57.19	1688	47.45	53.05
PST79_10868	1263	104.48	11.75	15.25	0	0	SPO	352	12.3	573	9.73	293	7.12	9.72	11256	108.31	14391	127.51	11731	106.78	114.2
PST79_10869	336	31.05	12.11	8.9	0	0	SPO	34	4.47	37	2.36	17	1.55	2.79	1083	39.17	1010	33.64	839	28.71	33.84
PST79_1087	938	-0.96	-3.01	-1.15	0.25	0.3		57	2.68	55	1.26	11	0.36	1.43	28	0.36	42	0.5	46	0.56	0.48
PST79_10870	505	21.19	28.3	7.71	1.31e-14	7.01e-14	SPO	4	0.35	38	1.61	6	0.36	0.78	953	22.93	968	21.45	945	21.51	21.97
PST79_10871	1176	-4.03	-1.13	-0.83	0.41	0.47		874	32.81	2358	43.01	1169	30.49	35.44	3132	32.37	3426	32.6	2991	29.24	31.4
PST79_10872	985	19.06	4.02	5.9	3.73e-09	1.15e-08		174	7.8	331	7.21	127	3.95	6.32	2140	26.4	2064	23.45	2252	26.28	25.38
PST79_10873	382	40.77	7.39	9.13	0	0	SPO	34	3.93	191	10.73	56	4.5	6.38	1503	47.82	1668	48.86	1488	44.78	47.15
PST79_10874	1203	10.49	2.16	3.25	0.00116	0.00193		239	8.77	722	12.87	219	5.58	9.08	2110	21.32	2249	20.92	1724	16.48	19.57
PST79_10875	603	-0.44	-7.13	-0.99	0.32	0.38		10	0.73	13	0.46	7	0.36	0.52	7	0.14	0	0	4	0.08	0.07
PST79_10876	501	5.92	5.24	3.5	0.000474	0.00083		16	1.41	52	2.23	9	0.55	1.4	314	7.62	373	8.33	261	5.99	7.31
PST79_10877	232	3.89	6.82	2.97	0.00302	0.00477		4	0.76	12	1.11	1	0.13	0.67	107	5.6	92	4.44	73	3.62	4.55
PST79_10878	652	19.53	1.61	3.6	0.000322	0.000577		535	36.22	1090	35.86	517	24.32	32.14	2834	52.82	3104	53.28	2774	48.91	51.67
PST79_10879	308	2.19	5.86	2.15	0.03	0.04		0	0	18	1.25	1	0.1	0.45	63	2.49	82	2.98	66	2.46	2.64
PST79_1088	970	-723.58	-3.53	-1.81	0.07	0.09		18779	854.67	21557	476.75	53657	1696.65	1009.35	23913	299.6	19614	226.29	27966	331.45	285.78
PST79_10880	233	2.79	12.2	2.68	0.00746	0.01		2	0.38	4	0.37	0	0	0.25	56	2.92	55	2.64	72	3.55	3.04
PST79_10881	743	-2.17	-1.03	-0.23	0.82	0.87		1334	79.26	3466	100.07	1803	74.43	84.59	4945	80.88	5637	84.9	5265	81.46	82.42
PST79_10882	519	-90.72	-5.3	-10.04	1.04e-23	7.84e-23	HAU	1133	96.37	3114	128.71	1867	110.34	111.81	762	17.84	1078	23.24	1001	22.17	21.09
PST79_10883	868	-1.58	-91.71	-2.14	0.03	0.04		21	1.07	95	2.35	39	1.38	1.6	0	0	2	0.03	2	0.03	0.02
PST79_10884	1732	2.92	1.12	0.68	0.49	0.56		993	25.31	2474	30.64	1052	18.63	24.86	4173	29.28	4381	28.31	3881	25.76	27.78
PST79_10886	343	-11.69	-∞	-5.8	6.44e-09	1.94e-08		114	14.67	203	12.7	86	7.69	11.69	0	0	0	0	0	0	0
PST79_10887	428	-4.74	-108.09	-3.73	0.000191	0.000349		33	3.4	130	6.52	62	4.44	4.79	0	0	2	0.05	3	0.08	0.04
PST79_10888	1089	4.52	1.14	0.89	0.38	0.43		759	30.77	2034	40.07	880	24.79	31.87	3492	38.97	3293	33.84	3446	36.38	36.4
PST79_10889	961	41.83	1.41	2.3	0.02	0.03		1868	85.81	6297	140.57	2387	76.18	100.85	10843	137.12	13509	157.31	11169	133.61	142.68
PST79_1089	1017	4.16	1.5	1.62	0.1	0.13		198	8.59	507	10.69	188	5.67	8.32	1141	13.63	1087	11.96	1047	11.84	12.48
PST79_10890	1869	-3.77	-23.82	-3.2	0.00137	0.00226		192	4.54	376	4.32	180	2.95	3.93	8	0.05	34	0.2	39	0.24	0.17
PST79_10891	349	3.44	2.24	1.99	0.05	0.06		20	2.53	53	3.26	29	2.55	2.78	152	5.29	205	6.57	206	6.79	6.22
PST79_10892	1628	-0.82	-1.02	-0.07	0.95	0.98		1923	52.15	4655	61.34	1945	36.64	50.04	5841	43.6	8007	55.04	6943	49.03	49.22
PST79_10893	522	9.32	11.53	4.84	1.29e-06	3.03e-06		12	1.01	17	0.7	16	0.94	0.88	351	8.17	572	12.26	462	10.17	10.2
PST79_10894	749	-6.42	-1.69	-2.17	0.03	0.04		276	16.27	673	19.28	282	11.55	15.7	572	9.28	651	9.73	575	8.83	9.28
PST79_10895	869	13.29	6.44	5.4	6.53e-08	1.76e-07		69	3.51	76	1.88	55	1.94	2.44	921	12.88	1332	17.15	1297	17.16	15.73
PST79_10896	925	5.12	1.21	1.26	0.21	0.25		513	24.04	1230	28.01	610	19.86	23.97	2269	29.27	2497	29.66	2323	28.35	29.1
PST79_10897	705	10.98	31.58	5.56	2.7e-08	7.64e-08		2	0.13	17	0.52	10	0.44	0.36	697	12.01	823	13.06	549	8.95	11.34
PST79_10898	1546	16.49	1.87	3.91	9.23e-05	0.000175		691	19.73	1594	22.12	766	15.2	19.02	4982	39.16	4466	32.33	4712	35.04	35.51
PST79_10899	778	18.94	11.72	6.94	4.04e-12	1.71e-11		30	1.7	89	2.45	29	1.14	1.77	1524	23.81	1327	19.09	1302	19.24	20.71
PST79_109	1364	28.7	4.99	7.59	3.09e-14	1.59e-13	SPO	216	6.99	593	9.33	235	5.28	7.2	3747	33.38	4567	37.47	4372	36.85	35.9
PST79_1090	1425	30.68	4.06	7.48	7.26e-14	3.64e-13	SPO	316	9.79	808	12.16	377	8.11	10.02	4790	40.85	5336	41.9	4878	39.35	40.7
PST79_10900	1276	-2.94	-62.07	-2.95	0.0032	0.00504		52	1.8	217	3.65	146	3.51	2.99	4	0.04	8	0.07	4	0.04	0.05
PST79_10901	533	-4.49	-209.08	-3.35	0.000803	0.00136		51	4.22	174	7	40	2.3	4.51	0	0	0	0	3	0.06	0.02
PST79_10902	799	7.59	1.63	1.91	0.06	0.08		319	17.39	480	12.71	154	5.83	11.98	1146	17.19	1411	19.49	1551	22.01	19.57
PST79_10903	693	5.34	1.39	1.65	0.1	0.13		206	13.12	537	16.62	253	11.2	13.65	1171	20.54	1080	17.44	1145	18.99	18.99
PST79_10904	808	-16.84	-1.97	-3.64	0.000269	0.000485		702	38.35	1458	38.71	670	25.43	34.17	1176	17.69	1399	19.38	1048	14.91	17.33
PST79_10905	395	17.63	3.27	5.28	1.29e-07	3.38e-07		71	7.94	195	10.59	61	4.74	7.75	804	24.74	897	25.41	893	25.99	25.38
PST79_10906	2789	11.62	2.72	4.06	4.99e-05	9.81e-05		428	6.77	1215	9.35	378	4.16	6.76	4655	20.28	4695	18.84	3884	16.01	18.38
PST79_10907	1156	84.78	2.05	7.15	8.95e-13	4.03e-12	SPO	1890	72.18	5540	102.81	2536	67.29	80.76	16020	168.42	18035	174.59	15447	153.62	165.54
PST79_10908	1442	0.89	1.05	0.26	0.8	0.85		549	16.81	1597	23.76	650	13.83	18.13	2170	18.29	2677	20.78	2258	18	19.02
PST79_10909	565	15.82	1.66	3.05	0.00232	0.00372		329	25.71	804	30.53	298	16.18	24.14	2045	43.99	1889	37.41	1891	38.48	39.96
PST79_1091	322	-0.5	-40.91	-1.14	0.25	0.3		3	0.41	17	1.13	0	0	0.51	1	0.04	0	0	0	0	0.01
PST79_10910	628	-14.3	-1.45	-2.06	0.04	0.05		746	52.44	1581	54.01	665	32.48	46.31	1501	29.05	1896	33.79	1813	33.19	32.01
PST79_10911	1389	-2.82	-1.13	-0.7	0.48	0.55		760	24.16	1892	29.22	833	18.39	23.92	2393	20.94	2597	20.92	2590	21.44	21.1
PST79_10912	1220	40.61	4.06	8.61	0	0	SPO	367	13.28	920	16.18	414	10.41	13.29	5672	56.5	5714	52.41	5600	52.77	53.89
PST79_10913	1007	9.6	1.58	2.56	0.01	0.02		409	17.93	834	17.77	468	14.25	16.65	2090	25.22	2539	28.22	2217	25.31	26.25
PST79_10915	1453	8.79	71.6	5.06	4.15e-07	1.03e-06		5	0.15	5	0.07	7	0.15	0.12	1165	9.74	1444	11.12	743	5.88	8.91
PST79_10916	750	15.49	8.67	6.09	1.14e-09	3.76e-09		35	2.06	104	2.97	25	1.02	2.02	1149	18.62	1307	19.5	939	14.39	17.5
PST79_10917	972	20.46	7.02	6.8	1.01e-11	4.1e-11	SPO	68	3.09	212	4.68	77	2.43	3.4	1963	24.54	2097	24.14	1936	22.9	23.86
PST79_10918	1270	-15.16	-2.09	-3.71	0.000204	0.000372		908	31.56	2006	33.88	893	21.57	29	1393	13.33	1663	14.65	1497	13.55	13.84
PST79_10919	626	24.76	107.55	8.54	0	0	SPO	1	0.07	14	0.48	3	0.15	0.23	1418	27.53	1562	27.92	1064	19.54	25
PST79_1092	782	-501.33	-37.62	-37.77	4.30E-312	4.16E-311	HAU	9428	532.24	18015	494.19	13223	518.63	515.02	877	13.63	1021	14.61	873	12.83	13.69
PST79_10920	1181	1.98	1.09	0.5	0.62	0.68		639	23.89	1545	28.06	681	17.69	23.21	2446	25.17	2826	26.78	2426	23.62	25.19
PST79_10921	507	26	4.22	6.96	3.37e-12	1.44e-11	SPO	108	9.4	209	8.84	99	5.99	8.08	1578	37.82	1564	34.52	1318	29.89	34.08
PST79_10922	2079	16.02	2.26	4.34	1.42e-05	2.97e-05		552	11.65	1599	16.4	697	10.22	12.75	5809	33.75	5505	29.45	4210	23.14	28.78
PST79_10923	1347	18.3	1.41	2.78	0.00536	0.0082		1294	42.41	3413	54.35	1589	36.18	44.32	7862	70.93	7501	62.32	6396	54.59	62.61
PST79_10924	516	-83.78	-7.3	-9.19	4.04e-20	2.82e-19	HAU	1311	112.16	2483	103.23	1276	75.85	97.08	547	12.88	637	13.82	593	13.21	13.3
PST79_10925	834	-11.09	-2.14	-3.26	0.0011	0.00183		333	17.63	1045	26.88	485	17.84	20.78	642	9.36	819	10.99	634	8.74	9.69
PST79_10926	253	-21.1	-1431.83	-6.31	2.8e-10	9.8e-10	HAU	147	25.65	280	23.74	115	13.94	21.11	0	0	1	0.04	0	0	0.01
PST79_10927	479	-26.54	-1.24	-1.67	0.1	0.12		1510	139.17	3524	157.82	1723	110.33	135.77	3429	87	5431	126.88	4742	113.81	109.23
PST79_10928	971	2.88	1.05	0.52	0.6	0.66		1261	57.33	2831	62.54	1467	46.34	55.41	4272	53.47	5471	63.05	4928	58.35	58.29
PST79_10929	1234	11.4	13.05	5.42	5.98e-08	1.62e-07		25	0.89	69	1.2	30	0.75	0.95	1171	11.53	1510	13.69	1269	11.82	12.35
PST79_1093	781	-312.77	-65.76	-30.38	1.16e-202	1.12e-201	HAU	5760	325.59	10537	289.43	8601	337.78	317.6	253	3.94	420	6.02	308	4.53	4.83
PST79_10930	772	7.66	2.48	3.17	0.00155	0.00253		94	5.38	252	7	79	3.14	5.17	793	12.48	910	13.19	862	12.84	12.84
PST79_10931	1327	-26.11	-9042.18	-8.8	1.41e-18	9.43e-18	HAU	858	28.54	1819	29.41	882	20.39	26.11	0	0	0	0	1	0.00866	0.00289
PST79_10932	989	-42.04	-10265.8	-8.28	1.25e-16	7.87e-16	HAU	1062	47.41	2229	48.35	980	30.39	42.05	1	0.01	0	0	0	0	0.0041
PST79_10933	1292	-19.37	-∞	-6.87	6.28e-12	2.6e-11		588	20.09	1457	24.19	582	13.82	19.37	0	0	0	0	0	0	0
PST79_10934	1454	17.43	4.52	5.78	7.33e-09	2.2e-08		137	4.16	419	6.18	214	4.51	4.95	2645	22.11	3096	23.83	2684	21.22	22.39
PST79_10935	445	-5.43	-1.38	-1.6	0.11	0.14		195	19.35	439	21.16	273	18.82	19.77	519	14.17	588	14.79	545	14.08	14.35
PST79_10936	333	-86.18	-4.81	-3.95	7.88e-05	0.000151	HAU	1080	143.18	1882	121.24	673	61.99	108.8	587	21.42	616	20.7	746	25.75	22.63
PST79_10937	1707	0.27	1.02	0.11	0.91	0.95		653	16.78	1577	19.69	474	8.46	14.98	2258	15.97	2289	14.91	2223	14.88	15.25
PST79_10938	266	-24.04	-1.95	-2.98	0.00284	0.0045		241	40	819	66.05	364	41.97	49.34	542	24.76	630	26.5	570	24.63	25.3
PST79_10939	281	-52.94	-3.17	-4.21	2.52e-05	5.13e-05	HAU	432	67.87	1378	105.2	539	58.83	77.3	556	24.05	666	26.52	550	22.5	24.36
PST79_1094	1608	-15.34	-2.73	-3.53	0.000412	0.000728		947	26	2306	30.76	832	15.87	24.21	980	7.41	1513	10.53	1212	8.67	8.87
PST79_10940	1324	4.62	1.13	0.69	0.49	0.55		905	30.18	3022	48.96	1155	26.76	35.3	4675	42.91	4917	41.56	4063	35.28	39.92
PST79_10941	1267	-28.8	-806.1	-7.67	1.72e-14	9.13e-14	HAU	832	29.01	2122	35.96	889	21.54	28.84	1	0.0096	9	0.08	2	0.02	0.04
PST79_10943	297	-0.95	-∞	-1.66	0.1	0.12		13	1.93	7	0.51	4	0.41	0.95	0	0	0	0	0	0	0
PST79_10944	800	21.95	74.89	6.24	4.41e-10	1.51e-09	SPO	4	0.22	15	0.4	7	0.27	0.3	1762	26.77	1760	24.62	1069	15.36	22.25
PST79_10945	554	33.4	19.01	8.42	0	0	SPO	29	2.31	34	1.32	35	1.94	1.86	1860	40.8	1841	37.19	1339	27.79	35.26
PST79_10947	732	-21.78	-3936.61	-8.03	9.97e-16	5.81e-15	HAU	411	24.79	821	24.06	394	16.51	21.79	1	0.02	0	0	0	0	0.00553
PST79_10948	282	-55.68	-802.25	-11.91	1.11e-32	9.34e-32	HAU	362	56.67	849	64.58	423	46.01	55.75	2	0.09	0	0	3	0.12	0.07
PST79_10949	526	-18.07	-842.81	-7.31	2.76e-13	1.31e-12		222	18.63	531	21.66	240	13.99	18.09	0	0	2	0.04	1	0.02	0.02
PST79_1095	1004	-194.16	-883.25	-11.08	1.55e-28	1.25e-27	HAU	4650	204.46	10709	228.82	4906	149.88	194.38	19	0.23	16	0.18	22	0.25	0.22
PST79_10950	1242	-47.9	-1713.67	-11.97	5.23e-33	4.4e-32	HAU	1313	46.67	3118	53.85	1752	43.27	47.93	3	0.03	4	0.04	2	0.02	0.03
PST79_10951	629	11	26.35	5.53	3.24e-08	9.06e-08		8	0.56	6	0.2	11	0.54	0.43	631	12.19	736	13.09	494	9.03	11.44
PST79_10952	711	42.65	3.16	6.8	1.06e-11	4.28e-11	SPO	325	20.18	897	27.06	281	12.12	19.79	4192	71.65	3871	60.93	3386	54.75	62.44
PST79_10953	750	-74.88	-3.39	-7.55	4.26e-14	2.17e-13	HAU	2015	118.61	4104	117.39	2021	82.65	106.21	2113	34.24	1939	28.93	2012	30.84	31.34
PST79_10954	1660	7.63	2.49	3.14	0.00167	0.00272		175	4.65	489	6.32	237	4.38	5.12	2009	14.71	2029	13.68	1424	9.86	12.75
PST79_10955	1094	19.55	1.6	3.19	0.00145	0.00237		716	28.89	2191	42.96	946	26.52	32.79	4693	52.13	5017	51.32	5097	53.56	52.34
PST79_10956	516	-0.14	-1.19	-0.15	0.88	0.92		14	1.2	28	1.16	3	0.18	0.85	27	0.64	39	0.85	29	0.65	0.71
PST79_10957	1895	3.89	1.37	1.4	0.16	0.2		488	11.37	1138	12.88	457	7.4	10.55	2338	14.99	2410	14.23	2325	14.1	14.44
PST79_10958	506	50.74	5.08	9.42	0	0	SPO	157	13.7	402	17.04	109	6.61	12.45	2739	65.78	2995	66.24	2533	57.55	63.19
PST79_10959	1479	10.15	5.8	4.66	3.2e-06	7.21e-06		78	2.33	205	2.97	50	1.04	2.11	1621	13.32	1844	13.95	1223	9.51	12.26
PST79_1096	596	10.39	32.51	5.42	6.09e-08	1.65e-07		4	0.28	15	0.51	4	0.2	0.33	570	11.03	623	11.1	547	10.01	10.72
PST79_10960	246	40.37	6.17	7.32	2.55e-13	1.21e-12	SPO	59	10.59	97	8.46	35	4.36	7.8	1145	56.57	1084	49.31	827	38.65	48.18
PST79_10961	1831	-10.26	-18.6	-5.26	1.4e-07	3.66e-07		421	10.15	1011	11.84	628	10.52	10.84	87	0.58	96	0.59	93	0.58	0.58
PST79_10962	782	24.19	2.49	5.56	2.7e-08	7.64e-08	SPO	320	18.07	703	19.28	290	11.37	16.24	2811	43.68	2870	41.07	2485	36.53	40.43
PST79_10963	1263	-1.2	-204.19	-1.85	0.07	0.09		43	1.48	96	1.6	22	0.53	1.2	0	0	1	0.00871	1	0.00895	0.00589
PST79_10964	620	-12.98	-2.32	-3.87	0.000108	0.000204		365	25.99	741	25.64	341	16.87	22.83	429	8.41	633	11.43	524	9.72	9.85
PST79_10965	489	3.3	1.39	1.32	0.19	0.23		98	8.85	245	10.75	92	5.77	8.46	465	11.56	572	13.09	452	10.63	11.76
PST79_10966	1774	18.84	2.27	4.72	2.37e-06	5.42e-06		593	14.77	1504	18.2	666	11.52	14.83	4352	29.83	5743	36.25	5385	34.92	33.67
PST79_10967	735	43.72	5.12	9.42	0	0	SPO	209	12.55	374	10.92	200	8.35	10.61	3638	60.15	3613	55.01	3057	47.82	54.33
PST79_10968	1696	29.29	17.75	7.48	7.31e-14	3.66e-13	SPO	86	2.24	172	2.18	46	0.83	1.75	5104	36.57	4980	32.86	3492	23.67	31.03
PST79_10969	613	38.84	6.41	9.24	0	0	SPO	115	8.28	224	7.84	108	5.4	7.17	2552	50.59	2536	46.3	2194	41.15	46.01
PST79_10970	1325	18	2.41	4.69	2.73e-06	6.19e-06		321	10.45	1087	17.2	471	10.65	12.77	3638	32.6	3663	30.23	3476	29.47	30.77
PST79_10971	1394	9.59	6.37	4.6	4.13e-06	9.19e-06		56	1.77	190	2.92	30	0.66	1.79	1403	12.23	1540	12.36	1157	9.54	11.38
PST79_10972	238	8.87	4.24	4.06	4.84e-05	9.52e-05		10	1.85	42	3.79	20	2.58	2.74	244	12.46	256	12.04	214	10.34	11.61
PST79_10973	308	3.18	2.23	1.92	0.05	0.07		17	2.44	45	3.13	22	2.19	2.59	177	6.98	159	5.78	122	4.55	5.77
PST79_10974	1005	0.39	1.03	0.17	0.87	0.91		256	11.25	798	17.03	350	10.68	12.99	1247	15.08	1161	12.93	1059	12.11	13.37
PST79_10975	772	31.12	2.18	5.76	8.34e-09	2.48e-08	SPO	476	27.22	1150	31.96	504	20.02	26.4	3988	62.78	4110	59.58	3371	50.2	57.52
PST79_10976	904	-3.73	-1.55	-1.51	0.13	0.17		232	11.33	529	12.55	222	7.53	10.47	556	7.47	511	6.33	506	6.43	6.75
PST79_10977	1167	-9.43	-1.34	-1.56	0.12	0.15		835	30.72	2699	48.25	1237	31.62	36.86	2951	29.89	3026	28.22	2525	24.19	27.43
PST79_10978	386	-515.89	-5629.5	-6.4	1.6e-10	5.78e-10	HAU	3427	391.94	12455	692.19	5837	463.81	515.98	5	0.16	2	0.06	2	0.06	0.09
PST79_10979	2470	-4.88	-1.35	-1.4	0.16	0.2		1198	21.16	2587	22.2	1070	13.13	18.83	3154	15.33	3093	13.85	2752	12.66	13.94
PST79_10980	534	-1.17	-1.4	-0.73	0.46	0.53		52	4.3	129	5.18	50	2.87	4.12	110	2.5	140	2.93	158	3.4	2.95
PST79_10981	269	-3.66	-4.21	-2.56	0.01	0.02		37	6.07	66	5.26	27	3.08	4.8	31	1.4	24	1	24	1.03	1.14
PST79_10982	1586	25.29	3.02	5.97	2.37e-09	7.51e-09	SPO	409	11.23	1298	17.32	476	9.08	12.54	5605	42.36	5699	39.66	4401	31.46	37.83
PST79_10983	610	4.31	1.22	1.06	0.29	0.34		260	18.82	738	25.95	292	14.68	19.82	1347	26.84	1121	20.57	1325	24.97	24.12
PST79_10984	774	-4.43	-4.95	-2.84	0.00452	0.00698		83	4.73	303	8.4	89	3.53	5.55	60	0.94	78	1.13	87	1.29	1.12
PST79_10985	1298	23.04	1.92	4.7	2.57e-06	5.85e-06		785	26.08	1739	28.07	910	21	25.05	5597	51.18	5418	45.62	5487	47.46	48.09
PST79_10986	1111	-41.68	-1.77	-3.45	0.000566	0.000981		2371	94.21	6202	119.75	2646	73.05	95.67	5701	62.36	5318	53.57	4450	46.05	53.99
PST79_10987	535	-27.46	-4.14	-6.15	7.53e-10	2.52e-09	HAU	524	43.24	942	37.77	482	27.63	36.21	292	6.63	440	9.2	485	10.42	8.75
PST79_10988	380	-18.65	-1.43	-2.5	0.01	0.02		501	58.2	1346	75.99	629	50.77	61.65	1351	43.21	1551	45.68	1326	40.12	43
PST79_10989	1825	-1.84	-1.07	-0.32	0.75	0.81		1202	29.08	3159	37.13	1235	20.76	28.99	4724	31.46	4491	27.54	3564	22.45	27.15
PST79_10990	1999	9.4	12.37	4.91	9.21e-07	2.2e-06		45	0.99	117	1.26	15	0.23	0.83	1517	9.22	2099	11.75	1686	9.7	10.22
PST79_10991	315	-0.65	-∞	-1.42	0.16	0.19		5	0.7	7	0.48	8	0.78	0.65	0	0	0	0	0	0	0
PST79_10993	1192	-24.97	-3.49	-4.82	1.46e-06	3.41e-06	HAU	1075	39.81	2194	39.48	1001	25.76	35.02	387	3.95	1517	14.24	1239	11.95	10.05
PST79_10994	1526	19.37	3.43	5.61	2.03e-08	5.81e-08		211	6.1	813	11.43	319	6.41	7.98	3156	25.13	3989	29.25	3672	27.66	27.35
PST79_10995	268	-87.46	-3.24	-6.37	1.94e-10	6.95e-10	HAU	814	134.09	1887	151.05	825	94.42	126.52	792	35.91	895	37.37	1023	43.88	39.06
PST79_10996	816	-33.43	-3.66	-4.84	1.29e-06	3.04e-06	HAU	810	42.82	2352	60.43	945	34.71	45.99	806	11.73	996	13.35	914	12.58	12.55
PST79_10997	542	12.66	1.63	2.87	0.00414	0.00642		255	20.77	635	25.13	247	13.98	19.96	1544	34.62	1470	30.35	1550	32.88	32.62
PST79_10998	1056	-72.73	-2.34	-4.37	1.25e-05	2.63e-05	HAU	3118	130.35	7854	159.55	3146	91.38	127.09	4828	55.56	5426	57.5	4595	50.02	54.36
PST79_10999	605	-86.02	-373.59	-10.1	5.77e-24	4.37e-23	HAU	1509	105.07	2407	81.44	1493	72.23	86.25	9	0.17	12	0.21	17	0.31	0.23
PST79_11	849	5.78	6.55	3.58	0.000339	0.000605		34	1.77	38	0.96	11	0.4	1.04	363	5.2	595	7.84	549	7.43	6.82
PST79_110	517	2.06	4.15	1.96	0.05	0.07		3	0.26	31	1.29	7	0.42	0.65	140	3.29	122	2.64	99	2.2	2.71
PST79_1100	662	2.56	7.12	2.4	0.02	0.02		7	0.47	10	0.32	10	0.46	0.42	151	2.77	201	3.4	159	2.76	2.98
PST79_11000	1221	51.12	18.37	11.73	0	0	SPO	76	2.75	199	3.5	103	2.59	2.94	4989	49.66	6412	58.77	5711	53.77	54.07
PST79_11001	495	16.97	14.75	6.66	2.66e-11	1.03e-10		4	0.36	50	2.17	19	1.18	1.23	596	14.63	979	22.13	768	17.84	18.2
PST79_11002	493	28.73	2.65	5.22	1.79e-07	4.61e-07	SPO	111	9.94	508	22.1	325	20.22	17.42	1735	42.77	2078	47.17	2081	48.53	46.16
PST79_11003	991	26.9	4.46	6.99	2.72e-12	1.17e-11	SPO	157	6.99	525	11.36	160	4.95	7.77	2803	34.37	3236	36.54	2852	33.09	34.67
PST79_11004	1069	7.22	1.7	2.38	0.02	0.02		221	9.13	641	12.86	319	9.15	10.38	1593	18.11	1820	19.05	1455	15.65	17.6
PST79_11005	894	-18.87	-2201.55	-5.52	3.39e-08	9.47e-08		485	23.95	874	20.97	341	11.7	18.87	0	0	0	0	2	0.03	0.00857
PST79_11006	1184	2.57	1.12	0.64	0.52	0.59		628	22.82	1458	25.74	566	14.29	20.95	2459	24.6	2701	24.88	2228	21.08	23.52
PST79_11007	316	-1862.25	-2907.1	-9.71	2.86e-22	2.09e-21	HAU	16129	2253.29	28430	1930.01	14479	1405.36	1862.89	7	0.27	21	0.74	25	0.91	0.64
PST79_11008	552	0.77	8.97	1.37	0.17	0.21		1	0.08	4	0.16	1	0.06	0.1	57	1.25	35	0.71	31	0.65	0.87
PST79_11009	235	1.29	6.19	1.69	0.09	0.12		3	0.56	2	0.18	0	0	0.25	35	1.81	22	1.05	36	1.76	1.54
PST79_1101	304	11.03	2.2	3.03	0.00248	0.00395		79	11.47	176	12.42	36	3.63	9.17	523	20.91	599	22.05	467	17.66	20.21
PST79_11010	406	57.59	2.51	4.14	3.52e-05	7.02e-05	SPO	329	35.77	916	48.4	397	29.99	38.05	3894	116.56	3577	98.59	2535	71.78	95.65
PST79_11011	985	68.78	3.92	8.87	0	0	SPO	532	23.84	1560	33.97	414	12.89	23.57	7467	92.13	8642	98.18	7433	86.75	92.35
PST79_11012	410	-42.24	-1.96	-3	0.00269	0.00427		954	98.17	2106	105.31	768	54.91	86.13	1412	40	1717	44.79	1750	46.9	43.9
PST79_11013	346	-1.16	-1.03	-0.12	0.9	0.95		384	46.19	742	43.37	299	24.99	38.18	1066	35.3	1199	36.56	1252	39.22	37.03
PST79_11014	384	-80.73	-9.73	-4.48	7.48e-06	1.62e-05	HAU	804	92.43	2224	124.24	667	53.28	89.98	296	9.37	305	8.89	317	9.49	9.25
PST79_11015	468	-517.59	-17.21	-16.25	2.17e-59	2.02e-58	HAU	6770	598.94	13879	596.66	7369	452.94	549.52	804	19.58	1513	33.93	1835	42.28	31.93
PST79_11016	372	-30.67	-2.21	-1.78	0.07	0.1		374	44.38	660	38.06	1035	85.34	55.93	955	31.2	729	21.93	733	22.65	25.26
PST79_11017	293	-15.68	-1.55	-2.48	0.01	0.02		321	48.37	720	52.72	307	32.14	44.41	660	27.37	731	27.92	787	30.88	28.72
PST79_11018	1004	-45.61	-1.54	-2.69	0.00704	0.01		2743	120.61	7715	164.84	3483	106.4	130.62	8308	100.56	7465	83.21	6224	71.27	85.01
PST79_11019	512	-62.46	-259.52	-5.21	1.9e-07	4.88e-07	HAU	725	62.51	2067	86.6	651	39	62.71	11	0.26	13	0.28	8	0.18	0.24
PST79_1102	720	-35.23	-1.99	-3.52	0.000436	0.000768		1129	69.22	3046	90.75	1228	52.31	70.76	2033	34.31	2366	36.77	2224	35.51	35.53
PST79_11020	674	-173.81	-351.64	-14.19	1.07e-45	9.68e-45	HAU	2772	181.56	6247	198.83	3132	142.53	174.31	20	0.36	36	0.6	31	0.53	0.5
PST79_11021	1184	18.48	1.44	2.9	0.0037	0.00577		1086	40.49	2833	51.33	1281	33.18	41.67	5637	57.86	6908	65.29	5900	57.29	60.15
PST79_11022	1159	14.85	2.71	4.44	9.14e-06	1.95e-05		217	8.27	658	12.18	209	5.53	8.66	2587	27.13	2451	23.67	1988	19.72	23.5
PST79_11023	252	-5.13	-∞	-3.87	0.000107	0.000202		28	4.91	83	7.07	28	3.41	5.13	0	0	0	0	0	0	0
PST79_11025	221	-102.02	-∞	-8.64	5.55e-18	3.66e-17	HAU	571	114.06	1226	119.01	526	73	102.02	0	0	0	0	0	0	0
PST79_11026	572	-31.12	-583.34	-9.62	6.59e-22	4.8e-21	HAU	476	36.74	818	30.68	487	26.11	31.18	1	0.02	3	0.06	4	0.08	0.05
PST79_11027	574	11.01	1.57	2.59	0.00956	0.01		254	19.54	657	24.55	259	13.84	19.31	1577	33.39	1623	31.64	1294	25.92	30.32
PST79_11028	368	-2.92	-78.83	-2.28	0.02	0.03		50	5.55	33	1.78	20	1.54	2.96	0	0	4	0.11	0	0	0.04
PST79_11029	414	-20.47	-8.72	-6.98	2.97e-12	1.28e-11	HAU	231	22.87	525	25.25	309	21.25	23.12	88	2.4	129	3.24	90	2.32	2.65
PST79_11030	430	-18.97	-3.65	-4.84	1.27e-06	3e-06		259	26.59	656	32.73	267	19.04	26.12	283	8	257	6.69	253	6.76	7.15
PST79_11031	1678	-45.94	-6.16	-4.17	3.11e-05	6.24e-05	HAU	2104	54.83	6021	76.25	1846	33.42	54.83	1166	8.36	1456	9.62	1282	8.7	8.89
PST79_11032	835	-8.74	-1.58	-2.3	0.02	0.03		442	23.37	1153	29.62	498	18.29	23.76	851	12.39	1201	16.1	1204	16.58	15.02
PST79_11033	1098	-31.92	-2.01	-3.17	0.0015	0.00246	HAU	1819	73.14	3884	75.88	1488	41.57	63.53	2946	32.61	3144	32.04	2882	30.18	31.61
PST79_11034	752	17.64	5.59	6.11	1.02e-09	3.38e-09		75	4.4	188	5.36	43	1.75	3.84	1534	24.79	1401	20.85	1229	18.79	21.48
PST79_11035	814	10.17	9.5	4.98	6.23e-07	1.52e-06		25	1.36	59	1.55	18	0.68	1.2	889	13.27	822	11.3	675	9.53	11.37
PST79_11036	515	-2.94	-1.73	-1.53	0.13	0.16		99	8.49	151	6.29	102	6.07	6.95	192	4.53	192	4.17	149	3.33	4.01
PST79_11037	496	2.43	1.5	1.23	0.22	0.26		79	7.03	105	4.54	50	3.09	4.89	327	8.01	342	7.72	268	6.21	7.31
PST79_11038	216	3.24	4.01	2.4	0.02	0.02		5	1.02	8	0.79	10	1.42	1.08	73	4.11	97	5.03	72	3.83	4.32
PST79_11039	1066	-16.36	-1.69	-3.04	0.00234	0.00374		1120	46.38	2182	43.91	1039	29.89	40.06	1973	22.49	2534	26.6	2040	22	23.7
PST79_1104	652	15.84	5.05	5.66	1.49e-08	4.33e-08		56	3.79	161	5.3	56	2.63	3.91	1164	21.7	1204	20.67	957	16.87	19.75
PST79_11040	849	13.16	23.4	6.01	1.8e-09	5.79e-09		5	0.26	28	0.71	22	0.79	0.59	810	11.59	1060	13.97	1157	15.67	13.74
PST79_11041	478	1.74	1.38	0.88	0.38	0.44		31	2.86	163	7.32	56	3.59	4.59	211	5.36	329	7.7	246	5.92	6.33
PST79_11042	221	-137.08	-1.62	-3.5	0.000467	0.000819		1968	393.12	4349	422.15	1885	261.61	358.96	3727	204.95	4421	223.87	4553	236.84	221.89
PST79_11043	364	192.03	2.45	6.78	1.24e-11	4.94e-11	SPO	1008	122.25	3190	188	1033	87.04	132.43	8893	296.91	10911	335.45	10798	341.04	324.46
PST79_11044	860	-1.42	-∞	-2.07	0.04	0.05		37	1.9	45	1.12	35	1.25	1.42	0	0	0	0	0	0	0
PST79_11045	1230	7.26	1.36	1.79	0.07	0.1		639	22.93	1356	23.65	583	14.54	20.37	2253	22.26	3270	29.75	3305	30.89	27.63
PST79_11046	682	-16.4	-1.35	-1.65	0.1	0.13		1005	65.05	2588	81.4	1007	45.29	63.92	2861	50.98	2850	46.77	2657	44.79	47.51
PST79_11047	639	2.43	6.68	2.34	0.02	0.03		7	0.48	21	0.7	2	0.1	0.43	177	3.37	162	2.84	132	2.37	2.86
PST79_11048	855	49.4	448.23	10.53	0	0	SPO	1	0.05	4	0.1	5	0.18	0.11	3747	53.26	4209	55.09	2988	40.18	49.51
PST79_11049	993	-1.96	-1.12	-0.52	0.6	0.66		526	21.42	1018	20.15	465	13.16	18.24	1484	16.64	1637	16.9	1444	15.31	16.28
PST79_1105	501	-1.97	-1.21	-0.7	0.48	0.55		146	12.87	307	13.15	124	7.59	11.2	410	9.95	387	8.64	397	9.11	9.23
PST79_11050	859	10.24	4.94	4.54	5.72e-06	1.25e-05		43	2.21	161	4.02	44	1.57	2.6	980	13.86	1093	14.24	779	10.43	12.84
PST79_11051	1106	25.82	1.87	4.44	8.89e-06	1.91e-05		780	31.13	1891	36.68	773	21.44	29.75	5093	55.96	5296	53.59	5499	57.16	55.57
PST79_11052	443	11.02	10.73	5.23	1.68e-07	4.34e-07		14	1.4	17	0.82	17	1.18	1.13	375	10.29	526	13.29	496	12.87	12.15
PST79_11053	637	-24.63	-1.3	-1.52	0.13	0.16		1552	102.57	4399	141.27	1754	80.54	108.12	4928	89.65	4908	82.22	4567	78.6	83.49
PST79_11054	643	-34.29	-2.77	-4.43	9.29e-06	1.98e-05	HAU	901	58.93	2050	65.15	815	37.03	53.7	1096	19.73	1171	19.41	1122	19.11	19.42
PST79_11055	870	7.91	3.89	3.76	0.000168	0.000309		61	3.1	131	3.23	53	1.87	2.73	850	11.87	893	11.49	647	8.55	10.64
PST79_11056	691	-1.34	-1.07	-0.37	0.71	0.77		264	16.87	792	24.59	364	16.16	19.2	975	17.15	1169	18.93	1053	17.52	17.87
PST79_11057	616	1.75	1.12	0.52	0.6	0.66		253	18.13	477	16.61	185	9.21	14.65	809	15.96	959	17.42	847	15.81	16.4
PST79_11058	1526	1.52	2.56	1.41	0.16	0.2		32	0.93	68	0.96	52	1.05	0.98	311	2.48	372	2.73	302	2.28	2.49
PST79_11059	563	3.6	1.2	0.97	0.33	0.39		195	15.29	616	23.47	275	14.98	17.91	1021	22.04	1134	22.54	978	19.97	21.52
PST79_1106	321	3.89	1.7	1.79	0.07	0.1		52	7.15	94	6.28	33	3.15	5.53	280	10.6	198	6.9	300	10.74	9.42
PST79_11060	860	0.11	1.02	0.05	0.96	0.99		92	4.58	350	8.46	186	6.43	6.49	477	6.54	586	7.39	453	5.87	6.6
PST79_11061	392	-17.26	-1.4	-1.78	0.08	0.1		561	63.18	1401	76.67	532	41.63	60.49	1383	42.88	1399	39.94	1599	46.89	43.24
PST79_11062	973	20.25	2.71	5.01	5.45e-07	1.34e-06	SPO	235	10.33	787	16.82	273	8.34	11.83	2998	36.29	2791	31.11	2518	28.83	32.08
PST79_11063	353	-33.88	-2.34	-4.26	2.04e-05	4.18e-05	HAU	537	67.16	1125	68.37	480	41.71	59.08	707	24.34	802	25.43	793	25.83	25.2
PST79_11064	745	80.12	4.35	11.48	0	0	SPO	421	24.95	1064	30.64	393	16.18	23.92	6813	111.14	7095	106.58	6118	94.41	104.04
PST79_11065	1275	28.52	5.41	7.2	6.15e-13	2.82e-12	SPO	88	3.05	610	10.26	253	6.09	6.47	3766	35.9	3834	33.65	3926	35.4	34.98
PST79_11066	852	17.62	7.55	6.38	1.81e-10	6.48e-10		52	2.69	135	3.4	55	1.98	2.69	1582	22.57	1629	21.4	1258	16.97	20.31
PST79_11068	275	-74.09	-2.03	-4.35	1.35e-05	2.84e-05	HAU	984	151.36	2385	178.27	1010	107.94	145.86	1820	77.07	1805	70.38	1694	67.86	71.77
PST79_11069	981	-4.36	-∞	-3.66	0.000248	0.000448		61	2.75	219	4.79	177	5.53	4.36	0	0	0	0	0	0	0
PST79_1107	329	-4.26	-1.73	-1.85	0.06	0.09		71	9.53	168	10.95	106	9.88	10.12	150	5.54	160	5.44	189	6.6	5.86
PST79_11070	589	-3.61	-∞	-2.32	0.02	0.03		90	6.75	68	2.48	31	1.61	3.61	0	0	0	0	0	0	0
PST79_11071	947	-3.7	-230.51	-1.75	0.08	0.1		176	7.94	96	2.11	35	1.1	3.72	2	0.02	0	0	2	0.02	0.02
PST79_11072	733	12.77	3.24	4.54	5.72e-06	1.25e-05		99	5.96	261	7.64	83	3.47	5.69	1257	20.84	1275	19.47	961	15.07	18.46
PST79_11073	244	6.08	5.35	3.53	0.000415	0.000732		3	0.54	23	2.02	13	1.63	1.4	152	7.57	199	9.13	122	5.75	7.48
PST79_11074	839	-4.46	-∞	-3.62	0.000294	0.000528		73	3.84	249	6.37	87	3.18	4.46	0	0	0	0	0	0	0
PST79_11075	783	-15.66	-1.26	-1.43	0.15	0.19		1282	72.28	3569	97.78	1493	58.48	76.18	3909	60.67	4171	59.61	4173	61.27	60.52
PST79_11076	1373	-40.97	-92.55	-9.96	2.38e-23	1.77e-22	HAU	1232	39.61	3207	50.11	1546	34.54	41.42	52	0.46	61	0.5	46	0.39	0.45
PST79_11077	1047	-11.05	-1.36	-1.63	0.1	0.13		931	38.45	2742	55.02	1147	32.91	42.13	2731	31.05	2832	29.65	3027	32.55	31.08
PST79_11078	1047	-24.67	-2.07	-2.73	0.00624	0.00946	HAU	1178	49.67	3095	63.41	1024	30	47.69	2097	24.34	1996	21.33	2132	23.41	23.03
PST79_11079	803	11.15	2.34	3.69	0.000222	0.000403		138	7.59	414	11.06	166	6.34	8.33	1375	20.81	1448	20.18	1218	17.44	19.48
PST79_1108	1324	-3.22	-1.12	-0.69	0.49	0.55		903	30.11	2187	35.43	1071	24.81	30.12	3174	29.13	3268	27.62	2756	23.93	26.9
PST79_11080	502	-10.03	-5.1	-4.46	8.16e-06	1.76e-05		187	15.46	309	12.41	166	9.53	12.47	78	1.78	110	2.31	151	3.25	2.44
PST79_11081	532	11.87	15.48	5.6	2.15e-08	6.13e-08		4	0.33	37	1.49	11	0.63	0.82	634	14.48	640	13.46	468	10.11	12.69
PST79_11082	333	14.13	13.1	5.09	3.51e-07	8.79e-07		4	0.53	29	1.87	12	1.11	1.17	521	19.01	501	16.84	291	10.05	15.3
PST79_11083	713	-24.36	-1116.84	-4.4	1.09e-05	2.3e-05	HAU	523	32.38	934	28.1	294	12.65	24.38	2	0.03	2	0.03	0	0	0.02
PST79_11084	643	-146.85	-3.42	-9.48	2.43e-21	1.74e-20	HAU	3361	224.81	7105	230.94	3592	166.93	207.56	3223	59.35	3647	61.84	3499	60.95	60.71
PST79_11085	442	-37.28	-1.93	-2.52	0.01	0.02		943	94.19	1910	92.7	650	45.11	77.33	1465	40.28	1565	39.62	1547	40.24	40.05
PST79_11086	433	23.03	9.57	7.51	6.04e-14	3.05e-13	SPO	35	3.57	65	3.22	18	1.28	2.69	1079	30.28	949	24.53	841	22.33	25.71
PST79_11087	1155	-19.95	-6.2	-6.53	6.41e-11	2.4e-10		585	22.36	1579	29.33	741	19.68	23.79	378	3.98	455	4.41	313	3.12	3.83
PST79_11088	892	12.06	80.56	5.94	2.78e-09	8.73e-09		1	0.05	14	0.34	2	0.07	0.15	1010	13.76	1093	13.71	712	9.18	12.22
PST79_11089	1150	-4.37	-1.14	-0.87	0.38	0.44		893	34.28	2248	41.93	1044	27.84	34.69	2858	30.2	2897	28.19	3258	32.57	30.32
PST79_1109	715	34.98	1.86	5.13	2.87e-07	7.25e-07		670	41.37	1662	49.86	730	31.32	40.85	4744	80.63	4850	75.91	4412	70.94	75.83
PST79_11090	565	-54.96	-1.84	-6.95	3.72e-12	1.58e-11		1681	131.35	3246	123.25	1956	106.18	120.26	2729	58.7	3602	71.34	3237	65.86	65.3
PST79_11091	395	22.27	6.68	7.06	1.73e-12	7.58e-12	SPO	50	5.59	75	4.07	27	2.1	3.92	961	29.57	926	26.23	782	22.76	26.19
PST79_11092	325	17.96	5.73	6.08	1.18e-09	3.89e-09		21	2.85	95	6.27	24	2.26	3.8	627	23.45	663	22.83	537	19	21.76
PST79_11093	708	18.72	3.13	5.4	6.63e-08	1.79e-07		162	10.1	299	9.06	166	7.19	8.78	1569	26.93	1766	27.91	1704	27.67	27.5
PST79_11094	967	9.08	1.44	2.27	0.02	0.03		468	21.37	1114	24.71	496	15.73	20.6	2488	31.27	2763	31.98	2171	25.81	29.68
PST79_11095	1191	14.05	46.15	5.35	8.66e-08	2.3e-07		9	0.33	19	0.34	10	0.26	0.31	1616	16.49	1853	17.41	950	9.17	14.36
PST79_11096	1814	19.91	2.1	4.31	1.64e-05	3.41e-05		737	17.63	2053	23.87	760	12.63	18.05	6198	40.83	6205	37.64	5683	35.41	37.96
PST79_11097	1149	-74.03	-210.81	-7.11	1.16e-12	5.19e-12	HAU	1962	75.38	5110	95.4	1962	52.37	74.39	46	0.49	31	0.3	27	0.27	0.35
PST79_11098	666	-0.93	-11.65	-1.49	0.14	0.17		20	1.33	42	1.35	8	0.37	1.02	4	0.07	3	0.05	8	0.14	0.09
PST79_11099	862	-1.79	-1.16	-0.58	0.56	0.62		256	13.11	644	16.03	264	9.39	12.84	781	11.01	905	11.75	781	10.42	11.06
PST79_111	503	-6.32	-2.5	-2.83	0.0046	0.00709		119	10.44	281	11.98	150	9.15	10.52	106	2.56	214	4.76	232	5.3	4.21
PST79_1110	667	-94.82	-7.02	-6.07	1.25e-09	4.09e-09	HAU	1861	123.17	4187	134.66	1607	73.9	110.58	811	14.78	985	16.53	926	15.96	15.75
PST79_11100	517	5.01	3.57	2.92	0.00351	0.0055		21	1.79	59	2.45	27	1.6	1.95	315	7.4	310	6.71	304	6.76	6.96
PST79_11101	235	6.14	1.93	2.43	0.02	0.02		31	5.82	89	8.12	45	5.87	6.61	256	13.24	268	12.76	250	12.23	12.74
PST79_11102	488	-2.23	-1.31	-0.67	0.5	0.56		88	7.79	354	15.22	90	5.53	9.51	308	7.5	350	7.85	282	6.5	7.28
PST79_11103	1234	-0.5	-1.01	-0.05	0.96	1		1136	40.64	3043	52.9	1362	33.85	42.46	4559	44.9	4531	41.09	4284	39.91	41.97
PST79_11104	558	-0.95	-∞	-1.69	0.09	0.12		11	0.87	29	1.11	16	0.88	0.95	0	0	0	0	0	0	0
PST79_11105	955	7.28	2.35	3	0.00273	0.00434		124	5.73	291	6.54	120	3.85	5.37	977	12.43	1193	13.98	960	11.56	12.66
PST79_11106	780	2.21	1.27	0.92	0.36	0.42		135	7.64	392	10.78	162	6.37	8.26	770	12	692	9.93	644	9.49	10.47
PST79_11107	259	-37.04	-5.51	-6.36	2.08e-10	7.38e-10	HAU	261	44.49	686	56.82	291	34.46	45.26	160	7.51	175	7.56	216	9.59	8.22
PST79_11108	2604	377.68	60.68	32.95	0	0	SPO	581	9.85	720	5.93	272	3.2	6.33	83517	389.77	91492	393.19	83593	369.05	384.01
PST79_11109	1250	8.08	1.95	2.83	0.00471	0.00726		265	9.36	554	9.51	266	6.53	8.46	1732	16.84	1826	16.35	1788	16.44	16.54
PST79_1111	733	18.97	4.25	5.62	1.88e-08	5.41e-08		83	5	322	9.42	74	3.1	5.84	1641	27.21	1751	26.73	1307	20.5	24.81
PST79_11110	480	-254.53	-9.07	-11.98	4.72e-33	3.97e-32	HAU	3473	299.45	7864	329.49	3827	229.26	286.07	1295	30.74	1534	33.53	1352	30.36	31.54
PST79_11111	1244	138.06	13.4	18.89	0	0	SPO	333	11.82	678	11.69	401	9.89	11.13	15706	153.43	17447	156.95	14846	137.2	149.19
PST79_11112	1111	-6.34	-16.96	-4.03	5.5e-05	0.000107		160	6.36	498	9.62	154	4.25	6.74	42	0.46	44	0.44	28	0.29	0.4
PST79_11113	934	963.74	24.38	24.59	0	0	SPO	1112	52.56	1998	45.89	768	25.22	41.22	71685	932.74	89751	1075.36	81795	1006.79	1004.96
PST79_11114	389	3.87	1.67	1.66	0.1	0.12		37	4.06	166	8.86	58	4.43	5.78	304	9.19	393	10.94	309	8.84	9.66
PST79_11115	994	7.14	2.46	3.03	0.00247	0.00394		97	4.31	307	6.63	122	3.76	4.9	1031	12.61	1090	12.27	971	11.23	12.04
PST79_11116	672	24.87	89.13	8.54	0	0	SPO	4	0.26	14	0.45	3	0.14	0.28	1488	26.91	1555	25.9	1324	22.65	25.15
PST79_11117	954	11.45	1.85	3.25	0.00117	0.00194		289	12.97	785	17.11	329	10.26	13.44	2309	28.52	2054	23.36	1953	22.82	24.9
PST79_11118	1402	-11.17	-1.56	-2.66	0.00778	0.01		1153	36.31	2045	31.29	1195	26.14	31.25	2837	24.59	2458	19.62	1955	16.03	20.08
PST79_11119	496	-5.04	-10.44	-3.53	0.000417	0.000736		59	4.93	163	6.62	89	5.17	5.58	23	0.53	27	0.57	23	0.5	0.53
PST79_1112	1213	-27.71	-486.49	-8.01	1.17e-15	6.81e-15	HAU	729	26.53	1971	34.86	867	21.92	27.77	4	0.04	6	0.06	8	0.08	0.06
PST79_11120	519	-5.47	-63.56	-4	6.33e-05	0.000123		80	6.8	110	4.55	90	5.32	5.56	0	0	6	0.13	6	0.13	0.09
PST79_11121	733	-1.51	-∞	-2.2	0.03	0.04		8	0.48	50	1.46	62	2.59	1.51	0	0	0	0	0	0	0
PST79_11122	1210	20.48	4.04	6.11	9.83e-10	3.26e-09	SPO	196	7.15	465	8.24	191	4.84	6.75	2838	28.5	2919	27	2754	26.17	27.22
PST79_11123	420	-133.7	-40.8	-8.82	1.14e-18	7.68e-18	HAU	1445	151.88	3135	160.12	1358	99.17	137.06	80	2.31	129	3.44	158	4.32	3.36
PST79_11124	508	-8.24	-561.91	-4.93	8.41e-07	2.02e-06		96	8.34	240	10.13	104	6.28	8.25	0	0	2	0.04	0	0	0.01
PST79_11125	611	-1.08	-1.46	-0.76	0.45	0.51		59	4.26	98	3.44	52	2.61	3.44	81	1.61	163	2.99	132	2.48	2.36
PST79_11126	647	-4.29	-∞	-3.59	0.000331	0.000592		60	4.09	125	4.14	98	4.65	4.29	0	0	0	0	0	0	0
PST79_11127	1470	1144.34	34.12	30.24	0	0	SPO	1357	40.75	2759	40.26	1085	22.64	34.55	134489	1111.85	164395	1251.51	150030	1173.33	1178.89
PST79_11128	361	-4.03	-390.84	-3.49	0.000491	0.000858		39	4.77	55	3.27	48	4.08	4.04	0	0	1	0.03	0	0	0.01
PST79_11129	649	-2.54	-1.29	-0.98	0.33	0.38		127	8.64	427	14.11	230	10.87	11.21	453	8.48	476	8.21	526	9.32	8.67
PST79_1113	1280	-1.33	-1.15	-0.5	0.62	0.68		315	10.61	720	11.78	327	7.65	10.01	905	8.39	1142	9.75	903	7.92	8.69
PST79_11130	612	2.85	1.48	1.22	0.22	0.27		77	5.55	258	9.04	62	3.11	5.9	404	8.02	457	8.36	525	9.86	8.75
PST79_11131	517	-58.39	-206.65	-8.39	4.78e-17	3.06e-16	HAU	736	62.85	1698	70.46	720	42.71	58.67	10	0.24	10	0.22	18	0.4	0.28
PST79_11132	1091	-2.33	-1.32	-0.95	0.34	0.4		238	9.63	585	11.5	272	7.65	9.59	651	7.25	756	7.75	645	6.8	7.27
PST79_11133	510	26.92	11.17	8.23	2.22e-16	1.36e-15	SPO	30	2.6	87	3.66	28	1.68	2.65	1336	31.84	1465	32.15	1096	24.71	29.56
PST79_11134	1949	11.47	1.48	2.52	0.01	0.02		1036	23.47	2685	29.55	1152	18.13	23.72	6082	37.92	6286	36.09	5349	31.55	35.19
PST79_11135	491	-8.81	-2.03	-2.99	0.0028	0.00444		192	17.26	388	16.95	285	17.8	17.34	399	9.88	328	7.48	352	8.24	8.53
PST79_11136	850	-4.12	-5.2	-2.87	0.00406	0.00631		106	5.51	223	5.63	115	4.15	5.09	87	1.24	68	0.9	59	0.8	0.98
PST79_11137	524	51.46	1.85	4.62	3.84e-06	8.59e-06		643	54.17	1997	81.76	798	46.71	60.88	5127	118.91	5573	119.02	4517	99.1	112.34
PST79_11138	570	-1.15	-1.67	-0.93	0.35	0.41		30	2.32	93	3.5	52	2.8	2.87	104	2.22	77	1.51	71	1.43	1.72
PST79_11139	1396	-19.28	-768.85	-6.83	8.38e-12	3.43e-11		749	23.69	1346	20.68	617	13.56	19.31	4	0.03	3	0.02	2	0.02	0.03
PST79_1114	339	15.16	3.53	5.03	5.01e-07	1.23e-06		52	6.77	73	4.62	73	6.6	6	542	19.43	654	21.59	662	22.45	21.16
PST79_11140	1590	-12.19	-1.8	-2.36	0.02	0.03		891	24.74	2771	37.39	1053	20.31	27.48	2141	16.36	2239	15.76	1903	13.76	15.29
PST79_11141	764	-26.51	-1.62	-4.3	1.74e-05	3.59e-05		1267	73.21	2672	75.03	1471	59.05	69.1	2536	40.34	3222	47.19	2673	40.22	42.59
PST79_11142	1235	-5.36	-1.24	-1.3	0.19	0.24		687	24.56	1882	32.69	1013	25.16	27.47	2460	24.21	2628	23.81	1965	18.29	22.1
PST79_11143	816	-55.76	-2.68	-5.9	3.63e-09	1.12e-08	HAU	1630	88.18	4115	108.18	1876	70.51	88.96	2311	34.42	2525	34.63	2169	30.56	33.2
PST79_11144	959	-2.23	-1.17	-0.73	0.46	0.53		274	12.61	788	17.63	489	15.64	15.29	1108	14.04	1131	13.2	996	11.94	13.06
PST79_11145	903	-12.46	-29.96	-5.89	3.92e-09	1.21e-08		231	11.29	689	16.37	324	11.01	12.89	39	0.52	32	0.4	29	0.37	0.43
PST79_11146	1563	-3.06	-1.47	-1.23	0.22	0.26		321	9.07	976	13.4	324	6.36	9.61	909	7.07	926	6.63	808	5.94	6.55
PST79_11147	992	22.99	2.07	4.93	8.27e-07	1.99e-06	SPO	499	22.21	1110	24	594	18.37	21.53	3798	46.53	3943	44.48	3670	42.53	44.51
PST79_11148	843	15.24	6.6	5.82	5.89e-09	1.79e-08		68	3.56	111	2.82	49	1.78	2.72	1382	19.92	1402	18.61	1126	15.36	17.96
PST79_11149	443	-1.55	-1.98	-1.2	0.23	0.28		39	3.89	75	3.63	27	1.87	3.13	66	1.81	70	1.77	45	1.17	1.58
PST79_1115	1459	24.66	3.87	6.64	3.17e-11	1.22e-10	SPO	298	9.02	741	10.9	277	5.82	8.58	4357	36.29	4580	35.13	3589	28.28	33.23
PST79_11150	896	26.67	5.47	7.46	8.35e-14	4.17e-13	SPO	127	6.26	331	7.92	109	3.73	5.97	2543	34.49	2588	32.32	2425	31.11	32.64
PST79_11151	352	12.79	7.6	5.44	5.34e-08	1.46e-07		16	2.01	41	2.5	15	1.31	1.94	460	15.88	501	15.93	379	12.38	14.73
PST79_11152	1066	-17.53	-2.23	-3.6	0.000319	0.000571		653	27.04	2056	41.37	940	27.05	31.82	1365	15.56	1275	13.38	1291	13.92	14.29
PST79_11153	687	3.93	4.11	2.7	0.00702	0.01		18	1.07	67	1.93	19	0.78	1.26	326	5.33	358	5.39	314	4.86	5.19
PST79_11154	799	-1.53	-5.7	-1.8	0.07	0.09		42	2.32	54	1.45	47	1.8	1.86	14	0.21	30	0.42	24	0.35	0.33
PST79_11155	1146	7.55	2.29	2.99	0.00281	0.00446		132	5.08	378	7.08	204	5.46	5.87	1271	13.48	1356	13.24	1352	13.56	13.43
PST79_11156	256	14.61	7.31	5.64	1.66e-08	4.81e-08		12	2.07	51	4.27	5	0.6	2.31	397	18.85	421	18.4	301	13.52	16.92
PST79_11157	1216	-14.59	-1.44	-1.72	0.09	0.11		1379	50.06	3487	61.52	1246	31.43	47.67	3003	30.01	3903	35.92	3524	33.32	33.08
PST79_11158	604	-54.1	-31.87	-9.49	2.42e-21	1.74e-20	HAU	624	45.61	1869	66.38	1094	55.55	55.85	73	1.47	111	2.06	91	1.73	1.75
PST79_11159	1130	10.5	5.17	4.64	3.56e-06	7.98e-06		67	2.62	179	3.4	57	1.55	2.52	1317	14.16	1288	12.76	1195	12.16	13.03
PST79_1116	1305	-30.01	-2.19	-3.33	0.000872	0.00148	HAU	1588	53.72	4437	72.94	1654	38.87	55.18	2927	27.26	2828	24.25	2722	23.98	25.16
PST79_11160	416	8.56	6.52	4.34	1.45e-05	3.03e-05		16	1.7	23	1.19	24	1.77	1.55	363	10.6	412	11.08	313	8.65	10.11
PST79_11161	1154	-0.28	-7.9	-0.8	0.42	0.49		10	0.38	18	0.33	9	0.24	0.32	5	0.05	5	0.05	2	0.02	0.04
PST79_11162	1104	10.39	2.36	3.58	0.00034	0.000607		174	6.96	524	10.18	209	5.81	7.65	1998	21.99	1712	17.35	1417	14.76	18.03
PST79_11163	645	-2.56	-1.1	-0.56	0.58	0.64		420	28.75	1010	33.59	519	24.68	29.01	1405	26.47	1604	27.83	1405	25.04	26.45
PST79_11164	1222	9.99	1.45	2.16	0.03	0.04		601	21.71	1647	28.91	649	16.29	22.3	3326	33.08	3766	34.49	3116	29.31	32.29
PST79_11165	477	-34.16	-7.04	-5.36	8.51e-08	2.27e-07	HAU	358	33.13	1196	53.79	506	32.54	39.82	232	5.91	199	4.67	265	6.39	5.66
PST79_11166	497	-123.89	-11.93	-5.51	3.56e-08	9.89e-08	HAU	1058	93.98	3953	170.62	2286	141.08	135.23	184	4.5	727	16.37	568	13.14	11.34
PST79_11167	911	-5.82	-66.75	-4.11	4.04e-05	8.01e-05		141	6.83	251	5.91	148	4.98	5.91	4	0.05	7	0.09	10	0.13	0.09
PST79_11168	689	5.15	1.3	1.31	0.19	0.23		283	17.35	756	22.52	266	11.33	17.07	1426	24.07	1506	23.41	1201	19.18	22.22
PST79_11169	861	3.44	17.26	3.03	0.00242	0.00386		4	0.2	11	0.26	5	0.17	0.21	302	4.11	315	3.95	224	2.89	3.65
PST79_1117	377	16.81	7.24	6.2	5.54e-10	1.88e-09		22	2.58	74	4.21	16	1.3	2.7	633	20.41	747	22.17	523	15.95	19.51
PST79_11170	257	-11.59	-157.27	-5.86	4.66e-09	1.43e-08		65	11.17	151	12.6	94	11.22	11.66	0	0	1	0.04	4	0.18	0.07
PST79_11172	761	0.15	1.99	0.39	0.69	0.75		0	0	13	0.37	2	0.08	0.15	26	0.42	21	0.31	11	0.17	0.3
PST79_11173	1126	2.45	1.14	0.64	0.52	0.59		441	17.29	1244	23.7	441	12.01	17.67	2104	22.71	1888	18.76	1849	18.88	20.12
PST79_11174	628	12.86	5.73	5.23	1.72e-07	4.43e-07		62	4.36	71	2.43	28	1.37	2.72	760	14.71	952	16.96	823	15.07	15.58
PST79_11175	489	-0.84	-∞	-1.58	0.12	0.15		14	1.26	14	0.61	10	0.63	0.84	0	0	0	0	0	0	0
PST79_11176	1388	1.2	8.6	1.69	0.09	0.12		8	0.25	10	0.15	3	0.07	0.16	121	1.06	212	1.71	159	1.32	1.36
PST79_11177	450	8.01	6.77	4.24	2.21e-05	4.52e-05		11	1.08	49	2.34	11	0.75	1.39	370	9.99	386	9.6	337	8.61	9.4
PST79_11178	531	0.09	1.38	0.23	0.82	0.87		4	0.33	9	0.36	0	0	0.23	17	0.39	18	0.38	9	0.19	0.32
PST79_11179	786	3.73	2.31	2.13	0.03	0.05		50	2.76	149	4	46	1.77	2.84	324	4.93	535	7.49	508	7.31	6.58
PST79_1118	1052	7.98	10.61	4.46	8.17e-06	1.76e-05		20	0.84	51	1.04	21	0.61	0.83	898	10.37	838	8.91	655	7.16	8.82
PST79_11180	825	1.74	1.06	0.35	0.72	0.78		511	27.34	1512	39.32	619	23.01	29.89	2264	33.35	2427	32.92	2055	28.64	31.64
PST79_11181	612	12	5.17	4.94	7.9e-07	1.9e-06		31	2.24	111	3.89	50	2.51	2.88	574	11.4	899	16.44	894	16.79	14.88
PST79_11182	852	-18.24	-∞	-6.2	5.77e-10	1.96e-09		352	18.24	943	23.74	354	12.74	18.24	0	0	0	0	0	0	0
PST79_11183	594	31.7	8.71	8.6	0	0	SPO	48	3.57	184	6.65	41	2.12	4.11	1870	38.26	2084	39.26	1546	29.92	35.81
PST79_11184	879	21.93	3.53	6.07	1.31e-09	4.26e-09	SPO	189	9.49	458	11.18	152	5.3	8.66	2333	32.26	2457	31.28	2159	28.24	30.59
PST79_11185	667	13.61	5.15	5.28	1.32e-07	3.45e-07		70	4.63	112	3.6	35	1.61	3.28	1009	18.38	1090	18.29	813	14.01	16.89
PST79_11186	698	8.86	6.25	4.41	1.04e-05	2.2e-05		39	2.47	63	1.94	15	0.66	1.69	707	12.31	641	10.28	549	9.04	10.54
PST79_11187	985	16.97	10.62	6.51	7.57e-11	2.81e-10		51	2.29	98	2.13	28	0.87	1.76	1702	21	1617	18.37	1442	16.83	18.73
PST79_11188	1811	14.56	2.2	3.9	9.76e-05	0.000185		445	10.85	1422	16.84	523	8.86	12.18	4291	28.8	4485	27.71	3738	23.73	26.75
PST79_11189	1192	75.62	5.73	11.8	0	0	SPO	401	14.85	1245	22.41	416	10.7	15.99	9858	100.51	9911	93.05	8426	81.26	91.61
PST79_1119	471	-17.1	-2.85	-4.76	1.94e-06	4.47e-06		316	29.62	654	29.79	301	19.6	26.34	379	9.78	376	8.93	368	8.98	9.23
PST79_11190	456	0.42	1.1	0.25	0.81	0.86		62	6	110	5.17	18	1.21	4.13	160	4.26	175	4.29	202	5.09	4.55
PST79_11191	1536	54.94	4.87	10.46	0	0	SPO	525	15.09	1212	16.93	528	10.54	14.19	9024	71.4	9730	70.89	8696	65.09	69.12
PST79_11192	362	14.23	33.85	6.35	2.22e-10	7.84e-10		4	0.45	7	0.38	6	0.47	0.43	535	16.54	507	14.44	445	13.02	14.67
PST79_11193	1229	26.76	3.03	6.34	2.26e-10	7.97e-10	SPO	378	13.58	963	16.81	367	9.16	13.18	4515	44.65	4497	40.95	3660	34.24	39.94
PST79_11194	614	-22.04	-1.72	-4.15	3.31e-05	6.63e-05		742	51.02	1778	59.41	1002	47.87	52.77	1674	31.69	1825	31.81	1602	28.69	30.73
PST79_11195	534	-7.14	-2.41	-2.92	0.00347	0.00544		168	13.89	350	14.06	151	8.67	12.21	219	4.98	231	4.84	250	5.38	5.07
PST79_11196	225	-1.76	-1.52	-1.01	0.31	0.37		26	4.82	75	6.76	30	3.87	5.15	81	4.14	49	2.3	77	3.72	3.39
PST79_11197	796	3.51	4.57	2.62	0.00884	0.01		28	1.55	39	1.05	9	0.35	0.98	315	4.81	314	4.41	295	4.26	4.49
PST79_11198	349	3.07	3.14	2.21	0.03	0.04		14	1.77	34	2.09	5	0.44	1.43	123	4.28	174	5.58	111	3.66	4.51
PST79_11199	861	-9.35	-9.59	-4.74	2.17e-06	4.98e-06		239	12.25	440	10.96	227	8.09	10.43	67	0.95	93	1.21	83	1.11	1.09
PST79_112	868	-15.89	-∞	-6.87	6.57e-12	2.72e-11		364	18.51	676	16.71	352	12.44	15.89	0	0	0	0	0	0	0
PST79_1120	477	-31.23	-11.04	-8.79	1.53e-18	1.02e-17	HAU	376	34.8	895	40.25	435	27.97	34.34	145	3.69	121	2.84	116	2.8	3.11
PST79_11200	336	-9.23	-103.47	-3.15	0.00164	0.00268		27	3.55	202	12.9	126	11.5	9.32	0	0	4	0.13	4	0.14	0.09
PST79_11201	1031	-19.83	-14.25	-5.13	2.82e-07	7.14e-07		508	21.75	1362	28.34	467	13.89	21.33	180	2.12	103	1.12	112	1.25	1.5
PST79_11202	566	-1.36	-2.99	-1.37	0.17	0.21		35	2.73	71	2.69	13	0.7	2.04	37	0.79	46	0.91	17	0.35	0.68
PST79_11203	550	13.08	2.58	4.19	2.85e-05	5.75e-05		86	6.9	280	10.92	125	6.97	8.26	1060	23.42	1072	21.81	899	18.79	21.34
PST79_11204	471	-19.13	-1.81	-2.47	0.01	0.02		415	36.5	1373	58.67	537	32.81	42.66	851	20.6	1143	25.48	1070	24.5	23.53
PST79_11205	824	-0.93	-1.97	-0.93	0.35	0.41		47	2.52	70	1.82	35	1.3	1.88	64	0.94	84	1.14	56	0.78	0.96
PST79_11206	423	-18.79	-348.29	-3.63	0.000288	0.000517		136	14.19	592	30.02	170	12.33	18.85	0	0	1	0.03	5	0.14	0.05
PST79_11207	464	20.22	3.21	5.67	1.4e-08	4.09e-08	SPO	101	9.61	233	10.77	106	7.01	9.13	1247	32.66	1238	29.86	1030	25.52	29.35
PST79_11208	858	-1.16	-15.2	-1.7	0.09	0.12		22	1.13	87	2.18	12	0.43	1.25	8	0.11	4	0.05	6	0.08	0.08
PST79_11209	1066	92.69	2.19	7.11	1.17e-12	5.2e-12	SPO	1811	75	5031	101.24	1985	57.11	77.79	16294	185.76	15337	161.01	15268	164.66	170.47
PST79_1121	860	-19.69	-4.25	-6.01	1.89e-09	6.05e-09		539	27.67	1138	28.39	595	21.22	25.76	440	6.22	516	6.71	394	5.27	6.07
PST79_11210	549	-89.38	-388.91	-5.94	2.81e-09	8.84e-09	HAU	1281	103.01	2841	111.01	981	54.81	89.61	20	0.44	5	0.1	7	0.15	0.23
PST79_11211	1262	10.74	2.06	3.07	0.00211	0.00339		271	9.48	868	14.75	256	6.22	10.15	2398	23.09	2316	20.54	2092	19.06	20.9
PST79_11212	828	-101.02	-5306.61	-4.36	1.31e-05	2.76e-05	HAU	2778	148.11	3597	93.19	1669	61.82	101.04	2	0.03	0	0	2	0.03	0.02
PST79_11213	1598	-11.19	-1.65	-2.83	0.00472	0.00727		1101	30.42	2372	31.84	1183	22.71	28.32	2424	18.43	2426	16.99	2218	15.96	17.13
PST79_11214	530	-19.02	-294.08	-5.87	4.48e-09	1.38e-08		308	25.65	435	17.61	242	14	19.09	1	0.02	3	0.06	5	0.11	0.06
PST79_11215	1445	-5.85	-1.22	-1.29	0.2	0.24		1025	31.31	2511	37.28	1302	27.64	32.08	3151	26.5	3341	25.87	3307	26.31	26.23
PST79_11216	1020	-21.13	-31.18	-5.18	2.22e-07	5.68e-07	HAU	446	19.3	1450	30.5	522	15.7	21.83	65	0.77	50	0.55	69	0.78	0.7
PST79_11217	768	20.09	56.3	7.63	2.35e-14	1.23e-13	SPO	10	0.57	17	0.47	1	0.04	0.36	1157	18.31	1458	21.25	1456	21.8	20.45
PST79_11218	1388	-22.66	-2.36	-4.32	1.53e-05	3.19e-05	HAU	1183	37.63	3179	49.13	1404	31.03	39.26	2146	18.79	2021	16.29	1778	14.73	16.6
PST79_11219	652	12.09	3.46	4.48	7.47e-06	1.61e-05		68	4.6	173	5.69	95	4.47	4.92	949	17.69	988	16.96	929	16.38	17.01
PST79_11220	737	-242.11	-7.4	-8.16	3.33e-16	2.02e-15	HAU	5550	332.45	10308	300.04	4980	207.25	279.91	2016	33.24	2639	40.07	2571	40.1	37.81
PST79_11221	737	-259.75	-8.43	-10.73	7.56e-27	5.94e-26	HAU	5552	332.57	11065	322.07	5514	229.48	294.7	1826	30.11	2404	36.5	2452	38.25	34.95
PST79_11222	500	23.63	3.01	5.97	2.38e-09	7.52e-09	SPO	117	10.33	323	13.86	181	11.1	11.76	1421	34.54	1526	34.15	1630	37.48	35.39
PST79_11223	989	0.19	1.01	0.07	0.95	0.99		722	32.23	1246	27.03	619	19.2	26.15	2089	25.67	2357	26.67	2295	26.68	26.34
PST79_11224	552	-63.9	-7.2	-11.53	8.93e-31	7.36e-30	HAU	994	75.27	2292	84.34	1198	63.03	74.21	521	10.86	513	9.85	518	10.21	10.31
PST79_11225	262	-0.2	-1.89	-0.4	0.69	0.75		3	0.51	8	0.66	1	0.12	0.43	7	0.32	0	0	8	0.35	0.23
PST79_11226	918	-28.25	-1.7	-2.94	0.0033	0.00518		1390	66.84	3758	87.82	1549	51.75	68.81	3244	42.95	3349	40.83	3027	37.91	40.56
PST79_11227	825	0.47	1.33	0.48	0.63	0.69		32	1.71	72	1.87	18	0.67	1.42	168	2.47	144	1.95	88	1.23	1.88
PST79_11228	692	-373.68	-5.54	-11.35	7.43e-30	6.04e-29	HAU	8477	531.58	14859	452.78	8808	383.74	456.03	4044	69.81	5759	91.55	5248	85.7	82.35
PST79_11229	572	-0.91	-8.71	-1.5	0.13	0.17		16	1.06	23	0.74	28	1.29	1.03	11	0.2	3	0.05	6	0.1	0.12
PST79_1123	2264	14.02	2.75	4.45	8.39e-06	1.8e-05		345	6.73	1127	10.68	488	6.61	8.01	4467	23.98	4873	24.09	3550	18.03	22.03
PST79_11230	987	19.15	1.48	3.08	0.00207	0.00333		851	38.06	2267	49.27	1034	32.13	39.82	4569	56.26	5753	65.23	4758	55.42	58.97
PST79_11231	210	-273.45	-18.02	-9.22	2.89e-20	2.03e-19	HAU	1598	335.93	3125	319.23	1461	213.39	289.52	244	14.12	284	15.13	346	18.94	16.07
PST79_11232	753	20.78	4.09	6.18	6.59e-10	2.22e-09	SPO	125	7.33	284	8.09	117	4.77	6.73	1561	25.19	1851	27.51	1953	29.82	27.51
PST79_11233	1096	9	1.28	1.75	0.08	0.1		781	31.46	2044	40.01	937	26.22	32.56	3918	43.44	4069	41.55	3785	39.7	41.56
PST79_11234	270	8.35	1.3	1.25	0.21	0.26		156	25.51	505	40.12	147	16.7	27.44	927	41.72	803	33.28	760	32.36	35.79
PST79_11235	657	28.98	1.97	2.13	0.03	0.05		894	57.28	623	19.4	294	13.09	29.92	3052	53.83	3726	60.52	3737	62.35	58.9
PST79_11236	455	-20.16	-4.81	-5.18	2.27e-07	5.79e-07	HAU	348	31.48	613	26.95	285	17.91	25.45	241	6	249	5.71	176	4.15	5.29
PST79_11237	1678	15.99	2.29	4.38	1.18e-05	2.49e-05		459	12.08	1236	15.8	502	9.18	12.35	4146	30.03	4308	28.73	3832	26.25	28.34
PST79_11238	1479	11.82	2.94	4.17	3.05e-05	6.13e-05		161	4.81	462	6.7	326	6.76	6.09	2082	17.11	2483	18.79	2294	17.83	17.91
PST79_11239	622	11.73	7.39	5.18	2.16e-07	5.53e-07		38	2.7	40	1.38	29	1.43	1.84	814	15.9	777	13.98	585	10.81	13.57
PST79_1124	444	4.28	12.53	3.32	0.000894	0.00151		5	0.44	16	0.68	0	0	0.37	203	4.88	226	5	180	4.09	4.65
PST79_11240	1268	30.87	2.77	6.63	3.31e-11	1.27e-10	SPO	552	19.22	1137	19.24	570	13.79	17.41	5501	52.72	5386	47.53	4919	44.6	48.29
PST79_11241	477	13.15	5.73	5.29	1.25e-07	3.28e-07		35	3.24	75	3.37	27	1.74	2.78	709	18.06	709	16.63	544	13.11	15.94
PST79_11242	563	7.95	1.34	1.3	0.19	0.24		278	20.73	962	34.86	272	14.09	23.23	1560	32.02	1816	34.33	1400	27.19	31.18
PST79_11243	938	22.97	21.1	7.92	2.44e-15	1.38e-14	SPO	27	1.27	50	1.14	31	1.01	1.14	1828	23.68	2192	26.15	1836	22.5	24.11
PST79_11244	1299	13.09	10.88	5.52	3.38e-08	9.45e-08		26	0.88	137	2.26	35	0.83	1.32	1955	18.29	1688	14.54	1175	10.4	14.41
PST79_11245	346	1.52	1.02	0.19	0.85	0.9		849	108.32	1843	114.27	786	69.68	97.42	2712	95.26	2896	93.67	3248	107.92	98.95
PST79_11246	1929	130.6	269.96	9.13	0	0	SPO	29	0.66	37	0.41	24	0.38	0.49	24156	152.18	23607	136.95	17473	104.13	131.09
PST79_11247	498	4.38	4.77	2.94	0.00325	0.00511		15	1.26	36	1.47	13	0.76	1.16	237	5.48	308	6.55	211	4.61	5.55
PST79_11248	440	14.67	2.71	4.53	5.85e-06	1.28e-05		91	9.13	211	10.29	91	6.34	8.59	834	23.04	962	24.47	852	22.26	23.25
PST79_11249	401	1877	53.8	15.26	0	0	SPO	560	61.65	731	39.11	77	5.89	35.55	54800	1660.79	74290	2073.23	69888	2003.62	1912.55
PST79_1125	584	-72.12	-5199.68	-14.68	8.51e-49	7.74e-48	HAU	1022	77.26	2071	76.07	1201	63.08	72.14	2	0.04	0	0	0	0	0.01
PST79_11250	1331	7982.61	108.09	19.26	0	0	SPO	4209	139.6	4215	67.93	698	16.08	74.54	848854	7750.55	898608	7555.34	1026425	8865.57	8057.16
PST79_11251	617	1340.72	28.89	34.62	0	0	SPO	1210	86.58	1144	39.78	359	17.85	48.07	71010	1398.66	73291	1329.31	77198	1438.4	1388.79
PST79_11252	543	6786.44	73.12	17.32	0	0	SPO	2133	173.42	2383	94.14	261	14.74	94.1	280029	6267.31	327738	6754.43	359908	7619.9	6880.55
PST79_11253	496	6005.68	68.55	24.65	0	0	SPO	1862	165.73	1965	84.99	259	16.02	88.91	237945	5830.06	260618	5880.1	283614	6573.6	6094.59
PST79_11254	377	9.27	16.06	4.96	6.97e-07	1.69e-06		5	0.59	15	0.85	5	0.41	0.62	366	11.8	322	9.56	272	8.29	9.88
PST79_11255	760	19.52	44.89	7.49	7.13e-14	3.57e-13		7	0.41	20	0.56	9	0.36	0.44	1350	21.59	1486	21.88	1086	16.43	19.97
PST79_11256	1612	-7.11	-1.23	-1.4	0.16	0.2		1335	36.56	3508	46.68	1701	32.37	38.54	4470	33.7	4419	30.68	4193	29.9	31.43
PST79_11257	609	2.6	74.82	2.76	0.00581	0.00885		0	0	3	0.11	0	0	0.04	135	2.69	145	2.66	135	2.55	2.64
PST79_11258	753	3.08	16.29	2.87	0.00413	0.00641		4	0.23	13	0.37	0	0	0.2	170	2.74	231	3.43	241	3.68	3.29
PST79_11259	1254	12.48	4.43	4.89	1.01e-06	2.4e-06		105	3.7	293	5.01	90	2.2	3.64	1793	17.38	1901	16.96	1528	14.01	16.12
PST79_1126	662	-8.6	-1.21	-1.14	0.25	0.3		754	50.28	1921	62.25	817	37.85	50.13	1814	33.3	2708	45.78	2620	45.5	41.53
PST79_11260	381	27203.2	452.17	36.57	0	0	SPO	826	95.71	765	43.07	523	42.1	60.29	803503	25629.5	962307	28265.1	924499	27895.8	27263.5
PST79_11261	749	8.72	1.42	2.04	0.04	0.06		368	21.69	908	26.01	365	14.95	20.88	1889	30.65	1892	28.27	1948	29.9	29.61
PST79_11262	522	-2.96	-8.36	-2.62	0.00882	0.01		52	4.4	78	3.21	42	2.47	3.36	22	0.51	21	0.45	11	0.24	0.4
PST79_11263	2114	1407.4	134.73	21.12	0	0	SPO	875	18.27	956	9.7	248	3.6	10.52	255625	1469.52	283249	1499.43	236263	1284.84	1417.93
PST79_11265	1523	1052.08	71.17	29.97	0	0	SPO	933	27.04	1122	15.8	106	2.13	14.99	125054	997.87	152955	1123.89	143005	1079.47	1067.08
PST79_11266	580	7530.97	91.73	20.79	0	0	SPO	1921	146.22	1934	71.53	591	31.25	83	395612	8289.33	380310	7337.9	363989	7214.69	7613.97
PST79_11267	624	3785.99	52.19	23.01	0	0	SPO	1659	117.37	2062	70.89	684	33.62	73.96	213446	4157.01	210778	3780.09	197723	3642.76	3859.95
PST79_11269	792	-5.54	-∞	-4.13	3.65e-05	7.27e-05		97	5.41	168	4.55	172	6.66	5.54	0	0	0	0	0	0	0
PST79_1127	1041	14.96	8.52	4.18	2.93e-05	5.9e-05		47	1.99	130	2.68	44	1.3	1.99	1776	20.73	1873	20.13	903	9.97	16.95
PST79_11270	1093	1431.59	57.34	13.21	0	0	SPO	1179	47.62	1279	25.1	125	3.51	25.41	112230	1247.86	159410	1632.14	141755	1490.99	1457
PST79_11273	510	-2.72	-181.67	-2.81	0.00501	0.00769		36	2.95	86	3.42	32	1.82	2.73	2	0.05	0	0	0	0	0.02
PST79_11274	408	-3.88	-1.78	-1.76	0.08	0.1		87	9.14	220	11.24	86	6.28	8.89	186	5.38	191	5.09	166	4.54	5
PST79_11275	496	3967	76.2	25.44	0	0	SPO	1081	96.21	1207	52.2	159	9.83	52.75	154245	3779.26	175703	3964.23	186200	4315.74	4019.75
PST79_11276	696	-0.97	-17.08	-1.57	0.12	0.15		8	0.51	65	2	13	0.57	1.03	2	0.03	7	0.11	2	0.03	0.06
PST79_11277	1732	21.58	3.74	6.1	1.05e-09	3.47e-09	SPO	284	7.24	893	11.06	301	5.33	7.88	3856	27.06	5136	33.18	4236	28.12	29.45
PST79_11278	568	-3.58	-1.47	-1.26	0.21	0.25		129	9.75	433	15.91	150	7.88	11.18	368	7.66	397	7.61	383	7.54	7.6
PST79_11279	814	0.34	14.45	0.93	0.35	0.41		0	0	0	0	2	0.08	0.03	16	0.24	31	0.43	30	0.42	0.36
PST79_1128	4017	-4.38	-1.11	-0.51	0.61	0.67		3733	41.03	10953	58.49	4081	31.16	43.56	13232	40.03	15101	42.07	12379	35.43	39.18
PST79_11280	1016	-20.49	-3.34	-5.41	6.36e-08	1.72e-07	HAU	677	29.42	1684	35.56	756	22.82	29.27	799	9.56	707	7.79	793	8.97	8.77
PST79_11281	303	62.05	3.6	10.3	0	0	SPO	158	23.02	413	29.24	191	19.33	23.86	2356	94.5	2281	84.25	2082	78.99	85.91
PST79_11282	932	416.94	90.22	34.67	0	0	SPO	176	8.34	204	4.7	30	0.99	4.67	33056	431.03	35461	425.79	33077	408.01	421.61
PST79_11283	932	394.97	86.93	33.6	0	0	SPO	188	8.91	175	4.03	26	0.86	4.6	31049	404.86	33332	400.23	31910	393.61	399.57
PST79_11284	1492	39.44	2.77	7.16	8.18e-13	3.71e-12	SPO	749	22.16	1833	26.36	887	18.23	22.25	8365	68.14	8621	64.66	6783	52.26	61.69
PST79_11288	1475	45.16	3.73	8.74	0	0	SPO	598	17.9	1395	20.29	552	11.48	16.56	7456	61.43	8423	63.91	7672	59.8	61.71
PST79_11289	1327	271.55	100.51	18.15	0	0	SPO	140	4.66	174	2.81	31	0.72	2.73	33094	303.08	31096	262.24	29726	257.53	274.28
PST79_1129	998	-31.79	-2.27	-4.22	2.48e-05	5.05e-05	HAU	1464	64.76	3040	65.35	1321	40.6	56.9	2036	24.79	2426	27.2	2026	23.34	25.11
PST79_11291	487	-26.06	-3.39	-5.92	3.27e-09	1.02e-08	HAU	423	38.34	996	43.87	456	28.72	36.98	409	10.21	495	11.37	473	11.17	10.92
PST79_11292	611	23.57	35.39	7.52	5.57e-14	2.82e-13	SPO	2	0.14	43	1.51	8	0.4	0.69	1504	29.91	1287	23.57	1024	19.27	24.25
PST79_11293	541	7.99	10.83	4.47	7.73e-06	1.67e-05		11	0.9	26	1.03	9	0.51	0.81	442	9.93	451	9.33	337	7.16	8.81
PST79_11295	456	-19.12	-15.48	-5.18	2.23e-07	5.69e-07		288	27.88	395	18.58	221	14.86	20.44	55	1.47	38	0.93	62	1.56	1.32
PST79_11296	454	905.15	63.79	11.65	0	0	SPO	314	30.53	219	10.35	35	2.36	14.42	28545	764.1	39405	971.31	40411	1023.3	919.57
PST79_11297	1083	284.24	117.83	23.72	0	0	SPO	104	4.24	123	2.44	22	0.62	2.43	26270	294.79	29248	302.22	24777	263.01	286.68
PST79_11298	2281	419.35	94.65	34.99	0	0	SPO	384	7.43	448	4.21	133	1.79	4.48	82507	439.59	86079	422.31	81268	409.59	423.83
PST79_11299	560	12.9	5.65	5.22	1.76e-07	4.54e-07		32	2.52	104	3.98	33	1.81	2.77	832	18.06	814	16.27	618	12.69	15.67
PST79_113	2154	-1491.76	-3142.18	-7.37	1.69e-13	8.22e-13	HAU	76935	1576.79	189190	1884.18	71333	1015.74	1492.24	85	0.48	72	0.37	107	0.57	0.47
PST79_1130	512	-11.13	-∞	-5.71	1.1e-08	3.25e-08		149	12.85	316	13.24	122	7.31	11.13	0	0	0	0	0	0	0
PST79_11300	1547	0.69	1.68	0.74	0.46	0.52		42	1.17	97	1.32	30	0.58	1.02	211	1.62	257	1.82	235	1.71	1.72
PST79_11301	955	5.35	3.48	2.96	0.00305	0.00481		33	1.53	174	3.91	32	1.03	2.15	667	8.49	619	7.25	562	6.77	7.5
PST79_11302	875	3350.83	131.07	30.81	0	0	SPO	885	44.65	978	23.98	247	8.66	25.76	239487	3326.23	252195	3225.45	272335	3578.1	3376.59
PST79_11303	707	-33.08	-201.05	-8.34	7.57e-17	4.8e-16	HAU	639	39.9	1148	34.83	576	24.99	33.24	13	0.22	9	0.14	8	0.13	0.17
PST79_11304	525	8.59	8.93	4.55	5.44e-06	1.19e-05		14	1.18	35	1.43	11	0.64	1.08	467	10.81	481	10.25	363	7.95	9.67
PST79_11305	492	5.99	32.3	4.12	3.85e-05	7.66e-05		3	0.27	7	0.31	0	0	0.19	275	6.79	324	7.37	188	4.39	6.19
PST79_11306	512	218.4	35.16	23.54	0	0	SPO	92	7.93	197	8.25	50	3	6.39	8750	207.69	10952	239.38	10123	227.3	224.79
PST79_11307	596	2562.64	53.88	15.39	0	0	SPO	1158	85.77	1370	49.31	200	10.29	48.46	111179	2267.01	149066	2798.94	143466	2767.33	2611.09
PST79_11308	616	30.29	58.78	9.37	0	0	SPO	10	0.72	16	0.56	6	0.3	0.52	1569	30.95	1951	35.44	1395	26.03	30.81
PST79_11309	1622	2319.88	89.48	48.26	0	0	SPO	1828	49.75	1781	23.56	283	5.35	26.22	301982	2262.6	353739	2440.58	329459	2335.11	2346.1
PST79_1131	566	1.04	1.52	0.8	0.43	0.49		24	1.87	53	2.01	40	2.17	2.02	146	3.13	165	3.26	137	2.78	3.06
PST79_11310	1134	0.64	1.03	0.17	0.86	0.91		571	22.23	1560	29.51	703	19.01	23.58	2200	23.58	2451	24.19	2456	24.9	24.22
PST79_11311	565	-291.56	-190.38	-7.62	2.63e-14	1.36e-13	HAU	2861	223.55	9121	346.31	5700	309.43	293.1	21	0.45	121	2.4	87	1.77	1.54
PST79_11312	404	-11.15	-11	-5.23	1.73e-07	4.48e-07		133	14.53	256	13.59	114	8.65	12.26	30	0.9	45	1.25	42	1.2	1.11
PST79_11313	596	3.67	1.5	1.5	0.13	0.17		105	7.78	232	8.35	118	6.07	7.4	639	13.03	605	11.36	458	8.83	11.07
PST79_11314	440	2357.85	62.17	25.18	0	0	SPO	721	72.34	728	35.49	112	7.81	38.55	79878	2206.24	99812	2538.59	93554	2444.37	2396.4
PST79_11315	321	15.39	2.2	4.1	4.16e-05	8.24e-05		107	14.72	233	15.57	87	8.31	12.87	850	32.18	836	29.14	655	23.46	28.26
PST79_11316	890	5.14	1.23	1.18	0.24	0.29		444	22.02	1186	28.59	464	15.99	22.2	2142	29.25	2048	25.75	2093	27.04	27.35
PST79_11317	447	-19.22	-∞	-5.52	3.35e-08	9.36e-08		171	16.89	555	26.64	206	14.14	19.22	0	0	0	0	0	0	0
PST79_11318	1629	33.85	7.59	8.83	0	0	SPO	224	6.07	351	4.62	251	4.73	5.14	5794	43.23	5465	37.54	5130	36.2	38.99
PST79_11319	457	-7.24	-421.88	-4.65	3.33e-06	7.5e-06		74	6.94	157	7.15	118	7.68	7.26	2	0.05	0	0	0	0	0.02
PST79_1132	637	13.87	72.96	6.37	1.95e-10	6.96e-10		3	0.21	11	0.37	0	0	0.19	723	13.79	944	16.58	655	11.82	14.07
PST79_11320	523	64.59	6.1	8.68	0	0	SPO	275	23.21	275	11.28	60	3.52	12.67	3025	70.29	3925	83.98	3526	77.51	77.26
PST79_11321	682	9.8	5.06	4.44	9.01e-06	1.93e-05		46	2.98	61	1.92	52	2.34	2.41	761	13.56	708	11.62	679	11.45	12.21
PST79_11322	634	-33.42	-3.41	-7.36	1.81e-13	8.76e-13	HAU	716	49.86	1529	51.74	831	40.2	47.26	745	14.28	781	13.79	743	13.47	13.85
PST79_11323	1443	7.55	2.43	3.1	0.00194	0.00313		147	4.5	512	7.61	178	3.78	5.3	1486	12.51	1771	13.73	1543	12.29	12.85
PST79_11324	376	9.01	27.31	5.01	5.45e-07	1.34e-06		0	0	8	0.46	7	0.57	0.34	343	11.09	328	9.76	236	7.22	9.35
PST79_11325	1481	249.9	66.47	26.81	0	0	SPO	219	6.53	267	3.87	51	1.06	3.82	32184	264.1	34068	257.43	30869	239.62	253.71
PST79_11326	670	1043.84	86.83	19.48	0	0	SPO	347	22.86	364	11.65	43	1.97	12.16	52844	958.51	69092	1154.02	61512	1055.46	1056
PST79_11327	472	116.89	99.85	11.55	0	0	SPO	18	1.68	31	1.41	7	0.45	1.18	5279	135.92	4925	116.77	4168	101.52	118.07
PST79_11328	452	162.23	71.65	10.67	0	0	SPO	49	4.79	30	1.42	10	0.68	2.3	7113	191.25	6566	162.56	5495	139.76	164.52
PST79_11329	645	-1.2	-1.39	-0.73	0.47	0.53		62	4.24	174	5.79	58	2.76	4.26	111	2.09	224	3.89	180	3.21	3.06
PST79_1133	2142	26.87	3.06	6.43	1.24e-10	4.53e-10	SPO	661	13.64	1576	15.8	674	9.66	13.03	7633	43.35	7822	40.9	6599	35.45	39.9
PST79_11330	1530	1419.93	65.84	19.39	0	0	SPO	1416	40.86	1543	21.63	160	3.21	21.9	163001	1294.72	203275	1486.81	205480	1543.96	1441.83
PST79_11331	754	-0.72	-8.5	-1.27	0.21	0.25		20	1.17	36	1.02	6	0.24	0.81	2	0.03	11	0.16	6	0.09	0.1
PST79_11332	593	50.09	4.34	9.7	0	0	SPO	189	14.07	460	16.64	276	14.28	15	3004	61.56	3558	67.14	3432	66.53	65.08
PST79_11333	659	66.01	44.61	13.77	0	0	SPO	23	1.54	75	2.44	12	0.56	1.51	3554	65.54	4158	70.61	3808	66.43	67.53
PST79_11334	676	6.14	1.74	2.27	0.02	0.03		139	9.08	315	10	129	5.85	8.31	844	15.17	849	14.05	830	14.12	14.45
PST79_11335	1269	6318.74	81.29	45.94	0	0	SPO	4245	147.68	4515	76.32	501	12.11	78.7	652283	6246.72	712706	6285.08	735212	6660.53	6397.44
PST79_11336	1254	346.19	65.3	31.18	0	0	SPO	270	9.51	350	5.99	27	0.66	5.38	34477	334.13	40244	359.14	39428	361.46	351.58
PST79_11337	610	1425.82	32.92	22.21	0	0	SPO	870	62.96	1254	44.1	536	26.95	44.67	67303	1340.86	82326	1510.32	82790	1560.29	1470.49
PST79_11338	524	1538.04	33.7	19.21	0	0	SPO	761	64.11	1109	45.4	540	31.61	47.04	62839	1457.39	81711	1745.06	70776	1552.79	1585.08
PST79_1134	380	-928.5	-94.68	-12.33	6.05e-35	5.18e-34	HAU	9297	1080.08	17764	1002.83	9073	732.33	938.41	271	8.67	327	9.63	378	11.44	9.91
PST79_11340	601	700.45	87.74	10.44	0	0	SPO	189	13.88	224	8	46	2.35	8.08	40420	817.33	38595	718.65	30822	589.58	708.52
PST79_11341	970	264.21	81.35	27.59	0	0	SPO	141	6.42	123	2.72	23	0.73	3.29	21551	270.01	23616	272.46	21940	260.03	267.5
PST79_11342	1724	3546.19	87.8	54.95	0	0	SPO	2944	75.39	3195	39.76	417	7.42	40.85	489914	3453.51	568406	3689.63	542559	3617.99	3587.04
PST79_11343	758	316.9	41.3	20.11	0	0	SPO	229	13.34	248	7.02	80	3.24	7.86	22117	354.6	21191	312.86	20232	306.85	324.77
PST79_11344	641	-0.43	-∞	-1.15	0.25	0.3		7	0.48	10	0.33	10	0.48	0.43	0	0	0	0	0	0	0
PST79_11345	1728	-3.33	-1.47	-0.51	0.61	0.67		431	11.01	646	8.02	682	12.11	10.38	75	0.53	92	0.6	3010	20.03	7.05
PST79_11346	2078	399.45	199.8	34.45	0	0	SPO	148	3.14	215	2.22	45	0.66	2.01	66195	387.13	76950	414.4	72813	402.83	401.45
PST79_11347	836	626.97	167.3	24.33	0	0	SPO	124	6.55	157	4.03	20	0.73	3.77	43995	639.55	50143	671.22	42283	581.46	630.74
PST79_11348	731	-3.84	-1.23	-1.03	0.3	0.36		361	21.8	823	24.15	397	16.66	20.87	1219	20.27	1064	16.29	925	14.55	17.03
PST79_11349	963	21.92	5.37	6.75	1.5e-11	5.95e-11	SPO	109	5	319	7.11	92	2.93	5.01	2174	27.44	2359	27.41	2173	25.94	26.93
PST79_1135	456	-5.27	-30.5	-3.83	0.000126	0.000237		52	5.03	142	6.68	69	4.64	5.45	7	0.19	5	0.12	9	0.23	0.18
PST79_11350	510	351.28	51.53	26.17	0	0	SPO	150	12.98	150	6.31	26	1.56	6.95	13970	332.89	17252	378.56	16114	363.24	358.23
PST79_11351	1563	3454.26	245.5	18.95	0	0	SPO	822	23.22	866	11.89	371	7.28	14.13	417124	3243.28	465246	3331.08	520826	3830.82	3468.39
PST79_11352	1506	248.55	44.38	14.93	0	0	SPO	277	8.12	355	5.06	197	4.01	5.73	29675	239.47	31772	236.09	37635	287.29	254.28
PST79_11353	389	30.56	10.42	6.72	1.82e-11	7.17e-11	SPO	28	3.18	86	4.74	23	1.81	3.24	1257	39.27	1290	37.11	847	25.03	33.8
PST79_11354	604	3.29	3.46	2.35	0.02	0.03		18	1.32	53	1.88	16	0.81	1.34	239	4.81	306	5.67	179	3.41	4.63
PST79_11355	1008	9.32	10.25	4.81	1.51e-06	3.52e-06		15	0.66	94	2	12	0.37	1.01	871	10.5	1113	12.36	713	8.13	10.33
PST79_11356	2146	2525.59	146.27	44.25	0	0	SPO	1426	29.33	1751	17.5	372	5.32	17.39	436340	2471	479803	2502.04	495768	2655.87	2542.97
PST79_11357	1038	2247.33	65.92	14.54	0	0	SPO	1493	63.5	1691	34.95	183	5.41	34.62	167733	1963.81	224909	2424.77	221867	2457.27	2281.95
PST79_11358	278	79.01	10.82	10.91	0	0	SPO	68	10.8	127	9.8	32	3.53	8.04	2179	95.26	2300	92.59	1773	73.32	87.05
PST79_11359	764	21.55	2.57	5.36	8.2e-08	2.19e-07	SPO	253	14.62	542	15.22	281	11.28	13.71	2542	40.44	2348	34.39	2056	30.94	35.26
PST79_1136	1153	-11.16	-1.44	-2.41	0.02	0.02		952	36.45	2244	41.75	1212	32.24	36.81	2763	29.12	2643	25.65	2224	22.17	25.65
PST79_11360	4765	269.78	124.79	13.6	0	0	SPO	377	3.49	472	2.12	143	0.92	2.18	116132	296.19	122121	286.81	96530	232.89	271.96
PST79_11361	514	3839.37	238.22	64.6	0	0	SPO	357	30.66	280	11.69	104	6.21	16.18	160806	3802.04	174221	3793.14	177565	3971.47	3855.55
PST79_11362	245	-6.76	-1.71	-2.25	0.02	0.03		109	19.64	200	17.51	95	11.89	16.35	217	10.76	211	9.64	178	8.35	9.58
PST79_11363	740	1065.15	257.28	19.7	0	0	SPO	109	6.5	110	3.19	67	2.78	4.16	68696	1128.18	73927	1117.98	61908	961.77	1069.31
PST79_11364	989	-0.41	-1.03	-0.14	0.89	0.93		220	9.82	484	10.5	629	19.51	13.28	1007	12.37	1217	13.77	1071	12.45	12.86
PST79_11365	485	-8167.37	-8673.21	-5.93	3.09e-09	9.64e-09	HAU	105796	9629.94	225471	9972.85	77516	4902.15	8168.31	40	1	41	0.95	37	0.88	0.94
PST79_11366	1008	6.96	3.26	3.35	0.000795	0.00135		75	3.28	192	4.09	62	1.89	3.09	937	11.3	944	10.48	734	8.37	10.05
PST79_11367	395	-18.13	-36.63	-2.98	0.00287	0.00454		147	16.43	195	10.59	372	28.89	18.64	16	0.49	18	0.51	18	0.52	0.51
PST79_11368	514	4022.66	231.99	68.55	0	0	SPO	356	30.58	319	13.31	140	8.35	17.41	172676	4082.69	180848	3937.43	183316	4100.1	4040.07
PST79_11369	1007	1565.9	83.3	35.63	0	0	SPO	793	34.76	856	18.24	134	4.08	19.03	125214	1511.13	142057	1578.68	145840	1664.96	1584.92
PST79_1137	1666	-78.93	-6.12	-8.51	1.75e-17	1.13e-16	HAU	3923	103.95	8317	107.09	3911	72	94.35	2323	16.95	2235	15.01	2071	14.29	15.42
PST79_11370	1673	33.44	7.94	8.84	0	0	SPO	179	4.72	452	5.8	215	3.94	4.82	5999	43.58	5879	39.33	4641	31.89	38.26
PST79_11371	488	7.43	2.89	3.28	0.00102	0.00171		32	2.77	110	4.63	73	4.39	3.93	491	11.7	515	11.3	491	11.07	11.36
PST79_11372	520	-9.87	-89.77	-5.38	7.44e-08	2e-07		121	10.27	257	10.6	154	9.08	9.99	4	0.09	5	0.11	6	0.13	0.11
PST79_11373	581	1.67	1.5	0.98	0.33	0.38		37	2.81	82	3.03	79	4.17	3.34	244	5.1	261	5.03	247	4.89	5.01
PST79_11374	711	-69.53	-12.61	-8.57	1.08e-17	7.06e-17	HAU	1308	81.21	2944	88.83	1310	56.51	75.52	362	6.19	355	5.59	383	6.19	5.99
PST79_11375	369	61.24	8.02	11.48	0	0	SPO	50	5.98	233	13.55	80	6.65	8.73	2324	76.54	2393	72.57	1951	60.78	69.97
PST79_11376	392	2092.99	78.59	28.6	0	0	SPO	445	50.12	493	26.98	49	3.83	26.98	63407	1965.75	77372	2208.82	74515	2185.32	2119.96
PST79_11378	247	-7	-1.29	-1.53	0.13	0.16		181	32.35	430	37.35	194	24.09	31.26	490	24.11	527	23.88	533	24.81	24.26
PST79_11379	630	22.5	1.91	4.63	3.69e-06	8.26e-06		339	23.76	867	29.52	431	20.98	24.75	2561	49.4	2660	47.25	2472	45.11	47.25
PST79_1138	877	9.02	1.97	3	0.00267	0.00424		159	8	494	12.08	220	7.69	9.26	1368	18.96	1487	18.97	1291	16.92	18.28
PST79_11381	1446	40.07	6.82	9.48	0	0	SPO	238	7.27	561	8.32	239	5.07	6.89	6013	50.54	6318	48.9	5210	41.42	46.95
PST79_11382	1537	204.4	52.28	19.28	0	0	SPO	250	7.18	278	3.88	45	0.9	3.99	24006	189.81	31174	226.98	27860	208.38	208.39
PST79_11383	215	-3.39	-1.82	-1.69	0.09	0.12		34	6.98	98	9.78	41	5.85	7.54	54	3.05	99	5.15	79	4.22	4.14
PST79_11384	521	2031.29	48.28	27.42	0	0	SPO	876	74.23	1076	44.3	176	10.36	42.96	82619	1927.17	98479	2115.28	98809	2180.3	2074.25
PST79_11385	601	3686.27	67.42	22.69	0	0	SPO	1381	101.44	1604	57.25	153	7.81	55.5	168217	3401.52	211374	3935.85	203252	3887.93	3741.77
PST79_11386	340	1586.83	93.04	17.63	0	0	SPO	227	29.47	284	17.92	48	4.33	17.24	40231	1438	49158	1617.99	51940	1756.23	1604.07
PST79_11387	633	899.47	63.77	17.48	0	0	SPO	364	25.39	425	14.4	66	3.2	14.33	52629	1010.41	48496	857.36	48103	873.63	913.8
PST79_11388	735	-3.81	-1.17	-0.91	0.36	0.42		413	24.81	1084	31.64	571	23.83	26.76	1470	24.31	1582	24.09	1307	20.44	22.95
PST79_11389	906	-0.52	-1.3	-0.42	0.67	0.73		52	2.53	122	2.89	41	1.39	2.27	139	1.86	143	1.77	127	1.61	1.75
PST79_1139	1755	12.62	2.05	3.52	0.000426	0.000751		472	11.87	1318	16.11	470	8.21	12.07	4218	29.21	3776	24.08	3170	20.77	24.68
PST79_11390	1501	51.53	4.04	8.54	0	0	SPO	503	14.79	1736	24.81	547	11.18	16.93	8510	68.9	9914	73.91	8169	62.57	68.46
PST79_11391	727	534.61	67.29	19.33	0	0	SPO	260	15.79	222	6.55	44	1.86	8.07	35411	591.95	34739	534.74	31704	501.35	542.68
PST79_11392	3290	384.95	299.57	15.55	0	0	SPO	137	1.84	164	1.07	103	0.96	1.29	98438	363.62	128617	437.49	102339	357.6	386.24
PST79_11393	1275	79.66	10.3	10.92	0	0	SPO	255	8.83	563	9.47	307	7.39	8.56	10387	99.01	10338	90.74	8311	74.94	88.23
PST79_11394	332	13.15	9.18	5.64	1.74e-08	5.02e-08		18	2.39	19	1.23	13	1.2	1.61	396	14.5	482	16.25	391	13.54	14.76
PST79_11395	531	1195.97	55.23	24.16	0	0	SPO	489	40.65	544	21.98	61	3.52	22.05	49007	1121.61	58851	1240.28	59684	1292.17	1218.02
PST79_11396	1976	70.37	82.59	8.64	0	0	SPO	37	0.83	105	1.14	40	0.62	0.86	13428	82.59	13338	75.54	9554	55.58	71.24
PST79_11397	674	-0.58	-1.06	-0.22	0.83	0.88		147	9.63	379	12.06	219	9.97	10.55	517	9.32	645	10.71	579	9.88	9.97
PST79_11398	500	-0.52	-1.25	-0.39	0.7	0.75		29	2.56	80	3.43	30	1.84	2.61	75	1.82	90	2.01	106	2.44	2.09
PST79_11399	204	137.42	41.69	14.17	0	0	SPO	18	3.9	45	4.73	10	1.5	3.38	2568	152.98	2690	147.57	2162	121.84	140.8
PST79_114	629	9	4.87	4.23	2.3e-05	4.68e-05		32	2.25	90	3.07	34	1.66	2.32	632	12.21	695	12.37	514	9.39	11.32
PST79_1140	858	-3.34	-1.09	-0.47	0.64	0.7		718	36.56	2037	50.4	809	28.62	38.53	2773	38.87	2798	36.12	2307	30.59	35.19
PST79_11400	1936	282.89	131.5	28.9	0	0	SPO	165	3.76	193	2.14	38	0.6	2.17	43942	275.84	51940	300.23	47003	279.11	285.06
PST79_11401	1422	4822.62	78.08	41.1	0	0	SPO	3603	111.86	4284	64.63	520	11.22	62.57	546204	4668.02	649743	5113.33	602900	4874.2	4885.18
PST79_11402	373	6.39	4.18	3.46	0.000545	0.000948		26	3.08	37	2.13	10	0.82	2.01	276	8.99	297	8.91	237	7.3	8.4
PST79_11403	476	0.8	1.08	0.3	0.76	0.82		123	11.41	305	13.75	101	6.51	10.55	457	11.67	460	10.81	479	11.57	11.35
PST79_11404	1646	70.4	223.86	13.64	0	0	SPO	22	0.59	16	0.21	8	0.15	0.32	8773	64.77	11919	81.03	9497	66.33	70.71
PST79_11405	1130	1.09	1.06	0.32	0.75	0.8		402	15.71	993	18.85	597	16.2	16.92	1438	15.47	2105	20.85	1742	17.72	18.01
PST79_11406	489	741.38	85.71	32.42	0	0	SPO	188	16.97	173	7.59	27	1.69	8.75	29753	739.43	34739	795.01	30453	715.94	750.13
PST79_11407	406	363.1	53.38	31.75	0	0	SPO	103	11.2	153	8.08	20	1.51	6.93	11943	357.49	14009	386.14	12942	366.47	370.03
PST79_11409	556	255.81	277.91	9.99	0	0	SPO	24	1.91	11	0.42	8	0.44	0.92	13936	304.61	12192	245.39	10649	220.19	256.73
PST79_1141	1446	13.72	1.77	3.37	0.000742	0.00127		573	17.49	1511	22.42	631	13.38	17.76	3710	31.18	4244	32.84	3828	30.43	31.49
PST79_11410	900	1368.51	67.17	15.77	0	0	SPO	762	37.38	912	21.74	86	2.93	20.68	91575	1236.55	124702	1550.57	108069	1380.44	1389.19
PST79_11411	259	447.51	44.95	34.43	0	0	SPO	104	17.73	119	9.86	25	2.96	10.18	9624	451.58	10406	449.62	10631	471.88	457.69
PST79_11412	336	-0.42	-5.52	-0.92	0.36	0.42		5	0.6	12	0.7	3	0.25	0.52	2	0.07	5	0.15	2	0.06	0.09
PST79_11413	4407	631.65	154.79	17.42	0	0	SPO	755	7.56	703	3.42	192	1.34	4.11	249829	688.93	256035	650.16	217808	568.18	635.76
PST79_11414	1072	17.45	5.18	5.97	2.37e-09	7.5e-09		104	4.28	265	5.3	103	2.95	4.18	2012	22.81	2203	23	1780	19.09	21.63
PST79_11415	849	607.44	122.8	30.92	0	0	SPO	162	8.42	223	5.63	25	0.9	4.99	42055	601.99	49435	651.61	43104	583.67	612.42
PST79_11416	1248	830.65	85.9	27.07	0	0	SPO	478	16.91	598	10.28	88	2.16	9.78	81276	791.45	100561	901.73	89898	828.12	840.43
PST79_11417	358	755.55	51.76	39.16	0	0	SPO	243	29.97	208	12.46	26	2.23	14.89	21642	734.67	25057	783.26	24706	793.37	770.44
PST79_11418	1248	3.59	1.31	1.2	0.23	0.28		434	15.35	643	11.05	329	8.09	11.5	1430	13.93	1760	15.78	1690	15.57	15.09
PST79_11419	303	47.53	210.73	11.89	0	0	SPO	3	0.44	2	0.14	1	0.1	0.23	1250	50.14	1397	51.6	1095	41.55	47.76
PST79_1142	431	2.22	1.09	0.57	0.57	0.63		253	25.21	539	26.1	299	20.7	24	959	26.31	1016	25.67	1029	26.7	26.23
PST79_11420	622	-5.81	-3.14	-2.64	0.00826	0.01		146	10.36	134	4.62	215	10.6	8.53	140	2.74	146	2.63	151	2.79	2.72
PST79_11421	625	-5.27	-1.38	-1.54	0.12	0.16		295	20.84	635	21.8	304	14.92	19.18	743	14.45	854	15.29	653	12.01	13.92
PST79_11422	1258	7.09	3.01	3.29	0.00101	0.00169		93	3.26	292	4.98	95	2.32	3.52	1016	9.82	1449	12.89	997	9.11	10.61
PST79_11423	1582	376.03	98.75	26.44	0	0	SPO	229	6.39	294	3.99	60	1.16	3.85	46181	354.76	53760	380.29	55673	404.57	379.87
PST79_11424	901	63.2	367.1	8.86	0	0	SPO	8	0.39	1	0.02	3	0.1	0.17	5306	71.57	5584	69.36	3856	49.2	63.37
PST79_11425	515	14.37	12.29	6.05	1.48e-09	4.82e-09		15	1.29	25	1.04	25	1.49	1.27	635	14.98	771	16.75	680	15.18	15.64
PST79_11426	629	5.25	1.14	1.07	0.29	0.34		533	37.41	1226	41.81	643	31.35	36.86	2356	45.52	2424	43.13	2062	37.69	42.11
PST79_11427	510	31.38	8.85	8	1.33e-15	7.69e-15	SPO	59	5.11	115	4.84	34	2.04	4	1658	39.51	1766	38.75	1236	27.86	35.37
PST79_11428	553	-49.26	-6725.87	-7.96	1.75e-15	1.01e-14	HAU	782	62.43	1193	46.28	705	39.1	49.27	1	0.02	0	0	0	0	0.00733
PST79_11429	1714	21.34	18.07	7.58	3.57e-14	1.83e-13	SPO	55	1.42	105	1.31	57	1.02	1.25	3445	24.43	3595	23.47	2965	19.89	22.6
PST79_1143	1516	-8.69	-58.09	-5.01	5.36e-07	1.31e-06		281	8.18	731	10.34	396	8.01	8.85	15	0.12	23	0.17	22	0.17	0.15
PST79_11430	458	8.73	3.62	3.88	0.000105	0.000199		26	2.38	117	5.2	38	2.41	3.33	523	13.16	514	11.91	467	11.12	12.06
PST79_11431	964	11.46	28.75	5.67	1.46e-08	4.26e-08		14	0.64	14	0.31	9	0.29	0.41	1035	13.05	1072	12.44	849	10.12	11.87
PST79_11432	1443	7.93	2.32	3.1	0.00191	0.00309		222	6.79	466	6.93	200	4.25	5.99	1371	11.55	1928	14.95	1915	15.26	13.92
PST79_11433	671	82.12	70.12	15.48	0	0	SPO	33	2.17	25	0.8	13	0.59	1.19	4132	74.84	5086	84.82	5269	90.27	83.31
PST79_11434	644	69.49	91.72	14.29	0	0	SPO	17	1.17	34	1.13	0	0	0.77	3422	64.58	3918	68.08	4375	78.1	70.25
PST79_11435	250	6.56	7.39	3.88	0.000104	0.000197		6	1.06	15	1.29	6	0.74	1.03	175	8.51	181	8.1	134	6.16	7.59
PST79_11436	295	9132.94	139.75	30.91	0	0	SPO	769	115.08	877	63.77	179	18.61	65.82	212232	8743.12	239486	9084.9	250658	9768.26	9198.76
PST79_11438	788	11.08	2.31	3.66	0.000251	0.000453		155	8.68	390	10.62	156	6.07	8.46	1354	20.88	1384	19.65	1238	18.06	19.53
PST79_11439	952	2.71	1.2	0.9	0.37	0.43		301	13.96	713	16.07	318	10.25	13.42	1037	13.24	1580	18.57	1374	16.59	16.13
PST79_1144	901	44.04	1.99	6.22	5.01e-10	1.71e-09		967	47.38	2172	51.71	1003	34.14	44.41	6541	88.23	7025	87.25	7043	89.86	88.45
PST79_11440	431	58.36	491.34	6.96	3.38e-12	1.44e-11	SPO	3	0.31	1	0.05	0	0	0.12	2633	74.24	2116	54.94	1734	46.25	58.48
PST79_11441	1574	64.03	87.33	13.7	0	0	SPO	51	1.43	44	0.6	10	0.19	0.74	7889	60.91	9726	69.15	8796	64.24	64.77
PST79_11442	1323	18.59	11.17	6.84	7.98e-12	3.28e-11		66	2.2	141	2.29	43	1	1.83	2308	21.2	2756	23.31	1927	16.74	20.42
PST79_11443	453	2.37	14.5	2.49	0.01	0.02		3	0.12	12	0.24	6	0.17	0.18	234	2.6	274	2.81	210	2.21	2.54
PST79_11444	1909	261.92	412.1	14.07	0	0	SPO	43	0.99	53	0.6	20	0.32	0.64	45381	288.9	46344	271.67	37708	227.08	262.55
PST79_11445	942	262.49	230.92	24.48	0	0	SPO	36	1.69	42	0.96	24	0.78	1.14	20287	261.72	20727	246.23	23184	282.94	263.63
PST79_11446	503	-33.27	-315.05	-5.52	3.43e-08	9.55e-08	HAU	401	35.19	1035	44.14	341	20.79	33.38	3	0.07	10	0.22	1	0.02	0.11
PST79_11448	754	7.01	5.7	3.87	0.00011	0.000208		33	1.93	75	2.13	10	0.41	1.49	574	9.25	598	8.88	483	7.36	8.5
PST79_11449	489	56.88	171.95	12.64	0	0	SPO	8	0.72	2	0.09	3	0.19	0.33	2561	63.65	2596	59.41	2066	48.57	57.21
PST79_1145	873	-61.48	-1.78	-3.64	0.000272	0.00049		2819	142.55	7104	174.57	2996	105.26	140.79	5391	75.05	6354	81.45	6184	81.44	79.31
PST79_11450	588	243.65	128.81	16.17	0	0	SPO	45	3.38	47	1.71	12	0.63	1.91	12808	264.72	13444	255.87	11052	216.08	245.56
PST79_11451	815	11.51	4.69	4.74	2.17e-06	4.99e-06		69	3.74	109	2.87	73	2.75	3.12	966	14.4	1222	16.78	901	12.71	14.63
PST79_11452	1132	27.73	9.78	8.25	2.22e-16	1.36e-15	SPO	63	2.46	270	5.12	70	1.9	3.16	3068	32.94	3251	32.14	2716	27.58	30.89
PST79_11453	1752	355.27	67.52	31.19	0	0	SPO	169	4.26	426	5.22	374	6.55	5.34	51948	360.34	59572	380.51	51966	340.99	360.61
PST79_11454	647	1218.72	72.38	24.03	0	0	SPO	459	31.32	516	17.11	59	2.8	17.07	63457	1191.94	77564	1341.58	66064	1173.86	1235.79
PST79_11455	811	18.05	89.1	7.28	3.31e-13	1.56e-12		4	0.22	15	0.4	0	0	0.2	1297	19.44	1271	17.54	1254	17.78	18.25
PST79_11456	351	979.53	53.25	33.35	0	0	SPO	275	34.59	300	18.34	38	3.32	18.75	27117	938.88	32381	1032.39	31251	1023.56	998.28
PST79_11457	550	121.46	99.99	15.45	0	0	SPO	36	2.89	16	0.62	3	0.17	1.23	6092	134.61	6162	125.38	5171	108.09	122.69
PST79_11458	634	1781.14	91.53	18.79	0	0	SPO	505	35.16	588	19.9	82	3.97	19.68	85463	1638.2	101528	1792.08	108762	1972.18	1800.82
PST79_11459	360	41.7	9.22	10.05	0	0	SPO	51	6.25	96	5.72	38	3.24	5.07	1353	45.67	1570	48.8	1435	45.83	46.77
PST79_1146	916	-8.34	-∞	-4.96	6.96e-07	1.69e-06		201	9.69	396	9.27	181	6.06	8.34	0	0	0	0	0	0	0
PST79_11460	715	12.9	44.09	6.08	1.22e-09	3.99e-09		2	0.12	10	0.29	12	0.49	0.3	930	15.13	1019	15.27	598	9.2	13.2
PST79_11461	300	-34.27	-∞	-7.82	5.15e-15	2.85e-14	HAU	287	42.23	491	35.11	249	25.46	34.27	0	0	0	0	0	0	0
PST79_11462	630	14.87	41.92	6.52	7e-11	2.61e-10		5	0.35	16	0.54	4	0.19	0.36	704	13.58	1029	18.28	758	13.83	15.23
PST79_11463	1080	-0.61	-89.58	-1.3	0.19	0.24		30	1.23	26	0.52	4	0.11	0.62	0	0	2	0.02	0	0	0.00691
PST79_11464	2300	18.41	32.48	5.77	8.16e-09	2.44e-08		40	0.77	60	0.56	32	0.43	0.58	4246	22.44	4494	21.87	2536	12.68	18.99
PST79_11465	534	700.75	44.9	40.94	0	0	SPO	347	28.69	425	17.07	37	2.13	15.96	30698	698.63	33922	710.89	34401	740.61	716.71
PST79_11466	1102	9.26	28.24	5.09	3.59e-07	8.97e-07		6	0.24	30	0.58	7	0.19	0.34	917	10.11	1053	10.69	765	7.98	9.6
PST79_11467	671	1.46	4.91	1.71	0.09	0.11		6	0.39	17	0.54	4	0.18	0.37	67	1.21	124	2.07	130	2.23	1.84
PST79_11468	277	311.56	700.06	16.13	0	0	SPO	2	0.32	6	0.46	5	0.55	0.45	7467	327.6	8292	335	6588	273.42	312.01
PST79_11469	744	-4425.42	-2.14	-1.67	0.1	0.12		108328	6427.82	200226	5773.22	308407	12714.2	8305.07	219325	3582.56	180698	2717.95	345485	5338.43	3879.65
PST79_1147	560	2.26	1.25	0.79	0.43	0.49		101	7.96	352	13.48	96	5.26	8.9	657	14.26	526	10.51	424	8.7	11.16
PST79_11470	477	-51.91	-2.04	-3.02	0.00254	0.00404	HAU	1244	115.13	2806	126.19	998	64.17	101.83	1586	40.41	2183	51.22	2413	58.16	49.93
PST79_11471	596	-0.36	-5.54	-0.88	0.38	0.44		6	0.44	10	0.36	10	0.51	0.44	6	0.12	0	0	6	0.12	0.08
PST79_11472	680	0.73	9.15	1.33	0.18	0.22		2	0.13	3	0.09	1	0.05	0.09	54	0.97	47	0.77	43	0.73	0.82
PST79_11473	1478	47.44	79.44	11.78	0	0	SPO	32	0.96	32	0.46	19	0.39	0.6	6310	51.88	6706	50.78	5334	41.49	48.05
PST79_11474	1116	828.87	97.38	20.62	0	0	SPO	413	16.34	405	7.79	61	1.68	8.6	83868	913.29	79993	802.14	77367	796.98	837.47
PST79_11476	1362	32.1	28.42	9.49	0	0	SPO	38	1.23	109	1.72	25	0.56	1.17	4262	38.03	4038	33.18	3388	28.6	33.27
PST79_11478	360	1372.15	29.7	17.27	0	0	SPO	357	43.78	827	49.28	591	50.35	47.8	38582	1302.45	44522	1383.99	49271	1573.43	1419.96
PST79_11479	1102	1.67	1.19	0.69	0.49	0.55		234	8.99	550	10.27	252	6.73	8.66	945	10	1184	11.53	946	9.47	10.33
PST79_1148	801	3.51	5.47	2.71	0.00666	0.01		16	0.85	47	1.21	8	0.29	0.79	321	4.69	350	4.71	252	3.48	4.29
PST79_11480	1187	11.02	2.91	4.05	5.09e-05	9.99e-05		153	5.69	421	7.61	154	3.98	5.76	1775	18.17	1887	17.79	1485	14.38	16.78
PST79_11481	390	9.61	1.48	1.85	0.06	0.08		131	14.83	450	24.75	266	20.92	20.17	676	21.06	1143	32.8	1203	35.46	29.77
PST79_11482	212	981.05	360.48	30.55	0	0	SPO	23	4.79	25	2.53	6	0.87	2.73	17052	977.5	19791	1044.71	17134	929.14	983.78
PST79_11483	846	7.02	7.83	4.06	5.01e-05	9.83e-05		21	1.1	67	1.7	8	0.29	1.03	619	8.89	696	9.21	445	6.05	8.05
PST79_11484	650	2099.26	56.52	25.34	0	0	SPO	1046	71.04	1094	36.11	133	6.28	37.81	105088	1964.8	129878	2236.06	124973	2210.35	2137.07
PST79_11485	324	-66.94	-5.48	-4.44	8.96e-06	1.92e-05	HAU	830	113.09	1140	75.48	603	57.08	81.88	404	15.15	446	15.4	402	14.26	14.94
PST79_11486	262	33.94	14.78	9.45	0	0	SPO	21	3.54	37	3.03	7	0.82	2.46	884	41	858	36.65	719	31.55	36.4
PST79_11487	716	185.85	23.93	19.86	0	0	SPO	186	11.47	330	9.89	69	2.96	8.1	12435	211.06	12151	189.92	11265	180.87	193.95
PST79_11488	704	-19.7	-1.36	-1.71	0.09	0.11		1096	68.73	3226	98.3	1310	57.07	74.7	2980	51.44	3619	57.53	3432	56.04	55
PST79_11489	439	-9.63	-1.81	-2.83	0.00464	0.00716		244	24.54	483	23.6	236	16.49	21.54	476	13.18	463	11.8	411	10.76	11.91
PST79_1149	616	1.92	6.51	2.07	0.04	0.05		9	0.64	10	0.35	1	0.05	0.35	111	2.19	128	2.33	122	2.28	2.26
PST79_11490	702	16.99	77.19	7.05	1.78e-12	7.81e-12		3	0.19	10	0.31	4	0.17	0.22	1173	20.31	1118	17.82	825	13.51	17.21
PST79_11491	228	139.61	62.75	10.06	0	0	SPO	16	3.1	22	2.07	12	1.61	2.26	3158	168.33	2726	133.8	2449	123.48	141.87
PST79_11492	550	5.28	4.8	3.22	0.00127	0.0021		11	0.88	47	1.83	26	1.45	1.39	330	7.29	356	7.24	262	5.48	6.67
PST79_11493	819	-0.85	-1.04	-0.15	0.88	0.92		513	27.65	1067	27.95	502	18.8	24.8	1758	26.09	1880	25.69	1430	20.07	23.95
PST79_11494	829	30.42	15.62	8.96	0	0	SPO	38	2.02	93	2.41	49	1.81	2.08	2386	34.98	2693	36.35	1887	26.17	32.5
PST79_11495	404	1141.22	361.18	29.17	0	0	SPO	44	4.81	47	2.5	29	2.2	3.17	37428	1125.88	44160	1223.23	38095	1084.04	1144.38
PST79_11496	559	-0.53	-∞	-1.22	0.22	0.27		9	0.71	20	0.77	2	0.11	0.53	0	0	0	0	0	0	0
PST79_11497	523	0.42	1.05	0.21	0.83	0.88		104	8.78	264	10.83	109	6.39	8.67	394	9.16	432	9.24	403	8.86	9.09
PST79_11498	369	-8.78	-400.81	-3.83	0.000129	0.000241		73	8.73	88	5.12	151	12.55	8.8	2	0.07	0	0	0	0	0.02
PST79_11499	493	8	79.76	4.84	1.3e-06	3.05e-06		0	0	7	0.3	0	0	0.1	369	9.1	387	8.78	275	6.41	8.1
PST79_115	2886	17.76	2.09	4.02	5.75e-05	0.000112		991	15.16	2978	22.14	1076	11.44	16.24	8700	36.64	8642	33.51	7998	31.86	34
PST79_1150	1656	-62.98	-2.15	-2.9	0.00375	0.00584	HAU	3965	105.7	7477	96.86	8117	150.34	117.63	8436	61.91	8150	55.08	6767	46.98	54.65
PST79_11500	1235	3.15	1.61	1.51	0.13	0.16		170	6.08	320	5.56	154	3.82	5.15	921	9.06	873	7.91	852	7.93	8.3
PST79_11501	781	19.94	15.21	5.49	4.09e-08	1.13e-07		23	1.3	63	1.73	30	1.18	1.4	1747	27.18	1531	21.94	1013	14.91	21.34
PST79_11502	1264	563.41	102.15	16.6	0	0	SPO	276	9.64	318	5.4	69	1.67	5.57	52363	503.45	65704	581.71	68365	621.79	568.98
PST79_11503	793	39.19	32.3	10.52	0	0	SPO	39	2.17	40	1.08	13	0.5	1.25	2620	40.15	3014	42.53	2665	38.64	40.44
PST79_11504	1195	19.16	31.53	5.31	1.11e-07	2.92e-07		15	0.55	54	0.97	14	0.36	0.63	2406	24.47	2364	22.14	1327	12.77	19.79
PST79_11505	620	6.58	7.45	3.89	9.92e-05	0.000188		27	1.83	23	0.76	10	0.47	1.02	465	8.68	523	8.99	290	5.12	7.6
PST79_11506	919	10.84	2.61	3.46	0.000546	0.00095		144	6.92	444	10.36	88	2.94	6.74	1565	20.7	1484	18.07	1117	13.97	17.58
PST79_11507	1145	141.31	94.12	19.93	0	0	SPO	81	3.12	62	1.16	10	0.27	1.52	13331	141.49	15929	155.68	13077	131.3	142.83
PST79_11508	392	5.99	14.84	3.97	7.11e-05	0.000137		5	0.56	12	0.66	1	0.08	0.43	215	6.67	238	6.79	198	5.81	6.42
PST79_1151	4075	137.81	10.06	18.38	0	0	SPO	1524	16.51	3524	18.55	1407	10.59	15.22	53147	158.5	57530	157.99	50542	142.59	153.03
PST79_11510	255	19.23	49.87	7.45	9.33e-14	4.64e-13		3	0.52	5	0.42	2	0.24	0.39	464	22.11	433	19	394	17.76	19.63
PST79_11511	1007	15.17	12.31	6.23	4.62e-10	1.59e-09		35	1.53	84	1.79	23	0.7	1.34	1607	19.39	1599	17.77	1083	12.36	16.51
PST79_11512	250	751.21	45.17	44.04	0	0	SPO	158	27.9	198	16.99	50	6.13	17.01	15609	758.77	16965	759.41	17103	786.48	768.22
PST79_11513	503	12.58	6.2	5.23	1.68e-07	4.34e-07		31	2.72	62	2.64	31	1.89	2.42	732	17.69	693	15.42	520	11.88	15
PST79_11514	944	1.7	1.6	1.1	0.27	0.32		68	3.18	143	3.25	62	2.01	2.81	258	3.32	469	5.56	382	4.65	4.51
PST79_11515	650	-0.89	-26.02	-1.52	0.13	0.16		17	1.15	42	1.39	5	0.24	0.93	2	0.04	3	0.05	1	0.02	0.04
PST79_11516	1091	1.97	1.24	0.84	0.4	0.46		172	6.96	573	11.27	209	5.88	8.03	977	10.88	1059	10.86	784	8.26	10
PST79_11517	218	-0.94	-3.23	-1.21	0.23	0.27		5	1.01	20	1.97	8	1.13	1.37	6	0.33	8	0.41	10	0.53	0.42
PST79_11518	543	7.65	25.96	4.61	4e-06	8.91e-06		2	0.16	12	0.47	5	0.28	0.31	390	8.73	383	7.89	342	7.24	7.95
PST79_11519	1993	2541.94	186.79	35.59	0	0	SPO	1086	24.06	1098	11.82	336	5.17	13.68	393964	2402.3	472778	2654.68	452453	2609.9	2555.63
PST79_1152	660	-52.5	-2.21	-5.91	3.44e-09	1.07e-08	HAU	1451	97.06	3465	112.62	1679	78.03	95.9	2064	38.01	2625	44.51	2738	47.69	43.4
PST79_11520	933	14.08	2.07	3.85	0.000117	0.00022		273	12.92	649	14.92	358	11.77	13.2	2367	30.83	2259	27.1	1942	23.93	27.29
PST79_11521	1187	44.06	4.75	9.29	0	0	SPO	340	12.65	664	12	409	10.57	11.74	4800	49.14	6133	57.82	6238	60.42	55.79
PST79_11522	1039	2303.4	194.35	21.6	0	0	SPO	504	21.41	445	9.19	174	5.14	11.91	190463	2227.78	235738	2539.08	196938	2179.07	2315.31
PST79_11523	388	19.66	4.27	5.29	1.24e-07	3.26e-07		51	5.8	143	7.91	55	4.35	6.02	993	31.1	924	26.65	651	19.29	25.68
PST79_11524	621	64.45	14.79	12.81	0	0	SPO	61	4.34	219	7.57	43	2.12	4.68	3645	71.33	4039	72.79	3417	63.26	69.12
PST79_11525	544	62.56	49.33	13.44	0	0	SPO	23	1.87	34	1.34	12	0.68	1.29	3125	69.81	2904	59.74	2935	62.02	63.86
PST79_11527	662	8.19	1.46	2.16	0.03	0.04		248	16.54	629	20.38	351	16.26	17.73	1486	27.28	1725	29.16	1228	21.33	25.92
PST79_11528	1384	492.07	67.95	15.4	0	0	SPO	440	14.04	457	7.08	42	0.93	7.35	51575	452.88	69708	563.65	57996	481.75	499.42
PST79_11529	565	14.17	30.76	6.32	2.62e-10	9.19e-10		8	0.63	14	0.53	5	0.27	0.48	821	17.66	629	12.46	679	13.82	14.64
PST79_1153	274	-1.97	-34.94	-2.37	0.02	0.03		15	2.42	21	1.64	18	2.01	2.03	3	0.13	1	0.04	0	0	0.06
PST79_11530	738	7.13	13.2	4.29	1.78e-05	3.67e-05		15	0.9	18	0.52	8	0.33	0.58	451	7.43	575	8.72	449	6.99	7.71
PST79_11531	658	992.42	52.06	48.07	0	0	SPO	553	37.1	556	18.13	66	3.08	19.44	55055	1016.83	59556	1012.89	57571	1005.86	1011.86
PST79_11532	836	13.68	2.11	3.85	0.000117	0.000219		262	13.84	503	12.91	277	10.16	12.3	1761	25.6	1901	25.45	1956	26.9	25.98
PST79_11533	1052	0.28	4.31	0.73	0.46	0.53		2	0.08	7	0.14	1	0.03	0.09	14	0.16	36	0.38	51	0.56	0.37
PST79_11534	723	10.6	12.26	5.21	1.88e-07	4.83e-07		13	0.79	57	1.69	8	0.34	0.94	762	12.81	771	11.93	621	9.87	11.54
PST79_11535	533	-0.8	-∞	-1.51	0.13	0.17		15	1.24	23	0.93	4	0.23	0.8	0	0	0	0	0	0	0
PST79_11536	2733	751.42	50.65	32.49	0	0	SPO	1786	28.85	1481	11.62	439	4.93	15.13	165868	737.57	198486	812.74	178142	749.35	766.55
PST79_11537	2286	225.5	71.92	25.66	0	0	SPO	255	4.92	313	2.94	125	1.68	3.18	45035	239.42	45629	223.37	44391	223.24	228.68
PST79_11538	4475	636.65	67.24	35.73	0	0	SPO	1240	12.23	2218	10.63	871	5.97	9.61	230912	627.09	273154	683.09	244685	628.6	646.26
PST79_11539	806	-5.92	-1.27	-1.33	0.18	0.22		507	27.77	1291	34.36	561	21.35	27.83	1557	23.48	1675	23.26	1332	19	21.91
PST79_1154	501	7.51	2.01	2.76	0.00584	0.0089		89	7.84	160	6.85	125	7.65	7.45	602	14.6	696	15.55	642	14.73	14.96
PST79_11540	566	-27.49	-4.79	-4.43	9.49e-06	2.03e-05	HAU	456	35.57	1216	46.09	417	22.6	34.75	263	5.65	443	8.76	363	7.37	7.26
PST79_11541	324	16.34	1.61	3.43	0.000611	0.00106		217	29.57	444	29.4	228	21.58	26.85	1187	44.52	1200	41.45	1229	43.61	43.19
PST79_11543	223	27.66	4.82	6.76	1.33e-11	5.31e-11	SPO	31	6.14	102	9.81	42	5.78	7.24	675	36.79	804	40.35	535	27.58	34.9
PST79_11544	846	5.08	1.68	2	0.05	0.06		187	9.76	313	7.94	133	4.82	7.51	886	12.73	994	13.15	875	11.89	12.59
PST79_11545	566	-4.56	-7.02	-3.17	0.0015	0.00246		75	5.85	164	6.22	72	3.9	5.32	24	0.52	50	0.99	38	0.77	0.76
PST79_11546	635	-16.48	-1366.46	-7.13	1.01e-12	4.55e-12		196	13.63	445	15.03	431	20.82	16.49	0	0	0	0	2	0.04	0.01
PST79_11547	457	3.05	32.58	2.94	0.00332	0.00521		3	0.29	0	0	0	0	0.1	122	3.24	138	3.38	112	2.82	3.15
PST79_11548	988	115.97	23.02	4.46	8.19e-06	1.76e-05	SPO	156	6.97	218	4.73	132	4.1	5.27	14016	172.4	8633	97.78	8038	93.53	121.24
PST79_11549	557	13.68	36.79	6.24	4.31e-10	1.48e-09		6	0.48	16	0.62	1	0.06	0.38	707	15.43	725	14.57	591	12.2	14.06
PST79_1155	398	-5.76	-84.66	-4.08	4.54e-05	8.95e-05		56	6.21	126	6.79	58	4.47	5.82	3	0.09	1	0.03	3	0.09	0.07
PST79_11550	463	3.89	6.61	2.94	0.0033	0.00518		8	0.76	17	0.79	8	0.53	0.69	195	5.12	207	5	146	3.63	4.58
PST79_11551	451	9.79	14.43	5.07	4.04e-07	1.01e-06		12	1.17	17	0.81	3	0.2	0.73	369	9.94	471	11.69	390	9.94	10.52
PST79_11552	662	153.63	216.14	21.37	0	0	SPO	19	1.27	17	0.55	7	0.32	0.71	7669	140.79	9349	158.04	9455	164.2	154.34
PST79_11553	286	-5.98	-1.25	-1.05	0.29	0.35		148	22.85	534	40.05	248	26.6	29.83	560	23.8	603	23.59	601	24.16	23.85
PST79_11554	1462	819.1	103.26	27.77	0	0	SPO	454	13.71	549	8.06	108	2.27	8.01	93662	778.56	115684	885.5	103932	817.26	827.11
PST79_11555	1187	17.44	4.85	5.89	3.84e-09	1.19e-08		142	5.28	292	5.28	118	3.05	4.54	2541	26.02	2426	22.87	1760	17.05	21.98
PST79_11556	534	20.39	11.02	6.39	1.69e-10	6.07e-10	SPO	28	2.31	70	2.81	17	0.98	2.03	717	16.32	1263	26.47	1137	24.48	22.42
PST79_11557	525	16.57	6.77	6.08	1.19e-09	3.9e-09		39	3.28	72	2.94	41	2.4	2.87	847	19.61	920	19.61	872	19.09	19.44
PST79_11558	308	22.47	8.84	7.34	2.11e-13	1.01e-12	SPO	16	2.29	62	4.32	20	1.99	2.87	645	25.45	768	27.9	607	22.66	25.34
PST79_11559	515	-0.19	-3.37	-0.59	0.56	0.62		2	0.17	4	0.17	8	0.48	0.27	0	0	6	0.13	5	0.11	0.08
PST79_1156	1234	967.34	18.56	23.37	0	0	SPO	1636	58.53	3839	66.74	1611	40.04	55.1	95093	936.51	117069	1061.67	114762	1069.15	1022.44
PST79_11560	502	-27.74	-∞	-7.4	1.4e-13	6.85e-13	HAU	317	27.88	816	34.87	335	20.47	27.74	0	0	0	0	0	0	0
PST79_11561	677	1.43	1.22	0.67	0.5	0.56		91	5.93	265	8.4	119	5.39	6.57	470	8.44	514	8.5	416	7.06	8
PST79_11562	1359	725.99	222.97	15.81	0	0	SPO	184	5.98	150	2.37	65	1.47	3.27	89100	796.78	90762	747.39	76084	643.62	729.26
PST79_11563	519	-0.38	-1.12	-0.22	0.82	0.87		47	4	107	4.42	45	2.66	3.69	150	3.51	161	3.47	133	2.95	3.31
PST79_11564	2333	132.99	55.72	19.58	0	0	SPO	229	4.33	223	2.05	69	0.91	2.43	25138	130.95	30833	147.9	25859	127.42	135.42
PST79_11565	432	17.28	15.67	6.76	1.36e-11	5.4e-11		8	0.82	39	1.94	11	0.78	1.18	687	19.33	796	20.62	580	15.43	18.46
PST79_11566	1149	88.26	91.5	16.1	0	0	SPO	34	1.31	71	1.33	11	0.29	0.98	8704	92.06	9366	91.22	8437	84.42	89.23
PST79_11567	1014	132.91	6.32	16.69	0	0	SPO	675	29.39	1309	27.69	590	17.85	24.98	12573	150.69	15290	168.75	13604	154.24	157.89
PST79_11568	1276	413.27	85.28	18.07	0	0	SPO	240	8.3	271	4.56	77	1.85	4.9	48245	459.49	46877	411.12	42609	383.89	418.17
PST79_11569	939	-2.99	-2.06	-1.74	0.08	0.11		106	4.98	333	7.61	149	4.87	5.82	198	2.56	264	3.15	226	2.77	2.83
PST79_1157	570	-53.54	-810.23	-8.32	8.46e-17	5.36e-16	HAU	831	64.36	1519	57.17	730	39.28	53.6	0	0	6	0.12	4	0.08	0.07
PST79_11570	1223	111.98	50.57	14.56	0	0	SPO	92	3.32	127	2.23	49	1.23	2.26	9947	98.84	13169	120.5	13125	123.38	114.24
PST79_11571	665	39.36	328.62	10.83	0	0	SPO	3	0.2	5	0.16	0	0	0.12	1840	33.63	2498	42.04	2475	42.79	39.48
PST79_11572	291	1.36	2.5	1.33	0.18	0.22		7	1.06	14	1.03	6	0.63	0.91	62	2.59	50	1.92	58	2.29	2.27
PST79_11573	723	12.86	13.13	5.76	8.19e-09	2.44e-08		15	0.92	52	1.54	17	0.72	1.06	923	15.51	910	14.09	765	12.16	13.92
PST79_11574	838	591.12	77.61	33.41	0	0	SPO	292	15.38	239	6.12	45	1.65	7.72	39962	579.54	43699	583.57	46171	633.41	598.84
PST79_11575	1795	267.02	56.96	27.64	0	0	SPO	311	7.65	422	5.04	95	1.62	4.77	41070	278.06	41778	260.46	43225	276.84	271.79
PST79_11576	916	10.05	4.34	4.35	1.38e-05	2.9e-05		74	3.57	122	2.86	78	2.61	3.01	971	12.88	1255	15.33	874	10.97	13.06
PST79_11577	365	164.73	176.63	14.76	0	0	SPO	15	1.81	7	0.41	7	0.59	0.94	5088	169.41	5971	183.07	4589	144.54	165.67
PST79_11578	322	34.88	382.63	9.9	0	0	SPO	2	0.27	0	0	0	0	0.09	942	35.55	1173	40.77	801	28.6	34.97
PST79_11579	2021	61.22	10.1	12.29	0	0	SPO	342	7.66	742	8.08	286	4.45	6.73	9944	61.31	13138	74.59	11647	67.93	67.95
PST79_1158	307	-4.27	-2.88	-1.36	0.17	0.21		26	3.74	54	3.77	121	12.09	6.53	17	0.67	48	1.75	117	4.38	2.27
PST79_11580	591	495.16	45.54	33.16	0	0	SPO	265	19.79	252	9.15	85	4.41	11.12	23703	487.41	26240	496.86	27481	534.57	506.28
PST79_11581	3512	176.76	74.08	11.65	0	0	SPO	288	3.62	448	2.74	103	0.9	2.42	55836	193.21	61346	195.48	45470	148.84	179.18
PST79_11582	1795	127.68	93.05	19.37	0	0	SPO	79	1.94	127	1.52	41	0.7	1.39	19128	129.5	21407	133.46	19398	124.24	129.07
PST79_11583	2021	293.33	118.69	19.3	0	0	SPO	186	4.06	263	2.79	41	0.62	2.49	50693	304.83	57188	316.67	46754	265.96	295.82
PST79_11584	214	1012.23	279.1	38.47	0	0	SPO	33	6.81	21	2.11	14	2.01	3.64	17365	986.14	20494	1071.7	18424	989.76	1015.87
PST79_11585	572	13.86	111.84	6.39	1.66e-10	5.97e-10		0	0	10	0.38	0	0	0.13	530	11.26	767	15.01	780	15.68	13.98
PST79_11586	2902	142.89	110.01	6.18	6.36e-10	2.15e-09	SPO	124	1.89	181	1.34	67	0.71	1.31	44055	184.49	36996	142.67	26619	105.45	144.2
PST79_11587	437	26.28	1.92	4.22	2.48e-05	5.03e-05		240	24.25	790	38.78	323	22.67	28.57	2096	58.29	2030	51.98	2063	54.27	54.85
PST79_11588	705	6.57	3.8	3.4	0.00067	0.00115		39	2.44	85	2.59	46	2	2.34	611	10.53	565	8.97	444	7.24	8.91
PST79_11589	1903	149.17	146.27	20.93	0	0	SPO	58	1.35	101	1.14	37	0.6	1.03	24074	153.74	27271	160.37	22590	136.47	150.19
PST79_1159	710	-10.15	-1.78	-2.87	0.00409	0.00635		398	24.75	879	26.56	420	18.14	23.15	833	14.26	837	13.19	714	11.56	13
PST79_11590	468	14.82	11.29	4.68	2.82e-06	6.39e-06		22	2.08	39	1.79	7	0.46	1.44	832	21.61	679	16.24	445	10.93	16.26
PST79_11591	455	26.82	2.42	5.44	5.23e-08	1.43e-07	SPO	172	16.69	503	23.72	239	16.11	18.84	1399	37.37	1948	47.91	2046	51.7	45.66
PST79_11592	1658	232.33	121.21	26.19	0	0	SPO	127	3.38	131	1.69	39	0.72	1.93	32145	235.62	35492	239.56	32825	227.6	234.26
PST79_11593	1015	81.84	89.94	15.5	0	0	SPO	40	1.74	44	0.93	3	0.09	0.92	7167	85.81	8002	88.23	6554	74.23	82.76
PST79_11594	1090	132.13	22.67	17.04	0	0	SPO	78	3.16	437	8.6	232	6.53	6.1	11171	124.55	14727	151.2	13171	138.92	138.22
PST79_11595	529	31.03	9.49	8.7	0	0	SPO	45	3.76	122	4.95	39	2.26	3.65	1730	39.74	1616	34.19	1386	30.12	34.68
PST79_11596	1593	304.52	223.64	30.1	0	0	SPO	53	1.47	127	1.71	48	0.92	1.37	41237	314.59	44171	310.3	40566	292.75	305.88
PST79_11597	521	27.64	211.96	9.06	0	0	SPO	2	0.17	4	0.16	1	0.06	0.13	1240	28.92	1443	30.99	1060	23.39	27.77
PST79_11598	682	111.51	53.61	17.91	0	0	SPO	59	3.82	65	2.04	11	0.49	2.12	6664	118.75	6827	112.02	6532	110.11	113.63
PST79_1160	624	-321.81	-2.69	-3.34	0.000846	0.00143	HAU	7735	528.6	20962	696.1	6543	310.66	511.78	9828	184.89	10445	180.94	11469	204.1	189.98
PST79_11600	898	33.12	35.28	9.7	0	0	SPO	18	0.88	60	1.43	17	0.58	0.97	2669	36.12	2817	35.11	2424	31.03	34.09
PST79_11601	485	30.11	5.51	7.85	4e-15	2.23e-14	SPO	87	7.92	172	7.61	71	4.49	6.67	1735	43.47	1537	35.46	1325	31.41	36.78
PST79_11602	1421	76.58	157.2	15.07	0	0	SPO	27	0.84	29	0.44	9	0.19	0.49	9283	79.39	9405	74.07	9611	77.76	77.07
PST79_11603	588	144.62	68.92	20.54	0	0	SPO	38	2.85	74	2.7	16	0.83	2.13	7421	153.38	7382	140.49	7486	146.36	146.74
PST79_11604	753	29.94	7.35	7.62	2.58e-14	1.34e-13	SPO	97	5.69	198	5.64	69	2.81	4.71	2348	37.89	2615	38.86	1781	27.19	34.65
PST79_11605	2287	205.5	87.23	12.32	0	0	SPO	257	4.96	179	1.68	38	0.51	2.38	45086	239.58	40459	197.98	37019	186.09	207.88
PST79_11606	684	128.62	10.63	17.85	0	0	SPO	267	17.23	427	13.39	211	9.46	13.36	8493	150.9	8621	141.05	7972	133.99	141.98
PST79_11607	483	13.69	10.03	5.81	6.26e-09	1.89e-08		11	1.01	54	2.4	18	1.14	1.52	690	17.36	697	16.15	509	12.12	15.21
PST79_11608	1033	16.9	34.73	6.93	4.26e-12	1.8e-11		19	0.81	29	0.6	3	0.09	0.5	1643	19.33	1496	16.21	1498	16.67	17.4
PST79_11609	1552	143.3	23.12	19.86	0	0	SPO	232	6.6	521	7.2	285	5.63	6.48	18513	144.96	21697	156.45	19968	147.91	149.77
PST79_1161	549	-16.2	-1161.71	-3.03	0.00244	0.0039		252	20.26	595	23.25	92	5.14	16.22	0	0	0	0	2	0.04	0.01
PST79_11610	298	8.96	6.15	4.41	1.05e-05	2.22e-05		16	2.37	21	1.51	13	1.34	1.74	276	11.26	292	10.97	256	9.88	10.7
PST79_11611	1205	24.84	69.99	8.52	0	0	SPO	14	0.51	19	0.34	9	0.23	0.36	3004	30.3	2607	24.21	2212	21.1	25.2
PST79_11612	903	15.16	80.46	6.66	2.78e-11	1.08e-10		4	0.2	13	0.31	2	0.07	0.19	944	12.7	1506	18.66	1153	14.68	15.35
PST79_11613	1127	929.62	31.15	9.69	0	0	SPO	1120	43.87	1225	23.32	930	25.31	30.83	106262	1145.86	86824	862.14	85616	873.35	960.45
PST79_11614	372	6.32	17.01	4.1	4.18e-05	8.28e-05		2	0.24	5	0.29	8	0.66	0.4	204	6.66	280	8.42	164	5.07	6.72
PST79_11615	1429	1075.88	81.44	53.32	0	0	SPO	843	26.04	798	11.98	98	2.1	13.38	126229	1073.51	136840	1071.62	139546	1122.65	1089.26
PST79_11616	355	18.06	8.79	6.58	4.72e-11	1.79e-10		21	2.61	49	2.96	16	1.38	2.32	607	20.78	773	24.37	494	16	20.38
PST79_11617	609	10.34	8.76	4.97	6.66e-07	1.62e-06		18	1.3	45	1.59	22	1.11	1.33	570	11.37	658	12.09	612	11.55	11.67
PST79_11618	1430	53.32	19.16	12	0	0	SPO	68	2.1	250	3.75	138	2.96	2.94	6386	54.27	7467	58.43	6975	56.07	56.26
PST79_11619	476	1460.65	163.8	40.76	0	0	SPO	146	13.54	221	9.96	53	3.42	8.97	54660	1395.53	63508	1493.08	62946	1520.26	1469.63
PST79_1162	406	-9.34	-32.82	-5.1	3.34e-07	8.39e-07		122	12.88	172	8.83	98	7.19	9.63	5	0.15	10	0.27	17	0.47	0.29
PST79_11620	523	9.83	14.32	5.06	4.09e-07	1.01e-06		7	0.59	21	0.86	13	0.76	0.74	521	12.11	507	10.85	398	8.75	10.57
PST79_11621	1083	38.23	4.88	8.71	0	0	SPO	246	10.03	559	11.07	298	8.44	9.85	3987	44.74	4987	51.53	4518	47.96	48.08
PST79_11622	932	39.29	208.86	10.8	0	0	SPO	6	0.28	8	0.18	3	0.1	0.19	2505	32.66	3631	43.6	3419	42.17	39.48
PST79_11623	713	25.24	2.99	6.17	6.78e-10	2.28e-09	SPO	200	12.38	521	15.68	234	10.07	12.71	2284	38.93	2606	40.9	2109	34.01	37.95
PST79_11624	1249	82.73	51.18	15.42	0	0	SPO	88	3.11	94	1.61	9	0.22	1.65	8599	83.67	9288	83.22	9369	86.24	84.37
PST79_11625	225	47.21	18.2	11.28	0	0	SPO	11	2.16	48	4.58	11	1.5	2.74	823	44.45	1085	53.96	1007	51.45	49.96
PST79_11626	488	18.2	43.08	7.23	4.88e-13	2.26e-12		9	0.81	11	0.48	0	0	0.43	847	21.09	839	19.24	661	15.57	18.63
PST79_11627	668	11.33	45.19	5.7	1.19e-08	3.49e-08		4	0.26	10	0.32	4	0.18	0.26	607	11.04	797	13.35	602	10.36	11.59
PST79_11628	528	1128.2	67.57	18.1	0	0	SPO	368	30.77	384	15.6	77	4.47	16.95	44835	1031.96	54350	1151.93	57481	1251.55	1145.15
PST79_11629	614	31.58	35.47	9.48	0	0	SPO	14	1.01	47	1.64	2	0.1	0.92	1890	37.41	1665	30.35	1588	29.73	32.5
PST79_1163	509	17.97	1.5	2.42	0.02	0.02		376	32.61	1173	49.44	416	25.07	35.71	2527	60.33	2326	51.14	2194	49.55	53.68
PST79_11630	312	1.35	∞	2.01	0.04	0.06		0	0	0	0	0	0	0	33	1.29	43	1.54	33	1.22	1.35
PST79_11631	556	179.76	13.53	21	0	0	SPO	125	9.93	424	16.36	304	16.77	14.35	8208	179.41	10347	208.26	9415	194.67	194.11
PST79_11632	1558	18.29	72.79	7.3	2.8e-13	1.33e-12		16	0.45	14	0.19	6	0.12	0.25	2005	15.64	3047	21.89	2454	18.11	18.54
PST79_11633	310	18.28	3.59	5.54	2.94e-08	8.28e-08		35	4.98	113	7.82	85	8.41	7.07	598	23.44	754	27.22	685	25.4	25.36
PST79_11634	323	317.34	85.61	23.58	0	0	SPO	36	4.92	41	2.72	38	3.61	3.75	7826	294.45	9488	328.73	9555	340.08	321.09
PST79_11635	536	1.69	1.35	0.79	0.43	0.49		54	4.45	200	8	38	2.17	4.88	281	6.37	350	7.31	280	6.01	6.56
PST79_11636	617	9.1	2.09	3.13	0.00172	0.0028		99	7.08	324	11.26	133	6.61	8.32	930	18.32	1010	18.32	838	15.61	17.42
PST79_11637	821	48	342.62	8.05	8.88e-16	5.19e-15	SPO	4	0.21	8	0.21	0	0	0.14	3935	57.9	3623	49.09	2691	37.45	48.14
PST79_11638	407	644.41	74.76	17.97	0	0	SPO	123	13.34	207	10.91	26	1.96	8.74	19776	590.5	23721	652.23	25374	716.72	653.15
PST79_11639	550	1.62	14.86	2.07	0.04	0.05		0	0	9	0.35	0	0	0.12	76	1.68	102	2.08	70	1.46	1.74
PST79_1164	441	0.66	1.51	0.68	0.5	0.56		16	1.6	40	1.95	4	0.28	1.28	70	1.93	65	1.65	85	2.22	1.93
PST79_11640	260	517.71	170.23	11.05	0	0	SPO	31	5.26	36	2.97	8	0.94	3.06	13082	611.47	11027	474.62	10770	476.21	520.77
PST79_11641	376	9.23	2.96	3.73	0.000189	0.000346		45	5.28	105	5.99	35	2.86	4.71	414	13.38	491	14.61	452	13.82	13.94
PST79_11642	239	111.93	59.57	17.97	0	0	SPO	20	3.69	17	1.53	4	0.51	1.91	2100	106.78	2411	112.89	2533	121.84	113.84
PST79_11643	1260	145.6	74.24	20.62	0	0	SPO	71	2.49	117	1.99	61	1.48	1.99	14534	140.18	17708	157.28	15927	145.32	147.59
PST79_11644	275	20.72	4.93	6.44	1.16e-10	4.23e-10	SPO	41	6.58	77	6.01	29	3.23	5.27	601	26.56	700	28.49	549	22.95	26
PST79_11645	428	22.71	2.14	4.98	6.46e-07	1.57e-06	SPO	170	17.53	447	22.4	276	19.78	19.91	1516	43.05	1728	45.18	1475	39.62	42.62
PST79_11646	556	33.42	4.88	7.85	4e-15	2.23e-14	SPO	90	7.15	333	12.85	106	5.85	8.61	2067	45.18	2021	40.68	1946	40.24	42.03
PST79_11647	1372	62.54	24.24	13.15	0	0	SPO	97	3.12	198	3.1	83	1.86	2.69	6895	61.07	8581	69.99	7712	64.62	65.23
PST79_11648	1048	232.38	45.06	10.64	0	0	SPO	174	7.33	279	5.71	95	2.78	5.27	16663	193.23	24750	264.29	23287	255.45	237.66
PST79_11649	2787	97.12	96.85	9.8	0	0	SPO	111	1.76	125	0.96	29	0.32	1.01	26096	113.79	25029	100.5	19418	80.1	98.13
PST79_1165	2002	-79.88	-4.11	-4.48	7.47e-06	1.61e-05	HAU	4375	96.47	8413	90.15	8487	130.03	105.55	3372	20.47	3139	17.55	6792	39	25.67
PST79_11650	762	573.74	59.12	13.54	0	0	SPO	308	17.84	368	10.36	35	1.41	9.87	31312	499.38	44010	646.34	40108	605.11	583.61
PST79_11651	355	105.32	70.45	17.45	0	0	SPO	27	3.36	14	0.85	4	0.35	1.52	3038	104	3480	109.7	3298	106.8	106.83
PST79_11652	457	64.84	2.48	6.36	2.02e-10	7.18e-10	SPO	416	40.19	1210	56.8	510	34.23	43.74	4670	124.19	4313	105.61	3814	95.94	108.58
PST79_11653	331	21.68	14.13	6.34	2.25e-10	7.95e-10	SPO	7	0.93	32	2.07	21	1.95	1.65	661	24.27	846	28.6	493	17.12	23.33
PST79_11654	533	10.4	6.94	4.77	1.84e-06	4.26e-06		5	0.41	83	3.34	26	1.5	1.75	547	12.47	677	14.21	453	9.77	12.15
PST79_11655	229	786.11	108.84	18.49	0	0	SPO	79	15.23	58	5.43	9	1.21	7.29	13287	705.13	17112	836.23	16709	838.83	793.4
PST79_11656	273	-3.09	-1.29	-1.05	0.29	0.35		89	14.39	196	15.4	104	11.68	13.83	256	11.4	249	10.21	252	10.61	10.74
PST79_11657	658	37.34	16.44	9.96	0	0	SPO	32	2.15	91	2.97	46	2.14	2.42	1987	36.7	2522	42.89	2272	39.7	39.76
PST79_11658	351	14.7	8.39	5.91	3.39e-09	1.06e-08		24	3.02	34	2.08	10	0.87	1.99	504	17.45	484	15.43	525	17.2	16.69
PST79_11659	365	10.85	9.71	5.16	2.42e-07	6.16e-07		15	1.81	27	1.59	4	0.34	1.25	407	13.55	397	12.17	335	10.55	12.09
PST79_1166	451	-74.95	-3.56	-6	2.03e-09	6.5e-09	HAU	1084	106.11	2715	129.14	1139	77.46	104.24	1021	27.51	1179	29.25	1220	31.1	29.29
PST79_11660	394	-2152.03	-2.75	-3.66	0.000248	0.000448	HAU	33753	3781.92	44320	2413.09	50688	3945.9	3380.3	43524	1342.49	37800	1073.64	43481	1268.71	1228.28
PST79_11661	278	554.44	41.03	20.45	0	0	SPO	145	23.03	170	13.12	49	5.41	13.85	13832	604.67	14485	583.09	12505	517.13	568.3
PST79_11662	556	32.2	5.39	7.97	1.55e-15	8.95e-15	SPO	83	6.59	282	10.88	82	4.52	7.33	2067	45.18	1882	37.88	1719	35.54	39.53
PST79_11663	451	383.21	63.6	21.18	0	0	SPO	112	10.96	147	6.99	6	0.41	6.12	15720	423.6	15101	374.71	14503	369.69	389.33
PST79_11664	287	16.16	217.16	6.94	4.04e-12	1.71e-11		0	0	3	0.22	0	0	0.07	477	20.2	399	15.56	323	12.94	16.23
PST79_11665	1189	279.56	71.03	28.56	0	0	SPO	137	5.09	196	3.54	130	3.35	3.99	26538	271.25	30823	290.1	29922	289.31	283.55
PST79_11666	516	10.35	6.75	4.82	1.41e-06	3.32e-06		21	1.8	68	2.83	13	0.77	1.8	562	13.24	606	13.14	452	10.07	12.15
PST79_11667	1627	83.4	162.5	11.99	0	0	SPO	18	0.49	49	0.65	22	0.41	0.52	11851	88.52	13524	93.02	9936	70.21	83.92
PST79_11668	439	26.11	1.85	4.5	6.85e-06	1.49e-05		323	32.48	757	36.99	318	22.22	30.56	1933	53.51	2257	57.53	2252	58.97	56.67
PST79_11669	733	397.27	54.62	19.38	0	0	SPO	254	15.3	181	5.3	39	1.63	7.41	26738	443.31	25246	385.43	24566	385.29	404.68
PST79_1167	1856	37.65	11.03	9.73	0	0	SPO	187	4.45	444	5.13	102	1.69	3.76	6226	40.77	7238	43.64	6425	39.8	41.4
PST79_11670	1260	16.78	4.2	5.54	3.03e-08	8.5e-08		149	5.08	467	7.74	124	2.94	5.25	2314	21.72	2769	23.93	2305	20.46	22.04
PST79_11671	1452	20.24	4.54	6.26	3.85e-10	1.33e-09	SPO	191	5.81	516	7.62	177	3.74	5.72	3584	30	3325	25.63	2814	22.28	25.97
PST79_11672	404	21.85	22.27	7.75	9.55e-15	5.18e-14	SPO	10	1.09	26	1.38	8	0.61	1.03	813	24.46	909	25.18	667	18.98	22.87
PST79_11673	947	141.94	114.37	9.29	0	0	SPO	38	1.77	49	1.11	27	0.87	1.25	13188	169.24	12121	143.24	9645	117.09	143.19
PST79_11674	702	187.87	28.1	9.63	0	0	SPO	105	6.6	260	7.95	143	6.25	6.93	8959	155.1	13417	213.88	13155	215.43	194.8
PST79_11675	1503	62.73	12.58	12.68	0	0	SPO	143	4.2	511	7.29	233	4.75	5.42	9018	72.92	9310	69.32	8131	62.19	68.14
PST79_11676	894	10.37	5.82	4.69	2.69e-06	6.1e-06		46	2.27	90	2.16	59	2.02	2.15	969	13.17	1129	14.13	799	10.27	12.53
PST79_11678	311	15.76	25.97	6.62	3.66e-11	1.4e-10		5	0.71	10	0.69	5	0.49	0.63	449	17.55	519	18.68	350	12.94	16.39
PST79_11679	824	9.76	1.57	2.58	0.0098	0.01		317	16.98	780	20.31	379	14.11	17.13	2016	29.73	2003	27.2	1702	23.75	26.89
PST79_1168	601	-25.43	-3.26	-6.34	2.3e-10	8.1e-10	HAU	549	39.54	1096	38.35	643	32.17	36.69	489	9.69	744	13.58	559	10.48	11.25
PST79_11680	516	17.74	21.62	6.98	2.98e-12	1.28e-11		14	1.2	29	1.21	3	0.18	0.86	810	19.08	832	18.04	839	18.69	18.6
PST79_11681	929	503.33	131.79	38.34	0	0	SPO	157	7.46	134	3.09	30	0.99	3.85	38350	501.68	42376	510.47	41162	509.38	507.17
PST79_11682	958	46.96	42.92	11.6	0	0	SPO	33	1.52	55	1.23	19	0.61	1.12	3261	41.37	4439	51.85	4251	51.01	48.08
PST79_11684	1470	241.13	546.17	9.56	0	0	SPO	18	0.54	21	0.31	23	0.48	0.44	32164	265.91	35166	267.71	24436	191.1	241.57
PST79_11685	1070	26.76	60.87	8.82	0	0	SPO	5	0.21	38	0.76	13	0.37	0.45	2553	29	2639	27.6	2329	25.02	27.21
PST79_11686	548	12.9	34.96	6.04	1.52e-09	4.93e-09		4	0.32	8	0.31	9	0.5	0.38	680	15.08	762	15.56	438	9.19	13.28
PST79_11687	516	8.71	4.82	4.16	3.2e-05	6.41e-05		25	2.14	73	3.03	28	1.66	2.28	555	13.07	506	10.97	401	8.93	10.99
PST79_11688	665	6.43	1.56	2.09	0.04	0.05		162	10.75	440	14.19	199	9.18	11.38	1009	18.44	1039	17.48	1011	17.48	17.8
PST79_11689	576	7.43	9.07	4.24	2.23e-05	4.55e-05		14	1.07	34	1.27	8	0.43	0.92	432	9.11	441	8.57	370	7.38	8.36
PST79_1169	1038	-42	-83.35	-10.27	1.01e-24	7.77e-24	HAU	897	38.15	2494	51.54	1281	37.85	42.51	17	0.2	68	0.73	54	0.6	0.51
PST79_11690	1642	27.57	81.42	8.98	0	0	SPO	12	0.32	34	0.44	14	0.26	0.34	3911	28.95	4335	29.54	3604	25.23	27.91
PST79_11691	2670	185.67	36.69	13.15	0	0	SPO	422	6.98	688	5.53	270	3.1	5.2	46000	209.37	47661	199.76	37970	163.49	190.88
PST79_11692	530	11.03	7.45	5.04	4.74e-07	1.17e-06		28	2.33	42	1.7	19	1.1	1.71	636	14.58	667	14.08	440	9.54	12.74
PST79_11693	600	0.67	1.07	0.26	0.79	0.84		117	8.61	334	11.94	187	9.56	10.04	499	10.11	626	11.68	540	10.35	10.71
PST79_11694	498	14.53	17.04	6.23	4.52e-10	1.55e-09		11	0.98	29	1.25	8	0.49	0.91	741	18.08	735	16.52	507	11.7	15.43
PST79_11695	1000	32.37	4.34	7.26	3.8e-13	1.79e-12	SPO	263	11.61	602	12.91	148	4.54	9.69	3594	43.68	3657	40.92	3615	41.56	42.05
PST79_11696	830	69.68	588.07	7.12	1.1e-12	4.9e-12	SPO	6	0.32	0	0	1	0.04	0.12	5621	82.3	5675	76.52	3652	50.58	69.8
PST79_11697	705	18.4	24.59	7.14	9.36e-13	4.21e-12		6	0.38	46	1.4	13	0.57	0.78	1222	21.06	1326	21.05	947	15.44	19.19
PST79_11698	401	8.11	4.27	3.92	9.01e-05	0.000172		20	2.2	78	4.17	14	1.07	2.48	383	11.61	415	11.58	299	8.57	10.59
PST79_11699	400	17.81	75.98	7.22	5.24e-13	2.42e-12		5	0.55	3	0.16	0	0	0.24	682	20.72	708	19.81	474	13.62	18.05
PST79_117	403	-117.29	-56.34	-11.28	1.73e-29	1.4e-28	HAU	1303	136.63	2510	127.9	1286	93.69	119.41	66	1.91	72	1.91	93	2.54	2.12
PST79_1170	941	29.12	1.57	2.48	0.01	0.02		878	41.19	3246	74	1195	38.95	51.38	6648	85.86	7420	88.24	5516	67.39	80.5
PST79_11700	238	2.27	19.36	2.48	0.01	0.02		2	0.37	0	0	0	0	0.12	34	1.74	48	2.26	66	3.19	2.39
PST79_11701	384	8.96	5.88	4.39	1.13e-05	2.4e-05		21	2.41	41	2.29	10	0.8	1.83	397	12.56	351	10.23	320	9.58	10.79
PST79_11702	611	21.8	10	7.33	2.33e-13	1.11e-12	SPO	40	2.89	76	2.67	34	1.71	2.42	1372	27.29	1235	22.62	1209	22.75	24.22
PST79_11703	952	50.79	51.08	12.11	0	0	SPO	37	1.72	46	1.04	9	0.29	1.01	3668	46.82	4416	51.91	4693	56.67	51.8
PST79_11704	1221	78	204.04	15.23	0	0	SPO	20	0.72	13	0.23	8	0.2	0.38	8528	84.88	8495	77.86	7691	72.41	78.38
PST79_11705	225	1.35	10.46	1.83	0.07	0.09		1	0.2	1	0.1	1	0.14	0.14	29	1.57	40	1.99	18	0.92	1.49
PST79_11706	620	569.24	70.07	17	0	0	SPO	192	13.67	228	7.89	64	3.17	8.24	26300	515.52	32334	583.62	34155	633.32	577.48
PST79_11707	492	53.83	102.33	3.82	0.000135	0.000253	SPO	12	1.08	9	0.39	2	0.12	0.53	1060	26.18	2892	65.78	3044	71.13	54.36
PST79_11708	999	129.84	125.72	15.49	0	0	SPO	37	1.64	55	1.18	10	0.31	1.04	11586	140.94	12265	137.39	9934	114.32	130.88
PST79_11709	523	47.56	255.49	11.9	0	0	SPO	1	0.08	8	0.31	3	0.17	0.19	2273	50.32	2287	46.62	2211	46.3	47.74
PST79_1171	559	-13.41	-6.49	-5.4	6.73e-08	1.82e-07		214	16.9	460	17.65	237	13	15.85	102	2.22	124	2.48	128	2.63	2.44
PST79_11710	267	-14.63	-2.62	-3.06	0.00222	0.00356		158	26.12	381	30.61	124	14.24	23.66	153	6.96	205	8.59	268	11.54	9.03
PST79_11712	747	38.28	3.9	8.28	2.22e-16	1.36e-15	SPO	252	14.89	540	15.51	224	9.2	13.2	3254	52.94	3403	50.98	3283	50.53	51.48
PST79_11713	469	54.33	21.42	12.17	0	0	SPO	48	4.52	50	2.29	18	1.18	2.66	2047	53.04	2490	59.41	2387	58.51	56.99
PST79_11714	1103	52.12	83.97	9.86	0	0	SPO	35	1.4	22	0.43	2	0.06	0.63	5595	61.65	5230	53.06	4176	43.53	52.74
PST79_11715	673	10.39	2.33	3.55	0.000386	0.000684		136	8.92	259	8.26	138	6.29	7.82	1142	20.62	1027	17.08	991	16.93	18.21
PST79_11716	268	-19.41	-2.16	-4.57	4.9e-06	1.08e-05		229	37.72	515	41.22	258	29.53	36.16	404	18.32	373	15.58	381	16.34	16.75
PST79_11717	662	26.79	7.96	7.92	2.44e-15	1.38e-14	SPO	56	3.73	158	5.12	58	2.69	3.85	1653	30.35	1973	33.35	1625	28.22	30.64
PST79_11718	1322	51.2	10.16	11.25	0	0	SPO	172	5.74	454	7.37	158	3.67	5.59	6162	56.65	6322	53.52	6926	60.23	56.8
PST79_11719	247	9.63	1.88	3.01	0.0026	0.00413		67	11.97	151	13.11	63	7.82	10.97	415	20.42	403	18.26	497	23.13	20.6
PST79_1172	879	-89.52	-3388.69	-7.97	1.65e-15	9.49e-15	HAU	2187	109.84	3867	94.37	1846	64.41	89.54	2	0.03	2	0.03	2	0.03	0.03
PST79_11720	1106	15.17	3.06	4.83	1.37e-06	3.22e-06		168	6.71	498	9.66	208	5.77	7.38	2386	26.22	2183	22.09	1859	19.32	22.54
PST79_11721	518	16.08	68.59	6.85	7.46e-12	3.07e-11		4	0.34	9	0.37	0	0	0.24	726	17.03	824	17.8	636	14.12	16.32
PST79_11722	216	1519.8	31.81	19.93	0	0	SPO	466	95.24	391	38.83	98	13.92	49.33	30306	1705.11	28756	1489.83	28417	1512.45	1569.13
PST79_11723	512	14.59	141.65	6.57	4.94e-11	1.87e-10		0	0	6	0.25	1	0.06	0.1	688	16.33	697	15.23	558	12.53	14.7
PST79_11724	711	13.98	96.21	6.41	1.46e-10	5.27e-10		3	0.19	7	0.21	1	0.04	0.15	754	12.89	992	15.61	859	13.89	14.13
PST79_11725	1352	83.65	223.23	12.01	0	0	SPO	25	0.82	14	0.22	4	0.09	0.38	10798	97.06	9819	81.27	8671	73.73	84.02
PST79_11726	1503	8.01	8.56	4.37	1.23e-05	2.6e-05		51	1.5	79	1.13	27	0.55	1.06	1334	10.79	1340	9.98	842	6.44	9.07
PST79_11727	776	14.34	44.45	6.06	1.36e-09	4.43e-09		9	0.51	13	0.36	3	0.12	0.33	1073	16.8	1194	17.22	674	9.99	14.67
PST79_11728	974	10.97	10.48	5.22	1.81e-07	4.67e-07		25	1.13	59	1.3	33	1.04	1.16	1020	12.73	1116	12.82	919	10.85	12.13
PST79_11729	1244	45.46	3.13	8.22	2.22e-16	1.36e-15	SPO	578	20.51	1572	27.11	665	16.4	21.34	7106	69.42	7580	68.19	6795	62.8	66.8
PST79_1173	1001	14.63	1.59	3.15	0.00162	0.00264		541	23.86	1429	30.62	650	19.92	24.8	3135	38.06	3671	41.04	3412	39.19	39.43
PST79_11730	730	12.6	2.38	3.97	7.23e-05	0.000139		153	9.25	396	11.64	153	6.43	9.11	1340	22.31	1435	22	1321	20.8	21.7
PST79_11731	1044	31.31	13.06	8.98	0	0	SPO	62	2.62	130	2.67	85	2.5	2.6	3186	37.09	3433	36.8	2529	27.85	33.91
PST79_11733	1386	580.27	43.83	40.79	0	0	SPO	528	16.82	703	10.88	585	12.95	13.55	65045	570.33	74933	605.02	73070	606.08	593.81
PST79_11734	566	1.19	1.24	0.56	0.58	0.64		49	3.82	225	8.53	51	2.76	5.04	316	6.78	310	6.13	284	5.77	6.23
PST79_11735	729	29.71	5.93	7.95	1.78e-15	1.02e-14	SPO	122	7.39	258	7.59	74	3.11	6.03	2042	34.04	2476	38.01	2230	35.17	35.74
PST79_11736	754	53.43	56.24	12.45	0	0	SPO	29	1.7	28	0.8	10	0.41	0.97	3765	60.68	3495	51.87	3320	50.62	54.39
PST79_11737	432	294.33	109.66	20.57	0	0	SPO	48	4.91	52	2.58	9	0.64	2.71	11298	317.83	11703	303.16	10151	270.14	297.04
PST79_11738	1283	426.37	102.12	35.18	0	0	SPO	223	7.67	239	4	41	0.98	4.22	46454	440.02	47613	415.3	48708	436.45	430.59
PST79_11739	479	9.21	7.53	4.6	4.16e-06	9.26e-06		13	1.2	42	1.88	18	1.15	1.41	414	10.5	545	12.73	359	8.62	10.62
PST79_1174	1508	-10.53	-2.66	-3.39	0.000697	0.00119		545	15.95	1570	22.33	607	12.35	16.88	770	6.21	905	6.72	802	6.11	6.35
PST79_11740	486	77.14	81.81	14.99	0	0	SPO	25	2.27	12	0.53	1	0.06	0.95	3182	79.57	3564	82.07	3071	72.64	78.09
PST79_11741	1002	28.54	5.61	7.75	8.88e-15	4.83e-14	SPO	126	5.55	407	8.71	141	4.32	6.19	3175	38.51	3100	34.62	2707	31.06	34.73
PST79_11742	604	-7.27	-1.16	-1.06	0.29	0.34		671	49.04	1824	64.78	865	43.93	52.58	2332	46.92	2537	47.01	2208	42.03	45.32
PST79_11743	534	-16.76	-1.83	-3.8	0.000142	0.000265		464	38.36	1023	41.1	542	31.13	36.86	908	20.66	1001	20.98	867	18.67	20.1
PST79_11744	506	20.75	7.12	6.86	6.75e-12	2.79e-11	SPO	41	3.58	94	3.99	43	2.61	3.39	1049	25.19	1102	24.37	1006	22.86	24.14
PST79_11745	1663	133.28	76.25	18.64	0	0	SPO	108	2.87	131	1.69	41	0.76	1.77	18005	131.58	22115	148.82	18045	124.74	135.05
PST79_11746	927	22.9	7.81	7.29	3.12e-13	1.47e-12	SPO	85	4.05	122	2.82	97	3.21	3.36	2084	27.32	2285	27.58	1925	23.87	26.26
PST79_11747	919	20.45	6.56	6.74	1.63e-11	6.44e-11	SPO	86	4.13	190	4.44	74	2.47	3.68	1761	23.29	1869	22.76	2106	26.35	24.13
PST79_11748	495	19.53	22.78	5.7	1.2e-08	3.53e-08		16	1.43	22	0.95	5	0.31	0.9	1074	26.37	894	20.21	633	14.7	20.43
PST79_11749	655	20	11.47	7.11	1.17e-12	5.21e-12		31	2.09	74	2.42	26	1.22	1.91	1220	22.64	1293	22.09	1196	20.99	21.91
PST79_1175	1040	-28.41	-2.37	-3.5	0.000471	0.000825	HAU	1306	54.75	2990	60.91	1096	31.92	49.2	1485	17.14	2098	22.3	2099	22.92	20.78
PST79_11750	852	349.16	50.34	30.28	0	0	SPO	277	14.35	236	5.94	26	0.94	7.08	24502	349.49	28666	376.52	25398	342.7	356.24
PST79_11751	275	22.79	44.93	8.09	6.66e-16	3.93e-15	SPO	4	0.64	6	0.47	4	0.45	0.52	591	26.12	530	21.57	532	22.24	23.31
PST79_11752	541	11.83	5.67	5.01	5.56e-07	1.36e-06		34	2.77	86	3.41	25	1.42	2.53	681	15.3	755	15.62	573	12.18	14.36
PST79_11753	873	270.54	38.61	15.59	0	0	SPO	179	9.05	264	6.49	172	6.04	7.19	17396	242.17	22993	294.74	22499	296.28	277.73
PST79_11754	502	6.23	10.59	3.94	8.23e-05	0.000157		10	0.88	15	0.64	7	0.43	0.65	324	7.84	331	7.38	236	5.4	6.88
PST79_11755	1353	34.9	10.75	9.33	0	0	SPO	101	3.3	262	4.15	145	3.29	3.58	4936	44.34	4247	35.13	4232	35.96	38.47
PST79_11756	442	222.58	60.85	25.01	0	0	SPO	74	7.39	69	3.35	6	0.42	3.72	8316	228.65	8872	224.63	8674	225.61	226.29
PST79_11757	731	15.54	2.88	4.77	1.81e-06	4.18e-06		137	8.27	318	9.33	170	7.13	8.25	1653	27.48	1443	22.09	1385	21.78	23.78
PST79_11758	641	21.5	6.38	6.89	5.76e-12	2.4e-11	SPO	67	4.01	198	5.76	53	2.21	3.99	1710	28.2	1839	27.92	1306	20.37	25.5
PST79_11759	455	7.26	51.69	4.58	4.64e-06	1.03e-05		2	0.19	5	0.24	0	0	0.14	282	7.53	370	9.1	221	5.58	7.41
PST79_1176	362	-14.31	-1.28	-1.73	0.08	0.11		499	60.85	1363	80.77	625	52.96	64.86	1627	54.62	1504	46.49	1591	50.53	50.55
PST79_11760	832	13.79	9.99	5.83	5.46e-09	1.66e-08		34	1.8	77	1.99	22	0.81	1.53	1193	17.43	1177	15.83	920	12.71	15.32
PST79_11761	504	17.65	6.25	6.09	1.1e-09	3.63e-09		30	2.63	135	5.75	28	1.7	3.36	1022	24.64	904	20.07	803	18.32	21.01
PST79_11762	300	653.72	142.85	19.17	0	0	SPO	50	7.36	69	4.93	15	1.53	4.61	15667	634.66	19522	728.22	15973	612.1	658.33
PST79_11763	1130	32.58	64.56	9.74	0	0	SPO	27	1.05	24	0.46	1	0.03	0.51	3308	35.58	3176	31.45	3169	32.24	33.09
PST79_11764	231	109.42	20.21	13.09	0	0	SPO	59	11.28	54	5.01	6	0.8	5.7	2479	130.42	2188	106	2189	108.94	115.12
PST79_11765	764	43.82	59.9	11.28	0	0	SPO	13	0.75	37	1.04	11	0.44	0.74	2502	39.8	3185	46.65	3139	47.23	44.56
PST79_11766	421	364.13	10.02	29.32	0	0	SPO	438	45.93	880	44.84	416	30.31	40.36	13832	399.28	15405	409.49	14820	404.69	404.49
PST79_11767	230	164.76	4.64	17.9	0	0	SPO	245	47.03	549	51.21	283	37.74	45.32	3833	202.53	4256	207.08	4414	220.63	210.08
PST79_11768	392	65.16	17.67	13.22	0	0	SPO	32	3.6	97	5.31	36	2.82	3.91	2306	71.49	2478	70.74	2216	64.99	69.07
PST79_11769	464	8.26	14.06	4.64	3.4e-06	7.65e-06		5	0.48	25	1.16	4	0.26	0.63	345	9.04	393	9.48	329	8.15	8.89
PST79_1177	1164	59.1	5.03	8.6	0	0	SPO	332	12.59	1173	21.62	371	9.78	14.66	8195	85.56	7250	69.7	6684	66.01	73.76
PST79_11770	706	30.27	252.98	6.91	4.84e-12	2.03e-11	SPO	0	0	9	0.27	2	0.09	0.12	2246	38.66	1799	28.52	1473	23.99	30.39
PST79_11771	568	29.2	9.48	5.69	1.3e-08	3.79e-08	SPO	43	3.34	142	5.36	30	1.62	3.44	1837	39.3	1816	35.78	1128	22.83	32.64
PST79_11772	619	34.44	39.55	9.92	0	0	SPO	13	0.93	32	1.11	13	0.64	0.89	1955	38.38	1937	35.02	1755	32.59	35.33
PST79_11773	734	3.26	98.43	3.09	0.00198	0.00319		0	0	2	0.06	1	0.04	0.03	209	3.46	225	3.43	190	2.98	3.29
PST79_11774	590	45.38	1.69	1.42	0.16	0.19		480	35.92	1957	71.16	1746	90.77	65.95	2971	61.2	7655	145.2	6548	127.59	111.33
PST79_11775	1880	81.75	89.2	12.95	0	0	SPO	66	1.55	85	0.97	16	0.26	0.93	14021	90.64	14636	87.12	11493	70.28	82.68
PST79_11776	540	6.92	2.55	3.03	0.00246	0.00393		50	4.09	138	5.48	67	3.81	4.46	592	13.32	565	11.71	428	9.11	11.38
PST79_11777	498	24	44.16	8.29	0	0	SPO	5	0.44	17	0.73	8	0.49	0.56	918	22.4	1238	27.82	1016	23.45	24.56
PST79_11778	492	30.87	6.47	8.25	2.22e-16	1.36e-15	SPO	73	6.55	125	5.45	79	4.92	5.64	1654	40.86	1665	37.87	1319	30.82	36.52
PST79_11779	334	11.97	4.8	4.87	1.14e-06	2.69e-06		30	3.97	51	3.28	24	2.2	3.15	404	14.7	435	14.57	467	16.07	15.12
PST79_1178	799	-9.32	-1.47	-1.38	0.17	0.21		449	24.81	1580	42.42	529	20.31	29.18	1245	18.94	1443	20.21	1419	20.42	19.85
PST79_11780	487	20.45	40.5	7.65	2.04e-14	1.07e-13	SPO	7	0.63	18	0.79	2	0.13	0.52	852	21.26	992	22.8	799	18.86	20.97
PST79_11781	340	3.82	∞	3.39	0.00071	0.00121		0	0	0	0	0	0	0	112	4	125	4.11	99	3.35	3.82
PST79_11782	719	69.46	19.64	12.56	0	0	SPO	73	4.48	163	4.86	43	1.83	3.73	4960	83.84	4270	66.46	4331	69.25	73.18
PST79_11783	365	214.36	51.55	24.88	0	0	SPO	54	6.53	51	3	38	3.19	4.24	6988	232.67	6968	213.64	6651	209.48	218.6
PST79_11784	639	3.63	2.09	1.99	0.05	0.06		48	3.32	141	4.73	40	1.92	3.32	388	7.38	452	7.92	309	5.56	6.95
PST79_11785	398	17.14	20.38	6.84	7.83e-12	3.22e-11		14	1.55	19	1.02	1	0.08	0.88	643	19.63	686	19.29	525	15.16	18.03
PST79_11786	1785	67.82	20.88	11.84	0	0	SPO	188	4.65	323	3.88	99	1.7	3.41	11305	76.97	12245	76.77	9309	59.95	71.23
PST79_11787	1239	22.15	3.71	6.2	5.6e-10	1.9e-09	SPO	222	7.91	576	9.97	270	6.68	8.19	3156	30.96	3593	32.45	2977	27.62	30.34
PST79_11788	439	9.85	53.21	5.33	9.89e-08	2.62e-07		0	0	3	0.15	6	0.42	0.19	410	11.35	446	11.37	282	7.38	10.03
PST79_11789	589	288.09	17.74	24.16	0	0	SPO	407	30.51	333	12.13	173	9.01	17.21	13825	285.25	16624	315.85	16129	314.81	305.3
PST79_1179	822	-19.42	-∞	-3.82	0.000131	0.000245		425	22.83	1023	26.7	234	8.73	19.42	0	0	0	0	0	0	0
PST79_11790	291	35.83	10.43	8.97	0	0	SPO	34	5.16	46	3.39	27	2.85	3.8	783	32.7	1045	40.19	1164	45.99	39.62
PST79_11791	602	13.78	58.41	5.97	2.4e-09	7.58e-09		6	0.44	5	0.18	2	0.1	0.24	837	16.9	843	15.67	497	9.49	14.02
PST79_11792	258	2.32	84.68	2.61	0.00904	0.01		0	0	1	0.08	0	0	0.03	54	2.54	40	1.74	62	2.76	2.35
PST79_11793	1398	27.28	132.66	8.97	0	0	SPO	11	0.35	5	0.08	9	0.2	0.21	2906	25.26	4029	32.25	3033	24.94	27.49
PST79_11794	715	16.4	2.35	4.48	7.52e-06	1.63e-05		177	10.93	502	15.06	241	10.34	12.11	1666	28.32	1945	30.44	1664	26.75	28.5
PST79_11795	640	4.1	7.4	3.08	0.00209	0.00337		11	0.76	29	0.97	4	0.19	0.64	241	4.58	315	5.51	231	4.15	4.74
PST79_11796	340	16.18	12.89	6.45	1.11e-10	4.07e-10		10	1.3	27	1.7	12	1.08	1.36	502	17.94	605	19.91	437	14.78	17.54
PST79_11797	483	9.76	6.97	4.67	3.02e-06	6.82e-06		8	0.73	41	1.82	37	2.35	1.63	444	11.17	539	12.49	442	10.52	11.39
PST79_11798	742	49.36	12.76	7.82	5.55e-15	3.06e-14	SPO	78	4.64	192	5.55	58	2.4	4.2	3013	49.35	4373	65.95	2929	45.38	53.56
PST79_11799	1924	22.68	10.27	6.76	1.38e-11	5.47e-11	SPO	127	2.91	255	2.84	99	1.58	2.45	4827	30.49	4392	25.55	3235	19.33	25.12
PST79_118	544	0.16	1.16	0.22	0.83	0.88		11	0.89	41	1.62	7	0.39	0.97	43	0.96	66	1.36	50	1.06	1.12
PST79_1180	826	-15.98	-∞	-6.75	1.51e-11	5.97e-11		346	18.49	709	18.41	297	11.03	15.98	0	0	0	0	0	0	0
PST79_11800	254	4.83	21.85	3.42	0.000617	0.00106		4	0.7	0	0	0	0	0.23	50	2.39	160	7.05	127	5.75	5.06
PST79_11801	1666	132.38	109.64	14.47	0	0	SPO	94	2.49	69	0.89	15	0.28	1.22	20405	148.85	20000	134.34	17043	117.61	133.6
PST79_11802	511	16.66	8.17	6.26	3.9e-10	1.34e-09		29	2.51	62	2.6	31	1.86	2.32	823	19.57	944	20.67	742	16.69	18.98
PST79_11803	258	14.14	511.24	6.5	8.08e-11	3e-10		0	0	1	0.08	0	0	0.03	303	14.27	389	16.87	255	11.36	14.17
PST79_11804	509	469.14	10.14	7.66	1.82e-14	9.63e-14	SPO	735	63.75	1521	64.1	434	26.15	51.33	16655	397.65	26237	576.84	25986	586.92	520.47
PST79_11805	553	30.43	5.58	8	1.33e-15	7.69e-15	SPO	102	8.14	197	7.64	75	4.16	6.65	1701	37.38	1772	35.86	1827	37.98	37.07
PST79_11806	594	6.96	6.22	3.9	9.46e-05	0.00018		26	1.93	40	1.44	12	0.62	1.33	471	9.64	432	8.14	367	7.1	8.29
PST79_11807	1395	193.5	74.15	14.51	0	0	SPO	115	3.64	165	2.54	80	1.76	2.65	25356	220.89	22129	177.52	23057	190.01	196.14
PST79_11808	930	30	13.78	8.82	0	0	SPO	67	2.06	173	2.58	113	2.41	2.35	3483	29.42	4238	32.96	4341	34.68	32.35
PST79_11809	930	171.37	433.05	8.97	0	0	SPO	10	0.47	21	0.48	7	0.23	0.4	15524	202.86	14521	174.73	11141	137.72	171.77
PST79_1181	649	-7.8	-∞	-3.7	0.000219	0.000399		129	8.77	334	11.04	76	3.59	7.8	0	0	0	0	0	0	0
PST79_11810	565	12.04	25.73	5.79	6.93e-09	2.08e-08		8	0.63	22	0.84	0	0	0.49	681	14.65	675	13.37	470	9.56	12.53
PST79_11811	332	120.68	68.79	18.72	0	0	SPO	26	3.46	22	1.42	5	0.46	1.78	3166	115.89	3797	127.99	3567	123.52	122.46
PST79_11812	1231	16.83	43.94	6.95	3.6e-12	1.53e-11		8	0.29	41	0.71	7	0.17	0.39	2014	19.88	1944	17.67	1511	14.11	17.22
PST79_11813	942	31.18	67.25	9.53	0	0	SPO	17	0.8	17	0.39	7	0.23	0.47	2698	34.81	2541	30.19	2454	29.95	31.65
PST79_11814	373	154.29	76.66	21.11	0	0	SPO	36	4.26	28	1.61	3	0.25	2.04	4876	158.87	5444	163.33	4763	146.8	156.33
PST79_11815	330	273.2	102.74	23.32	0	0	SPO	43	5.75	34	2.21	1	0.09	2.69	7525	277.12	8718	295.64	7317	254.9	275.89
PST79_11816	1524	60.87	115.15	13.39	0	0	SPO	28	0.81	26	0.37	21	0.42	0.53	6880	54.86	8622	63.31	8753	66.03	61.4
PST79_11817	609	34.59	14.76	7.99	1.33e-15	7.69e-15	SPO	33	2.39	79	2.78	47	2.37	2.51	2011	40.13	2310	42.45	1522	28.73	37.1
PST79_11818	633	552.73	52.08	17.36	0	0	SPO	324	22.6	241	8.17	35	1.7	10.82	26039	499.92	34414	608.41	32064	582.33	563.55
PST79_11819	1091	127.76	89.31	14.13	0	0	SPO	59	2.39	65	1.28	24	0.67	1.45	12873	143.39	11020	113.04	12450	131.19	129.21
PST79_1182	1995	-8.64	-1.33	-1.69	0.09	0.12		1636	36.2	3906	42	1707	26.24	34.82	4163	25.36	4896	27.46	4460	25.7	26.17
PST79_11820	1984	29.06	11.71	8.58	0	0	SPO	130	2.89	305	3.3	126	1.95	2.71	5638	34.54	6159	34.74	4497	26.06	31.78
PST79_11821	513	129.16	4.27	7.59	3.29e-14	1.69e-13	SPO	355	30.55	544	22.75	1090	65.17	39.49	6670	158.01	8160	178.01	7583	169.93	168.65
PST79_11822	253	21.85	20.14	7.71	1.22e-14	6.56e-14	SPO	4	0.7	25	2.12	5	0.61	1.14	531	25.51	547	24.2	424	19.27	22.99
PST79_11823	1354	56.71	45.97	12.78	0	0	SPO	50	1.63	103	1.63	23	0.52	1.26	7301	65.53	6425	53.1	6512	55.29	57.97
PST79_11824	672	43.73	189.44	10.24	0	0	SPO	4	0.26	5	0.16	6	0.27	0.23	2809	50.8	2698	44.93	2114	36.17	43.96
PST79_11825	337	32.81	2.58	6.61	3.96e-11	1.51e-10	SPO	179	23.45	327	20.82	200	18.2	20.82	1586	57.19	1708	56.72	1377	46.97	53.63
PST79_11826	291	2.5	5.99	2.32	0.02	0.03		2	0.3	12	0.88	3	0.32	0.5	67	2.8	102	3.92	58	2.29	3
PST79_11827	295	0.51	1.78	0.67	0.5	0.56		2	0.3	17	1.24	4	0.42	0.65	35	1.44	31	1.18	22	0.86	1.16
PST79_11828	630	1.9	1.33	0.92	0.36	0.42		84	5.89	183	6.23	101	4.92	5.68	404	7.79	451	8.01	380	6.93	7.58
PST79_11829	615	17.26	6.1	6.13	8.87e-10	2.95e-09		49	3.52	143	4.99	33	1.65	3.38	1154	22.8	1165	21.2	959	17.93	20.64
PST79_1183	790	-27.71	-1.36	-1.53	0.13	0.16		1922	107.4	5019	136.29	1749	67.9	103.87	5052	77.72	5393	76.4	5110	74.36	76.16
PST79_11830	552	18.67	5.06	6.14	8.07e-10	2.7e-09		63	5.04	137	5.32	62	3.45	4.6	1071	23.58	1105	22.4	1145	23.85	23.28
PST79_11831	274	587.21	102.99	19.42	0	0	SPO	72	11.6	61	4.78	8	0.9	5.76	13273	588.7	15885	648.78	12904	541.42	592.97
PST79_11832	819	44.01	3.06	8.2	2.22e-16	1.36e-15	SPO	377	20.32	878	23	554	20.75	21.36	4560	67.66	5070	69.28	4214	59.15	65.36
PST79_11833	1150	48.26	5.3	9.69	0	0	SPO	313	12.02	797	14.87	253	6.75	11.21	6200	65.52	5912	57.53	5537	55.35	59.47
PST79_11834	578	10.25	14.24	5.18	2.27e-07	5.8e-07		4	0.31	40	1.48	10	0.53	0.77	555	11.67	588	11.38	503	10	11.02
PST79_11835	695	24.11	84.24	6.32	2.68e-10	9.38e-10	SPO	5	0.32	15	0.46	2	0.09	0.29	1672	29.24	1680	27.05	1022	16.91	24.4
PST79_11836	591	16.08	4.3	5.49	3.91e-08	1.08e-07		72	5.38	149	5.41	74	3.84	4.88	1100	22.62	1155	21.87	944	18.36	20.95
PST79_11837	274	23.95	16.34	7.98	1.33e-15	7.69e-15	SPO	9	1.45	27	2.11	10	1.12	1.56	642	28.47	624	25.49	538	22.57	25.51
PST79_11838	261	7.17	6.88	4	6.3e-05	0.000122		6	1.01	15	1.23	12	1.41	1.22	188	8.75	210	9	168	7.4	8.39
PST79_11839	470	11.27	19.7	5.53	3.18e-08	8.9e-08		3	0.28	22	1	8	0.52	0.6	542	14.01	544	12.95	354	8.66	11.88
PST79_1184	471	-0.3	-∞	-0.94	0.35	0.41		7	0.62	4	0.17	2	0.12	0.3	0	0	0	0	0	0	0
PST79_11840	596	36.69	69.64	10.35	0	0	SPO	12	0.89	17	0.61	2	0.1	0.53	1921	39.17	2141	40.2	1675	32.31	37.23
PST79_11841	443	15.89	13.38	6.41	1.43e-10	5.17e-10		9	0.9	41	1.99	14	0.97	1.28	623	17.09	747	18.87	600	15.57	17.18
PST79_11842	547	29.82	19.12	8.84	0	0	SPO	22	1.78	52	2.04	20	1.12	1.65	1469	32.64	1784	36.5	1202	25.26	31.47
PST79_11843	610	35.5	7.61	9.06	0	0	SPO	88	6.37	154	5.42	86	4.32	5.37	2251	44.85	2229	40.89	1957	36.88	40.87
PST79_11844	613	28.74	116.1	9.21	0	0	SPO	2	0.14	13	0.45	3	0.15	0.25	1437	28.49	1730	31.58	1434	26.89	28.99
PST79_11845	1164	35.22	9.63	8.97	0	0	SPO	133	5.04	246	4.53	101	2.66	4.08	3953	41.27	4639	44.6	3242	32.02	39.3
PST79_11846	1134	38.41	13.44	9.98	0	0	SPO	76	2.96	216	4.09	82	2.22	3.09	4312	46.21	4339	42.82	3497	35.45	41.49
PST79_11847	659	26.28	22.97	7.67	1.69e-14	8.96e-14	SPO	21	1.41	47	1.53	14	0.65	1.2	1540	28.4	1932	32.81	1216	21.21	27.47
PST79_11848	532	88.2	90.3	16.1	0	0	SPO	23	1.91	19	0.77	5	0.29	0.99	4175	95.37	4287	90.18	3795	82.01	89.19
PST79_11849	699	101.51	66.92	17.18	0	0	SPO	48	3.03	16	0.49	25	1.1	1.54	5907	102.7	6740	107.91	5992	98.55	103.05
PST79_1185	834	-127.59	-4.35	-9.01	2.15e-19	1.47e-18	HAU	3086	163.35	7698	198.01	3692	135.78	165.71	2816	41.03	2667	35.79	2723	37.54	38.12
PST79_11850	645	7.09	1.66	2.34	0.02	0.03		328	12.02	691	12.3	306	7.79	10.7	2063	20.81	1767	16.41	1695	16.17	17.8
PST79_11851	511	5.64	1.31	1.54	0.12	0.16		222	19.18	469	19.69	253	15.19	18.02	1046	24.88	1075	23.54	1003	22.57	23.66
PST79_11852	462	6.81	294.2	4.5	6.64e-06	1.45e-05		0	0	2	0.07	0	0	0.02	376	7.42	396	7.19	315	5.88	6.83
PST79_11853	292	30.2	11.43	8.73	0	0	SPO	25	3.78	41	3.01	18	1.89	2.89	807	33.59	920	35.26	773	30.43	33.09
PST79_11854	709	17.85	5.11	6.01	1.83e-09	5.86e-09		42	2.62	216	6.54	90	3.89	4.35	1347	23.09	1429	22.56	1292	20.95	22.2
PST79_11855	308	1.87	1.12	0.6	0.55	0.61		107	15.34	249	17.34	124	12.35	15.01	411	16.22	482	17.51	453	16.91	16.88
PST79_11856	806	53.52	34.36	12.31	0	0	SPO	56	3.07	37	0.98	20	0.76	1.6	3993	60.21	4174	57.95	3311	47.23	55.13
PST79_11857	1025	33.91	13.44	9.37	0	0	SPO	68	2.93	158	3.31	65	1.95	2.73	3118	36.97	3183	34.75	3405	38.19	36.64
PST79_11858	2304	30.52	52.84	9.39	0	0	SPO	31	0.59	63	0.59	44	0.59	0.59	6965	36.74	6346	30.82	5166	25.78	31.11
PST79_11859	920	13.75	72.08	6.34	2.32e-10	8.16e-10		8	0.38	7	0.16	1	0.03	0.19	1176	15.53	1197	14.56	940	11.75	13.95
PST79_1186	745	25.82	3.8	6.72	1.76e-11	6.95e-11	SPO	132	7.82	375	10.8	219	9.02	9.21	1989	32.45	2595	38.98	2181	33.66	35.03
PST79_11860	629	105.26	7.04	14.87	0	0	SPO	299	20.99	339	11.56	405	19.75	17.43	6695	129.35	7160	127.39	6092	111.34	122.69
PST79_11861	847	30.23	22.24	9.11	0	0	SPO	37	1.93	61	1.54	22	0.8	1.42	2271	32.58	2379	31.43	2279	30.93	31.65
PST79_11862	499	11.74	18.85	5.63	1.81e-08	5.22e-08		10	0.88	11	0.47	10	0.61	0.66	604	14.71	586	13.14	405	9.33	12.39
PST79_11864	640	53.13	60.37	12.42	0	0	SPO	14	0.97	37	1.24	10	0.48	0.9	2935	55.73	3351	58.59	2659	47.76	54.03
PST79_11865	484	2.25	3.23	1.9	0.06	0.08		10	0.91	35	1.55	9	0.57	1.01	135	3.39	143	3.31	130	3.09	3.26
PST79_11866	422	0.99	14.16	1.6	0.11	0.14		0	0	3	0.15	1	0.07	0.08	14	0.4	65	1.72	39	1.06	1.06
PST79_11867	518	14.97	53.48	6.58	4.61e-11	1.75e-10		4	0.34	11	0.46	1	0.06	0.29	727	17.06	706	15.25	606	13.45	15.25
PST79_11868	516	14.01	20.1	6.18	6.59e-10	2.22e-09		6	0.51	32	1.33	6	0.36	0.73	683	16.09	760	16.48	523	11.65	14.74
PST79_11869	1394	49.59	104.7	7.41	1.27e-13	6.25e-13	SPO	16	0.51	46	0.71	10	0.22	0.48	7185	62.64	5889	47.28	4885	40.29	50.07
PST79_1187	1958	79	3.78	6.85	7.16e-12	2.95e-11	SPO	1294	29.18	2980	32.65	1499	23.48	28.44	19730	122.46	19947	114.01	14618	85.83	107.43
PST79_11870	698	-22.87	-2.37	-4.66	3.1e-06	7e-06	HAU	585	37	1589	48.84	746	32.78	39.54	930	16.19	1046	16.77	1035	17.05	16.67
PST79_11871	1273	25.43	2.53	5.8	6.71e-09	2.02e-08	SPO	477	16.54	1234	20.79	516	12.43	16.59	4535	43.29	4666	41.02	4624	41.76	42.02
PST79_11872	1184	35.2	6.25	8.77	0	0	SPO	181	6.75	475	8.61	183	4.74	6.7	3965	40.7	4426	41.83	4444	43.15	41.89
PST79_11873	555	19.26	182.61	7.56	4.09e-14	2.09e-13		4	0.32	0	0	0	0	0.11	874	19.14	1163	23.45	749	15.51	19.37
PST79_11874	382	143.99	29.18	10.71	0	0	SPO	77	8.9	73	4.1	29	2.33	5.11	3979	126.59	5039	147.62	5751	173.08	149.09
PST79_11875	871	14.32	30.68	6.35	2.15e-10	7.62e-10		13	0.66	22	0.54	7	0.25	0.48	1191	16.62	1123	14.43	1012	13.36	14.8
PST79_11876	480	45.45	13.73	10.87	0	0	SPO	44	4.05	89	3.98	42	2.68	3.57	2021	51.17	2173	50.66	1889	45.24	49.02
PST79_11877	259	38.58	37.41	10.49	0	0	SPO	9	1.53	17	1.41	2	0.24	1.06	948	44.48	824	35.6	875	38.84	39.64
PST79_11878	754	14	15.95	6.09	1.13e-09	3.72e-09		17	1	38	1.08	18	0.73	0.94	1073	17.29	1143	16.96	691	10.54	14.93
PST79_11879	626	8.4	11	4.59	4.48e-06	9.93e-06		16	1.13	22	0.75	13	0.64	0.84	589	11.43	578	10.33	324	5.95	9.24
PST79_1188	1496	-326.9	-3081.51	-9.59	8.85e-22	6.43e-21	HAU	11505	339.51	27747	397.88	11883	243.63	327.01	14	0.11	14	0.1	13	0.1	0.11
PST79_11880	417	19.3	2.88	5.07	4.01e-07	9.98e-07		105	11.12	267	13.74	80	5.88	10.25	1029	29.99	1075	28.85	1081	29.8	29.55
PST79_11881	782	20.15	5.83	6.56	5.26e-11	1.98e-10	SPO	85	4.8	187	5.13	66	2.59	4.17	1629	25.32	1615	23.11	1670	24.55	24.33
PST79_11882	617	12.12	12.42	5.57	2.56e-08	7.24e-08		6	0.43	52	1.81	19	0.94	1.06	798	15.72	681	12.35	615	11.46	13.18
PST79_11883	1529	431.12	62.93	16.28	0	0	SPO	484	13.63	409	5.6	85	1.66	6.96	62502	484.42	60744	433.53	54050	396.28	438.08
PST79_11884	476	37.56	128.31	10.53	0	0	SPO	1	0.09	9	0.41	6	0.39	0.29	1447	36.94	1845	43.38	1376	33.23	37.85
PST79_11885	1707	15.07	28.6	6.5	8.2e-11	3.04e-10		25	0.65	56	0.7	16	0.29	0.55	2373	16.89	2570	16.85	1944	13.09	15.61
PST79_11886	841	21.77	8.59	7.21	5.47e-13	2.52e-12	SPO	41	2.15	186	4.74	47	1.71	2.87	2018	29.16	1800	23.95	1523	20.82	24.64
PST79_11887	757	8.4	6.24	4.21	2.55e-05	5.19e-05		18	1.05	114	3.23	13	0.53	1.6	655	10.52	741	10.95	563	8.55	10.01
PST79_11888	624	41.95	7.47	9.81	0	0	SPO	97	6.86	200	6.88	116	5.7	6.48	2347	45.71	2955	52.99	2528	46.57	48.43
PST79_11889	512	10.58	4.33	4.17	3.11e-05	6.24e-05		67	5.78	68	2.85	15	0.9	3.17	610	14.48	714	15.61	498	11.18	13.76
PST79_1189	1123	23.6	10.28	7.64	2.18e-14	1.14e-13	SPO	67	2.59	168	3.16	70	1.88	2.54	2494	26.56	3137	30.77	2094	21.1	26.14
PST79_11890	1176	107.3	27.07	15.6	0	0	SPO	125	4.69	301	5.49	83	2.16	4.12	11735	121.27	12034	114.52	10071	98.45	111.41
PST79_11891	1184	44.07	38.76	10.3	0	0	SPO	26	0.97	114	2.07	18	0.47	1.17	4940	50.71	5089	48.1	3801	36.91	45.24
PST79_11892	507	62.2	18.67	7.87	3.77e-15	2.11e-14	SPO	58	5.05	73	3.09	40	2.42	3.52	3157	75.67	3225	71.18	2219	50.32	65.72
PST79_11893	270	11.21	2.96	4.1	4.1e-05	8.13e-05		35	5.72	85	6.75	41	4.66	5.71	448	20.16	419	17.37	311	13.24	16.92
PST79_11894	659	17.59	24.86	6.98	2.9e-12	1.25e-11		18	1.21	18	0.59	9	0.42	0.74	1022	18.85	1075	18.26	1024	17.86	18.32
PST79_11895	794	16.08	5.18	5.72	1.05e-08	3.09e-08		68	3.78	167	4.51	84	3.24	3.85	1437	21.99	1558	21.96	1093	15.83	19.93
PST79_11896	938	13.01	5.23	5.15	2.58e-07	6.56e-07		69	3.25	126	2.88	95	3.11	3.08	1169	15.15	1394	16.63	1346	16.5	16.09
PST79_11897	1174	30.18	174.05	9.46	0	0	SPO	6	0.23	12	0.22	3	0.08	0.17	3124	32.34	3503	33.39	2588	25.34	30.36
PST79_11898	913	14.64	18.45	6.29	3.23e-10	1.12e-09		14	0.68	64	1.5	10	0.34	0.84	1289	17.16	1407	17.25	955	12.03	15.48
PST79_11899	268	9.14	4.39	4.14	3.43e-05	6.86e-05		6	0.99	46	3.68	30	3.43	2.7	269	12.2	298	12.44	254	10.9	11.85
PST79_119	2627	-53.12	-4.75	-6.07	1.27e-09	4.15e-09	HAU	4587	76.19	9727	78.5	4085	47.14	67.28	3106	14.2	3470	14.61	3157	13.65	14.16
PST79_1190	552	-393.92	-11.86	-2.82	0.0048	0.00738	HAU	2359	188.66	12364	480.5	11183	621.38	430.18	1760	38.75	1785	36.19	1625	33.84	36.26
PST79_11900	258	2.59	∞	2.79	0.00528	0.00808		0	0	0	0	0	0	0	71	3.34	60	2.6	41	1.83	2.59
PST79_11901	506	5.83	4.97	3.41	0.000646	0.00111		12	1.05	45	1.91	24	1.45	1.47	328	7.88	401	8.87	227	5.16	7.3
PST79_11902	985	16.3	9.26	6.28	3.32e-10	1.16e-09		45	2.02	105	2.29	52	1.62	1.97	1748	21.57	1642	18.66	1251	14.6	18.27
PST79_11904	886	20.24	5.51	6.03	1.66e-09	5.36e-09	SPO	125	6.23	130	3.15	118	4.08	4.49	2254	30.92	1760	22.23	1620	21.02	24.72
PST79_11905	526	27.09	3.27	6.61	3.79e-11	1.45e-10	SPO	156	13.09	347	14.15	146	8.51	11.92	1740	40.2	1807	38.44	1756	38.38	39.01
PST79_11906	1194	33.64	12.21	9.27	0	0	SPO	82	3.03	212	3.81	84	2.16	3	3995	40.7	4043	37.92	3250	31.32	36.65
PST79_11907	472	15.27	38.85	3.77	0.000167	0.000307		6	0.56	10	0.45	3	0.19	0.4	296	7.62	795	18.85	844	20.56	15.68
PST79_11908	377	18.3	9.95	5.94	2.79e-09	8.76e-09		18	2.11	55	3.13	11	0.89	2.04	759	24.47	741	22	478	14.58	20.35
PST79_11909	339	11.32	26.61	5.61	1.97e-08	5.66e-08		4	0.52	7	0.44	4	0.36	0.44	348	12.48	360	11.88	322	10.92	11.76
PST79_11910	1656	127.61	683.42	3.52	0.000435	0.000765	SPO	5	0.13	13	0.17	14	0.26	0.19	25514	187.24	19734	133.36	9046	62.8	127.8
PST79_11911	657	9.85	15.91	5.1	3.36e-07	8.43e-07		12	0.81	16	0.52	14	0.65	0.66	590	10.91	773	13.17	426	7.45	10.51
PST79_11913	729	15.88	11.85	6.36	2e-10	7.11e-10		29	1.76	71	2.09	13	0.55	1.46	1222	20.37	1155	17.73	884	13.94	17.35
PST79_11914	1146	0.46	2.6	0.78	0.44	0.5		0	0	26	0.49	14	0.37	0.29	92	0.98	71	0.69	57	0.57	0.75
PST79_11915	664	11.76	2.68	4.03	5.58e-05	0.000109		105	6.98	246	7.95	131	6.05	6.99	1099	20.11	1160	19.55	959	16.6	18.76
PST79_11916	1047	83.86	8.4	7.48	7.48e-14	3.74e-13	SPO	252	10.63	712	14.59	299	8.76	11.32	9456	109.76	9559	102.17	6704	73.61	95.18
PST79_11917	362	25.09	9.59	7.83	4.88e-15	2.71e-14	SPO	27	3.29	58	3.44	24	2.03	2.92	976	32.77	901	27.85	737	23.41	28.01
PST79_11918	610	7.81	9.12	4.34	1.44e-05	3.02e-05		19	1.38	20	0.7	16	0.8	0.96	407	8.11	508	9.32	471	8.88	8.77
PST79_11919	653	6.94	24.55	4.37	1.22e-05	2.57e-05		3	0.2	5	0.16	11	0.52	0.29	423	7.87	475	8.14	323	5.69	7.23
PST79_1192	1422	-9.64	-2.13	-3.2	0.0014	0.0023		620	19.25	1361	20.53	677	14.6	18.13	994	8.5	1107	8.71	1023	8.27	8.49
PST79_11920	1414	1.18	1.1	0.39	0.69	0.75		401	12.52	1078	16.35	342	7.42	12.1	1442	12.39	1779	14.08	1645	13.37	13.28
PST79_11921	442	-5.68	-7.33	-3.63	0.000286	0.000514		62	6.19	132	6.41	103	7.15	6.58	26	0.71	34	0.86	43	1.12	0.9
PST79_11922	295	9.76	3.27	3.96	7.52e-05	0.000144		26	3.89	74	5.38	35	3.64	4.3	375	15.45	367	13.92	329	12.82	14.06
PST79_11923	521	29.02	46.84	9.13	0	0	SPO	7	0.59	16	0.66	11	0.65	0.63	1360	31.72	1563	33.57	1073	23.68	29.66
PST79_11924	793	-18.62	-1.35	-1.99	0.05	0.06		1383	76.99	3177	85.94	1368	52.91	71.95	3698	56.67	3657	51.61	3567	51.71	53.33
PST79_11925	846	17.7	171.41	6.41	1.5e-10	5.43e-10		5	0.26	2	0.05	0	0	0.1	867	12.45	1642	21.72	1416	19.24	17.81
PST79_11926	1594	63.89	140.85	4.11	3.88e-05	7.7e-05	SPO	34	0.94	19	0.26	9	0.17	0.46	12395	94.5	7722	54.21	6145	44.32	64.34
PST79_11927	1388	53.55	10.87	11.56	0	0	SPO	121	3.85	460	7.11	241	5.33	5.43	6338	55.49	8119	65.46	6759	55.98	58.98
PST79_11928	472	5.49	15.42	3.8	0.000144	0.000269		2	0.19	11	0.5	7	0.45	0.38	245	6.31	274	6.5	197	4.8	5.87
PST79_11929	589	75.63	186.01	14.98	0	0	SPO	9	0.67	8	0.29	5	0.26	0.41	3352	69.16	4512	85.73	3751	73.21	76.03
PST79_1193	885	-46.93	-3.7	-5.48	4.34e-08	1.19e-07	HAU	1422	70.93	3174	76.94	1301	45.09	64.32	1196	16.42	1422	17.98	1368	17.77	17.39
PST79_11930	589	20.19	8.22	6.9	5.33e-12	2.22e-11	SPO	40	3	85	3.1	44	2.29	2.8	1262	26.04	1261	23.96	971	18.95	22.98
PST79_11931	677	10.53	15.07	5.27	1.35e-07	3.52e-07		12	0.78	39	1.24	5	0.23	0.75	725	13.01	777	12.84	470	7.98	11.28
PST79_11932	398	3.37	1.43	1.37	0.17	0.21		60	6.66	196	10.56	80	6.17	7.79	381	11.63	383	10.77	384	11.09	11.16
PST79_11933	436	140.58	336.43	7.78	7.55e-15	4.13e-14	SPO	7	0.71	4	0.2	5	0.35	0.42	6211	173.12	5387	138.27	4233	111.61	141
PST79_11934	513	1.43	1.9	1.18	0.24	0.29		30	2.58	34	1.42	13	0.78	1.59	138	3.27	129	2.81	133	2.98	3.02
PST79_11935	522	55.21	28.86	12.24	0	0	SPO	51	4.31	24	0.99	11	0.65	1.98	2388	55.6	2572	55.14	2763	60.85	57.2
PST79_11936	497	1.85	2.63	1.59	0.11	0.14		20	1.78	18	0.78	14	0.86	1.14	100	2.45	129	2.9	157	3.63	2.99
PST79_11937	310	12.31	5.87	5.13	2.82e-07	7.14e-07		15	2.14	53	3.67	18	1.78	2.53	460	18.03	411	14.84	314	11.64	14.84
PST79_11938	1689	353.01	51.66	31.92	0	0	SPO	212	5.54	572	7.27	446	8.1	6.97	48819	351.27	52886	350.41	55574	378.27	359.98
PST79_11939	661	11.49	3.15	4.26	2.05e-05	4.21e-05		82	5.48	227	7.37	69	3.2	5.35	909	16.71	1064	18.01	907	15.77	16.83
PST79_1194	528	-376.43	-42.58	-6.26	3.87e-10	1.34e-09	HAU	6008	502.33	9703	394.22	4474	259.9	385.48	352	8.1	369	7.82	516	11.24	9.05
PST79_11940	646	43.53	23.23	9.11	0	0	SPO	32	2.19	71	2.36	28	1.33	1.96	2780	52.3	2753	47.69	2050	36.48	45.49
PST79_11941	623	8.69	14.77	4.77	1.81e-06	4.19e-06		0	0	35	1.21	14	0.69	0.63	506	9.87	522	9.38	473	8.73	9.33
PST79_11942	492	33.21	26.01	9.62	0	0	SPO	16	1.44	47	2.05	8	0.5	1.33	1546	38.19	1573	35.78	1269	29.65	34.54
PST79_11943	1030	16.69	12.18	6.54	6.27e-11	2.34e-10		50	2.14	95	1.98	12	0.36	1.49	1685	19.88	1754	19.06	1399	15.61	18.18
[truncated: 10,285 more rows]
