# Supplementary material for: Strategies for Wheat Stripe Rust Pathogenicity Identified by Transcriptome Sequencing
Source: PLoS One. 2013 Jun 26;8(6):e67150. doi: 10.1371/journal.pone.0067150 (PMC3694141; doi:10.1371/journal.pone.0067150)
Supplement: Table S2 — Haustorial secreted proteins (HSPs). A compilation of analyses of the 437 predicted haustorial secreted proteins. The table shows values for expression levels based on Illumina data (RPKM values, green for haustoria and orange for germinated spores), differential expression, cysteine content, BLASTx analysis against the NCBI-nr protein database, BLAST2GO analysis, PFAM motif analysis and Y/F/WxC motif content. In the Y/F/WxC column, 1b30 indicates a single of these motifs before the 30th amino acid, whereas 1a30 represents a single motif after the 30th amino acid. (XLSX) [file pone.0067150.s006.xlsx]

## Sheet: TS2 HSPs
Gene ID	Full protein length (aa)	NoSP protein length	Expression pattern	Cysteines-mature protein	RPKM-HAUS	RPKM-SPORES	Differentially expressed	E-val best hit, BLASTx NCBI-nr	Accession best hit, BLASTx NCBI-nr	Description best hit, BLASTx NCBI-nr	Greatest alignment length best hit, BLASTx NCBI-nr	BLAST2GO function, description	BLAST2GO fuction, term	BLAST2GO process, description	BLAST2GO process, term	PFAM description	PFAM ID	Y/F/WxC motif
Pstv_3174	233	212	Haustoria+infected tissue	0	4944.24	16.51	HAU	7.07e-75	EFP82388	PGT hypothetical protein	207
Pstn_9213	183	165	Haustoria+infected tissue	0	1652.36	0.24	HAU	2.17e-22	XP_003325614	PGT hypothetical protein	158
Pstv_15883-3	110	91	Haustoria+infected tissue	0	553.81	0.43	HAU	1.92e-05	XP_001877068	predicted protein [Laccaria bicolor S238N-H82] >gi|164648561|gb|EDR12804.1| predicted protein [Laccaria bicolor S238N-H82]	72
Pstv_4855	164	142	Haustoria+infected tissue	0	9298.07	2.72	HAU	9.82e-05	XP_458007	DEHA2C07502p [Debaryomyces hansenii CBS767] >gi|199430626|emb|CAG86067.2| DEHA2C07502p [Debaryomyces hansenii CBS767]	126
Pstv_12661	123	102	Haustoria+infected tissue	0	98679.5	19.78	HAU
Pstv_4804-1	128	108	Haustoria+infected tissue	0	40381.4	11.49	HAU
Pstv_3046	161	140	Haustoria+infected tissue	0	8805.47	2.97	HAU
Pstv_4820	161	140	Haustoria+infected tissue	0	2629.29	0.68	HAU
Pstv_12696	270	254	Haustoria+infected tissue	0	10557.8	3.82	HAU	3.31e-103	EFP75276	PGT hypothetical protein	250					Protein of unknown function DUF3605	IPR022036
Pstn_3099	285	265	Haustoria+infected tissue	0	17530.5	5.78	HAU	3.58e-57	CBH50689	PGT hypothetical protein	272
Pstv_15883-4	256	234	Haustoria+infected tissue	0	48417.5	11.79	HAU	1.29e-29	XP_003327872	PGT hypothetical protein	210
Pstv_3749	194	172	Haustoria+infected tissue	0	37.35	0	HAU	2.4e-26	XP_003332047	PGT hypothetical protein	144
Pstn_15882-1	140	120	Haustoria+infected tissue	0	20721.1	2.27	HAU	2.46e-10	EFP84230	PGT hypothetical protein	122
Pstv_12358	263	241	Haustoria+infected tissue	1	5635.28	1.25	HAU	3.85e-07	CBJ25607	flagellar associated protein [Ectocarpus siliculosus]	191
Pstv_13351	228	241	Haustoria+infected tissue	0	3587.18	0.89	HAU	5.88e-06	XP_001756977	predicted protein [Physcomitrella patens subsp. patens] >gi|162691848|gb|EDQ78208.1| predicted protein [Physcomitrella patens subsp. patens]	206
Pstv_15616	298	276	Haustoria+infected tissue	1	3746.9	1.26	HAU	8.03e-06	EIE80437	hypothetical protein RO3G_05142 [Rhizopus oryzae RA 99-880]	194
Pstv_15848	271	250	Haustoria+infected tissue	1	2429.95	0.5	HAU	1.49e-05	XP_001930827	inositol hexakisphosphate kinase 2 (P(i)-uptake stimulator) [Pyrenophora tritici-repentis Pt-1C-BFP] >gi|187972433|gb|EDU39932.1| inositol hexakisphosphate kinase 2 (P(i)-uptake stimulator) [Pyrenophora tritici-repentis Pt-1C-BFP]	161
Pstn_3169	151	135	Haustoria+infected tissue	1	6319.66	0.75	HAU	4.87e-05	XP_001199156	PREDICTED: similar to GA21851-PA, partial [Strongylocentrotus purpuratus] >gi|115638448|ref|XP_786522.2| PREDICTED: similar to GA21851-PA, partial [Strongylocentrotus purpuratus]	142
Pstv_4823	100	79	Haustoria+infected tissue	0	45951.5	8.73	HAU
Pstv_3060	138	111	Haustoria+infected tissue	1	37145.1	7.17	HAU
Pstn_12603	213	190	Haustoria+infected tissue	1	21988.6	6.75	HAU
Pstv_6044	196	166	Haustoria+infected tissue	1	1540.41	11.35	HAU
Pstv_12461	158	141	Haustoria+infected tissue	0	364.52	1.54	HAU
Pstv_15556-1	101	84	Haustoria+infected tissue	1	4111.56	1.1	HAU											1a30
Pstv_15884	195	175	Haustoria+infected tissue	2	1795.2	1.4	HAU	1.82e-33	CBL69129	PGT hypothetical protein	174
Pstv_4902-1	257	237	Haustoria+infected tissue	0	3197.95	0.86	HAU	1.77e-27	XP_003319847	PGT hypothetical protein	201
Pstv_13398	228	208	Haustoria+infected tissue	0	52764.4	11.74	HAU	2.44e-16	XP_003319847	PGT hypothetical protein	189
Pstv_16330	263	241	Haustoria+infected tissue	0	3869.84	1.1	HAU	3.37e-06	XP_001371420	PREDICTED: protein NPAT [Monodelphis domestica]	236
Pstn_13443-1	170	150	Haustoria+infected tissue	1	12228.6	2.78	HAU
Pstv_5365	135	110	Haustoria+infected tissue	2	6269.06	0.49	HAU
Pstv_3710	143	123	Haustoria+infected tissue	2	4854.5	1.99	HAU
Pstv_3765	82	59	Haustoria+infected tissue	0	9.24	0
Pstv_4922	218	185	Haustoria+infected tissue	2	4165	1.85	HAU	2.23e-06	EFX80661	hypothetical protein DAPPUDRAFT_318296 [Daphnia pulex]	168							1b30
Pstv_15897	228	209	Haustoria+infected tissue	3	37649.6	32.27	HAU	6.32e-119	XP_003324791	PGT hypothetical protein	211
Pstv_5075	225	205	Haustoria+infected tissue	3	19918.6	8.38	HAU	4.04e-47	EFP82479	PGT hypothetical protein	205
Pstv_4852	202	182	Haustoria+infected tissue	3	11215.2	1.69	HAU	1.26e-18	EFP74278	PGT hypothetical protein	157
Pstv_4917	181	162	Haustoria+infected tissue	2	3098.12	2.11	HAU	4.98e-05	XP_001007898	hypothetical protein TTHERM_00538730 [Tetrahymena thermophila] >gi|89289665|gb|EAR87653.1| hypothetical protein TTHERM_00538730 [Tetrahymena thermophila SB210]	119
Pstv_15878	133	114	Haustoria+infected tissue	2	88975	25.03	HAU
Pstv_3161-1	232	213	Haustoria+infected tissue	3	1114.21	0.18	HAU
Pstn_12695	164	142	Haustoria+infected tissue	3	25759.9	29.2	HAU	1.47e-11	EHS64217	PGT hypothetical protein	143							1b30
Pstn_15540	191	172	Haustoria+infected tissue	4	51440.4	20.09	HAU	1.96e-88	XP_003334371	PGT hypothetical protein	170
Pstn_4633	144	123	Haustoria+infected tissue	4	796.98	1286.66		6.48e-66	XP_003329698	PGT hypothetical protein	123
Pstv_8952-1	255	235	Haustoria+infected tissue	2	3741.91	16.79	HAU	3.84e-15	XP_003319847	PGT hypothetical protein	191
Pstv_4790	103	81	Haustoria+infected tissue	3	23432.8	11.4	HAU
Pstv_4624-1	203	181	Haustoria+infected tissue	3	6740.88	8	HAU
Pstv_15542-1	201	181	Haustoria+infected tissue	3	1019.71	0.44	HAU											1a30
Pstv_16432	110	86	Haustoria+infected tissue	4	1598.8	2.47	HAU	6.43e-05	XP_003438067	PREDICTED: metal-response element-binding transcription factor 2-like [Oreochromis niloticus]	90
Pstn_9070	97	77	Haustoria+infected tissue	6	1398.5	18.37	HAU	3.05e-05	XP_001629377	predicted protein [Nematostella vectensis] >gi|156216376|gb|EDO37314.1| predicted protein [Nematostella vectensis]	88							1a30
Pstv_16344	86	61	Haustoria+infected tissue	5	27739.9	5.75	HAU											1a30
Pstn_5062-1	174	147	Haustoria+infected tissue	6	131.84	0.39	HAU	6.69e-05	EFP79826	PGT hypothetical protein	64							1b30
Pstv_5442-1	107	85	Haustoria+infected tissue	6	154.31	12.69	HAU											1b30/1a30
Pstn_6921	133	113	Haustoria+infected tissue	6	506.27	4.34	HAU	5.06e-43	ADA54577	secreted protein [Puccinia striiformis f. sp. tritici]	106
Pstv_3164-2	83	62	Haustoria+infected tissue	4	16.15	0
Pstv_5304	83	63	Haustoria+infected tissue	6	1956.12	0	HAU											1b30
Pstv_9199	195	168	Haustoria+infected tissue	6	81.63	0.23	HAU	1.42e-64	XP_003307169	PGT hypothetical protein	168
Pstv_6870-1	191	164	Haustoria+infected tissue	6	1725.15	0.92	HAU	6.35e-38	EFP76690	PGT hypothetical protein	168
Pstv_13424	84	61	Haustoria+infected tissue	8	102234	22.43	HAU	7.75e-12	EFP91821	PGT hypothetical protein	55							1a30
Pstv_16438	87	62	Haustoria+infected tissue	7	1683.3	1.26	HAU
Pstv_5088-1	141	116	Haustoria+infected tissue	6	185.43	0	HAU
Pstv_12014	118	93	Haustoria+infected tissue	6	50.6	0.18	HAU
Pstv_3267	260	236	Haustoria+infected tissue	8	33.5	13.3	HAU	2.72e-53	XP_003330744	PGT hypothetical protein	187							1a30
Pstv_3271	286	264	Haustoria+infected tissue	8	2323.17	0.79	HAU	3.27e-33	XP_003330390	PGT hypothetical protein	265							1a30
Pstv_16080-1	89	66	Haustoria+infected tissue	8	8113.44	1.26	HAU	2.62e-07	EFP91821	PGT hypothetical protein	71							1a30
Pstv_4889	293	270	Haustoria+infected tissue	10	1130.55	4582.85	SPO	4.13e-115	XP_003331273	PGT hypothetical protein	244
Pstv_4962	117	89	Haustoria+infected tissue	10	4433.1	0.94	HAU	3.14e-10	EFP89946	PGT hypothetical protein	109							2a30
Pstv_12685	189	171	Haustoria+infected tissue	12	9138.15	3.66	HAU	1.08e-87	XP_003327938	PGT hypothetical protein	154							1a30
Pstv_4853	160	141	Haustoria+infected tissue	12	30321.9	7.46	HAU	6.65e-65	EFP83431	PGT hypothetical protein	138							1a30
Pstv_5118	189	165	Haustoria+infected tissue	12	1110.34	10218.2	SPO	2.26e-21	XP_003328207	PGT hypothetical protein	169							1b30/3a30
Pstv_5115	216	193	Haustoria+infected tissue	12	151	0.53	HAU	1.24e-80	EFP86574	PGT hypothetical protein	188
Pstn_4799-1	204	185	Haustoria+infected tissue	12	1678.85	2.3	HAU	1.12e-136	ADA54575	secreted protein [Puccinia striiformis f. sp. tritici]	185							1a30
Pstv_12697	258	238	Haustoria+infected tissue	17	2475.47	0.68	HAU	2.92e-58	XP_003323690	PGT hypothetical protein	181							3a30
Pstn_3803-2	411	387	not tested	0	319.84	608.78		0	XP_003338793	ribophorin [Puccinia graminis f. sp. tritici CRL 75-36-700-3] >gi|309317783|gb|EFP94374.1| hypothetical protein PGTG_20330 [Puccinia graminis f. sp. tritici CRL 75-36-700-3]	385	oligosaccharyl transferase alpha subunit	dolichyl-diphosphooligosaccharide-protein glycotransferase activity,GO:0004579	oligosaccharyl transferase alpha subunit	protein glycosylation,GO:0006486	Ribophorin I	IPR007676
Pstn_409	91	69	not tested	0	1304.83	1299.83		2.69e-28	XP_003333569	PGT hypothetical protein	68					Protein of unknown function DUF1748, fungi	IPR013726
Pstv_4967	267	243	not tested	0	1013.23	1.63	HAU	1.65e-90	EFP78885	PGT hypothetical protein	243
Pstn_16472	122	94	not tested	0	150.67	13353.4	SPO	3.4e-44	XP_003324721	PGT hypothetical protein	92
Pstv_3079-1	338	314	not tested	0	6392.1	1.8	HAU	6.25e-40	EFP85911	PGT hypothetical protein	297
Pstn_9057	197	179	not tested	0	1102.41	0.11	HAU	3.23e-23	XP_003325614	PGT hypothetical protein	172
Pstv_4071-1	169	144	not tested	0	52.07	0.79	HAU	9.65e-22	XP_003333727	PGT hypothetical protein	150
Pstv_8288	206	181	not tested	0	166.73	229.9		1.88e-17	EFP84242	PGT hypothetical protein	81
Pstv_6389	99	80	not tested	0	4.72	589.63	SPO	8.9e-17	XP_003325378	PGT hypothetical protein	77
Pstv_12378-1	86	64	not tested	0	71.26	332.86	SPO	1.7e-15	EGG06174	hypothetical protein MELLADRAFT_77876 [Melampsora larici-populina 98AG31]	56
Pstn_4641	375	341	not tested	0	815.4	0.36	HAU	1.78e-14	XP_003323837	PGT hypothetical protein	331
Pstn_4179	280	256	not tested	0	304.27	0.08	HAU	1.14e-12	XP_003325154	PGT hypothetical protein	205
Pstv_7211	157	134	not tested	0	287.74	0.28	HAU	8.15e-10	XP_003331485	PGT hypothetical protein	116
Pstv_5541	99	70	not tested	0	352.8	10.38	HAU	2.31e-08	EGB07839	hypothetical protein AURANDRAFT_64382 [Aureococcus anophagefferens]	97
Pstn_16224-1	117	94	not tested	0	117.22	19834.1	SPO	5.43e-06	XP_003004064	hypothetical protein VDBG_05177 [Verticillium albo-atrum VaMs.102] >gi|261356640|gb|EEY19068.1| hypothetical protein VDBG_05177 [Verticillium albo-atrum VaMs.102]	97
Pstn_4351	418	388	not tested	0	39.64	0.3	HAU	5.84e-06	XP_001633071	predicted protein [Nematostella vectensis] >gi|156220136|gb|EDO41008.1| predicted protein [Nematostella vectensis]	259
Pstn_3445-1	136	116	not tested	0	313.98	0.49	HAU	4.88e-05	XP_715830	hypothetical protein CaO19.10367 [Candida albicans SC5314] >gi|46437471|gb|EAK96817.1| hypothetical protein CaO19.10367 [Candida albicans SC5314]	112
Pstv_15681	109	89	not tested	0	1244.16	0	HAU	7.64e-05	XP_001011744	hypothetical protein TTHERM_01090090 [Tetrahymena thermophila] >gi|89293511|gb|EAR91499.1| hypothetical protein TTHERM_01090090 [Tetrahymena thermophila SB210]	79
Pstv_5746	129	110	not tested	0	3698.26	0.37	HAU
Pstn_9624	152	127	not tested	0	570.06	11.83	HAU
Pstn_3667-1	208	186	not tested	0	343.24	3.3	HAU
Pstn_6537	127	108	not tested	0	221.54	0.37	HAU
Pstn_4320	155	134	not tested	0	631.26	441.82
Pstv_2407	94	73	not tested	0	395.05	209.53
Pstv_2866	88	69	not tested	0	4.58	0
Pstv_10441-1	148	128	not tested	0	84.74	200.95	SPO
Pstn_15631-1	86	66	not tested	0	25.77	283	SPO
Pstv_8142	108	78	not tested	0	126.86	448.87	SPO
Pstv_3895-2	81	63	not tested	0	367.32	884.72	SPO
Pstn_5357	114	87	not tested	1	59.92	0	HAU											1b30
Pstv_3993-1	252	228	not tested	1	297.24	2996.96	SPO	6.56e-93	EFP88042	PGT hypothetical protein	228	glucooligosaccharide oxidase	flavin adenine dinucleotide binding, oxidoreductase activity,GO:0050660	glucooligosaccharide oxidase	oxidation-reduction process,GO:0055114	FAD linked oxidase, N-terminal;FAD-binding, type 2;FAD-binding, type 2, subdomain 1;FAD-linked oxidase, FAD-binding, subdomain 2	IPR006094;IPR016166;IPR016167;IPR016168
Pstn_14047	137	116	not tested	1	434.39	244.72		2.73e-57	XP_003330579	PGT hypothetical protein	123	hypothetical protein PGTG_12116 [Puccinia graminis f. sp. tritici CRL 75-36-700-3]	ribonuclease activity,GO:0004540	hypothetical protein PGTG_12116 [Puccinia graminis f. sp. tritici CRL 75-36-700-3]	tRNA processing,GO:0008033	Ribonuclease P/MRP protein subunit	IPR002759
Pstv_6260-1	168	140	not tested	1	229.07	668.57	SPO	2.25e-49	XP_003333108	O-sialoglycoprotein endopeptidase [Puccinia graminis f. sp. tritici CRL 75-36-700-3]	158					Gcp-like domain;Kae1/YgjD family	IPR000905;IPR017861
Pstv_2101	143	120	not tested	0	481.8	0.29	HAU	2.1e-20	EGG06431	prolyl endopeptidase [Melampsora larici-populina 98AG31]	139					Peptidase S9A, prolyl oligopeptidase;Peptidase S9A/B/C, oligopeptidase, N-terminal beta-propeller	IPR002470;IPR004106
Pstn_10436	113	85	not tested	1	365.88	1259.06	SPO	6.64e-47	XP_003334468	PGT hypothetical protein	82					Chaperone, endoplasmic reticulum protein-folding, fungi	IPR019623
Pstv_4595	391	359	not tested	0	73.77	0.45	HAU	1.51e-39	EFP79016	PGT hypothetical protein	254
Pstn_3816	204	183	not tested	0	721.63	0.96	HAU	7.55e-36	XP_003329654	PGT hypothetical protein	179
Pstv_4851-1	337	305	not tested	0	127.44	0.91	HAU	7.53e-33	EFP79016	PGT hypothetical protein	283
Pstn_3526	108	81	not tested	1	163.19	314.62		7.27e-28	XP_003334190	PGT hypothetical protein	77
Pstv_8878	400	368	not tested	0	1175.21	0.33	HAU	5.49e-25	EFP79016	PGT hypothetical protein	243
Pstv_2183	97	72	not tested	1	44.54	268.09	SPO	6.39e-24	XP_003324255	PGT hypothetical protein	56
Pstn_10598	93	75	not tested	1	5.12	2617.97	SPO	6.63e-24	XP_003323252	PGT hypothetical protein	71
Pstn_5342-1	242	221	not tested	0	1534.81	388266	SPO	2.87e-23	XP_003323156	PGT hypothetical protein	198
Pstn_14969	138	114	not tested	1	10.59	0.46		5.58e-21	XP_003329159	PGT hypothetical protein	112
Pstv_3225	325	303	not tested	1	21498.1	5.43	HAU	9.46e-21	XP_003330984	PGT hypothetical protein	126
Pstv_9312	205	184	not tested	0	405.14	292.37		9.56e-19	XP_003326166	PGT hypothetical protein	123
Pstv_5495-1	321	301	not tested	1	242.35	15.91	HAU	1.6e-15	EFP90810	PGT hypothetical protein	296
Pstv_6180	98	76	not tested	1	25.29	219.44	SPO	5.42e-15	XP_003327790	PGT hypothetical protein	62
Pstn_2451	100	78	not tested	1	519.8	0	HAU	2.04e-14	XP_003321091	PGT hypothetical protein	76
Pstn_5265	322	293	not tested	1	1314.19	0.47	HAU	2.6e-13	EFP85802	PGT hypothetical protein	262
Pstn_14951	155	130	not tested	1	32.5	27.02		3.36e-11	XP_003330198	PGT hypothetical protein	126
Pstv_4355	129	111	not tested	0	5948.03	1.25	HAU	5.48e-11	EFP82361	PGT hypothetical protein	108
Pstn_10566	102	84	not tested	1	40.47	184.28	SPO	7.51e-08	XP_003330380	PGT hypothetical protein	88
Pstv_2774	81	51	not tested	0	7.45	261.8	SPO	7.78e-07	EFP85410	PGT hypothetical protein	48
Pstv_4254-1	93	67	not tested	0	1244.97	623.64		3.33e-06	XP_003332742	PGT hypothetical protein	66
Pstv_14976-1	138	116	not tested	1	17.33	0.46		6.1e-06	EEE32265	williams-beuren syndrome critical region protein, putative [Toxoplasma gondii VEG]	124
Pstn_7290	94	65	not tested	1	767.06	0.24	HAU	1.47e-05	NP_592867	heat shock protein Lhs1 (predicted) [Schizosaccharomyces pombe 972h-] >gi|1351681|sp|Q10061.1|YAM6_SCHPO RecName: Full=Heat shock protein 70 homolog; Flags: Precursor >gi|1103733|emb|CAA92234.1| ER heat shock protein Lhs1 (predicted) [Schizosaccharomyces pombe]	72
Pstv_5802	83	61	not tested	1	74.64	405.78	SPO	1.69e-05	EFP81345	PGT hypothetical protein	57
Pstv_5418-1	320	298	not tested	1	3028.52	0.88	HAU	1.86e-05	XP_003440098	PREDICTED: hepatoma-derived growth factor-related protein 2-like [Oreochromis niloticus]	239
Pstv_12232-1	97	71	not tested	1	135.45	156.25		5.56e-05	XP_001145947	PREDICTED: keratin-associated protein 9-7 [Pan troglodytes]	80
Pstv_15879	117	90	not tested	0	1639.17	4.15	HAU	5.72e-05	CAX13124	novel protein similar to vertebrate MYST histone acetyltransferase (monocytic leukemia) 4 (MYST4) [Danio rerio]	90
Pstv_5041-1	149	131	not tested	1	2996.47	63.59	HAU
Pstv_5924	195	174	not tested	1	2075.94	0.71	HAU
Pstv_13261	118	96	not tested	0	1112.3	0.54	HAU
Pstv_9147-1	118	94	not tested	1	943.74	0.58	HAU
Pstv_3713	156	137	not tested	1	823.5	0.28	HAU
Pstn_4593	189	161	not tested	0	803.34	1.07	HAU
Pstv_7547	141	123	not tested	0	505.36	0	HAU
Pstv_2165	164	138	not tested	0	483.77	0.72	HAU
Pstn_16288	141	120	not tested	1	309.59	0	HAU
Pstv_12562	113	89	not tested	0	189.45	0.2	HAU
Pstv_2048	119	92	not tested	1	145.24	0.71	HAU
Pstn_5553	95	76	not tested	0	136.85	0.95	HAU
Pstn_3931	99	74	not tested	0	133.29	5.41	HAU
Pstn_16573	199	176	not tested	1	103.97	0.35	HAU
Pstn_6171	180	160	not tested	0	84.02	0	HAU
Pstv_5356	107	85	not tested	1	28.75	0	HAU
Pstn_5837-1	110	90	not tested	1	26.45	0	HAU
Pstv_15979	116	95	not tested	1	19.65	0
Pstn_2064	84	61	not tested	0	15.64	0
Pstv_2712	113	88	not tested	1	16.01	0.83
Pstv_5054-1	108	80	not tested	1	376.45	386.23
Pstv_13143-1	174	148	not tested	1	21.39	152.69	SPO
Pstv_13817-1	86	68	not tested	1	386.5	233678	SPO
Pstv_13010-1	201	175	not tested	2	62.92	65.51		4.92e-55	EFP79020	PGT hypothetical protein	235					Protein of unknown function DUF3455	IPR021851	1a30
Pstv_6433-1	90	64	not tested	2	16.08	100.85	SPO	2.59e-14	XP_003307241	PGT hypothetical protein	74							1a30
Pstv_12494-1	87	69	not tested	2	639.49	866.07												1a30
Pstn_3034	662	630	not tested	2	4830.14	955.62	HAU	0	XP_003323708	glucose-regulated protein [Puccinia graminis f. sp. tritici CRL 75-36-700-3] >gi|309302698|gb|EFP79289.1| glucose-regulated protein [Puccinia graminis f. sp. tritici CRL 75-36-700-3]	649	heat shock protein 70	ATP binding, 2-alkenal reductase [NAD(P)] activity,GO:0005524	heat shock protein 70	response to stress, oxidation-reduction process,GO:0006950	Heat shock protein 70 family;Heat shock protein 70, conserved site	IPR013126;IPR018181	1b30
Pstn_3856	427	408	not tested	2	264.9	35275.2	SPO	0	EFP85362	PGT hypothetical protein	415	glycoside hydrolase family 105 protein	catalytic activity,GO:0003824	glycoside hydrolase family 105 protein	metabolic process,GO:0008152	Six-hairpin glycosidase-like;Glycosyl hydrolase, family 88;Six-hairpin glycosidase	IPR008928;IPR010905;IPR012341
Pstv_15885-1	357	328	not tested	1	5279.07	8.78	HAU	0	XP_003320303	PGT hypothetical protein	331	glycoside hydrolase family 26 protein	cellulase activity, mannan endo-1,4-beta-mannosidase activity,GO:0008810	glycoside hydrolase family 26 protein	substituted mannan metabolic process,GO:0006080	Glycoside hydrolase, catalytic domain;Glycoside hydrolase, superfamily;Endoglucanase H/Glycosyl hydrolase family 26	IPR013781;IPR017853;IPR022790
Pstv_16616	105	84	not tested	2	132.81	879.26	SPO	4.05e-46	EFP84233	PGT hypothetical protein	96	hypothetical protein PGTG_10611 [Puccinia graminis f. sp. tritici CRL 75-36-700-3]	zinc ion binding,GO:0008270
Pstv_4312	138	115	not tested	1	211.94	1.27	HAU	3.29e-07	EFP87869	PGT hypothetical protein	77					Cyclic nucleotide-binding domain	IPR000595
Pstv_5505-2	363	341	not tested	2	270.62	2.56	HAU	1.03e-37	XP_003333058	PGT hypothetical protein	287					Trehalose-phosphatase;HAD-like domain	IPR003337;IPR023214
Pstn_7125-1	236	218	not tested	2	1007.88	22492.7	SPO	4.12e-100	XP_003307688	PGT hypothetical protein	201					Cupredoxin	IPR008972
Pstv_4067	529	503	not tested	2	702.02	9.26	HAU	0	EFP75595	PGT hypothetical protein	492
Pstv_3765-1	528	507	not tested	1	8378.54	2.1	HAU	1.61e-150	EFP85100	PGT hypothetical protein	488
Pstv_4622-2	305	285	not tested	1	55.07	1237.2	SPO	1.53e-85	EFP83950	PGT hypothetical protein	305
Pstn_1094	219	196	not tested	0	13.55	9.7		6.34e-75	EFP77958	PGT hypothetical protein	170
Pstv_15728-1	323	296	not tested	2	124.4	0.42	HAU	1.38e-60	XP_003335787	PGT hypothetical protein	254
Pstv_9612-2	120	99	not tested	2	3.79	131.78	SPO	3.39e-45	XP_003322784	PGT hypothetical protein	105
Pstn_2842	145	126	not tested	2	13.96	15.48		6.7e-34	XP_003331100	PGT hypothetical protein	109
Pstv_5510	368	336	not tested	1	3295.36	1.31	HAU	8.26e-30	EFP79016	PGT hypothetical protein	273
Pstv_15946	187	163	not tested	1	128.87	31.39	HAU	1.64e-29	XP_003333028	PGT hypothetical protein	144
Pstn_1877	123	92	not tested	1	54.52	0.74	HAU	2.76e-19	XP_003327664	PGT hypothetical protein	70
Pstv_10617-3	93	60	not tested	1	56.23	144.5	SPO	3.95e-19	EFP75353	PGT hypothetical protein	65
Pstn_3538	470	446	not tested	0	175.8	0.04	HAU	6.46e-18	EFP84247	PGT hypothetical protein	448
Pstv_13681-1	110	91	not tested	2	125.18	21.39	HAU	1.51e-15	EFP85726	PGT hypothetical protein	83
Pstv_13888	92	62	not tested	1	36	166.25	SPO	6.21e-13	EFP77532	PGT hypothetical protein	39
Pstv_5525-1	165	140	not tested	1	591.11	2.29	HAU	9.39e-12	EFP87869	PGT hypothetical protein	79
Pstv_6515	172	147	not tested	1	31.17	0	HAU	1.19e-09	XP_003336668	PGT hypothetical protein	158
Pstv_2436-1	81	62	not tested	2	28.43	133.01	SPO	2.18e-08	EFP90629	PGT hypothetical protein	42
Pstv_3645-3	120	95	not tested	2	461	580.2		1.25e-07	XP_003307616	PGT hypothetical protein	65
Pstn_932	118	94	not tested	2	60.75	14.53	HAU	4.59e-05	EHB14732	Intermediate filament family orphan 2 [Heterocephalus glaber]	73
Pstv_3545	558	536	not tested	2	2308.79	4.03	HAU	5.28e-05	XP_001952422	PREDICTED: hypothetical protein LOC100162489 [Acyrthosiphon pisum]	261
Pstn_16140-1	119	91	not tested	0	15.5	0		5.38e-05	CAF89201	unnamed protein product [Tetraodon nigroviridis]	108
Pstv_4655	167	145	not tested	0	3651.14	9.56	HAU
Pstv_15836-1	452	428	not tested	1	2653.86	2.28	HAU
Pstv_2529	122	100	not tested	2	491.95	0.9	HAU
Pstn_14941-1	185	168	not tested	2	438.23	0.99	HAU
Pstv_5300	86	62	not tested	2	437.06	0.27	HAU
Pstv_4360-1	90	71	not tested	1	449.29	17.63	HAU
Pstv_6968	93	69	not tested	1	298.88	0.22	HAU
Pstn_7717	94	53	not tested	2	249.5	0.44	HAU
Pstv_5425	178	154	not tested	2	95.67	0	HAU
Pstv_7848	87	65	not tested	0	618.39	426.3
Pstn_7415	123	104	not tested	1	155.24	137.11
Pstn_15725	241	218	not tested	2	11.07	0
Pstv_8387	105	86	not tested	2	7.48	0
Pstv_4607	505	480	not tested	3	3945.21	192.72	HAU	0	XP_003330178	PGT hypothetical protein	471	endo- -beta-mannosidase	hydrolase activity, hydrolyzing O-glycosyl compounds,GO:0004553	endo- -beta-mannosidase	carbohydrate metabolic process,GO:0005975	Glycoside hydrolase, catalytic domain;Glycoside hydrolase, superfamily	IPR013781;IPR017853	1a30
Pstv_15636	138	113	not tested	2	27.88	1.1	HAU	4.88e-16	XP_003331215	PGT hypothetical protein	98					Glycoside hydrolase, family 10;Glycoside hydrolase, catalytic domain;Glycoside hydrolase, superfamily	IPR001000;IPR013781;IPR017853	1a30
Pstv_3282	686	666	not tested	3	6826.87	2.24	HAU	0	XP_003326816	PGT hypothetical protein	659							1a30
Pstv_4660-1	98	79	not tested	1	14.08	89.53	SPO	4.71e-09	XP_003323835	PGT hypothetical protein	55							1a30
Pstv_12786	157	132	not tested	1	756.82	3.84	HAU											1a30
Pstv_6127	295	273	not tested	2	132.91	0	HAU	6.43e-11	EFP78324	PGT hypothetical protein	181							2a30
Pstn_5784	159	131	not tested	2	2336.32	594.36	HAU	1.47e-66	XP_003307294	FK506-binding protein 2B [Puccinia graminis f. sp. tritici CRL 75-36-700-3] >gi|309297697|gb|EFP74288.1| FK506-binding protein 2 [Puccinia graminis f. sp. tritici CRL 75-36-700-3]	128	fk506-binding protein 2	FK506 binding, peptidyl-prolyl cis-trans isomerase activity,GO:0005528	fk506-binding protein 2	protein folding, inter-male aggressive behavior, protein peptidyl-prolyl isomerization,GO:0006457	Peptidyl-prolyl cis-trans isomerase, FKBP-type, domain;Peptidyl-prolyl cis-trans isomerase, FKBP-type	IPR001179;IPR023566
Pstn_4125-1	135	107	not tested	2	17.83	5.55		2.36e-55	EFP81689	PGT hypothetical protein	97	hypothetical protein PGTG_07938 [Puccinia graminis f. sp. tritici CRL 75-36-700-3]	hydrolase activity, hydrolyzing O-glycosyl compounds,GO:0004553	hypothetical protein PGTG_07938 [Puccinia graminis f. sp. tritici CRL 75-36-700-3]	carbohydrate metabolic process,GO:0005975
Pstn_3914	291	272	not tested	3	153.02	733.13	SPO	2.59e-178	XP_003321138	GPI-anchor transamidase [Puccinia graminis f. sp. tritici CRL 75-36-700-3]	270	probable gpi8-gpi-anchor transamidase	cysteine-type endopeptidase activity,GO:0004197	probable gpi8-gpi-anchor transamidase	proteolysis,GO:0006508	Peptidase C13, legumain	IPR001096
Pstv_3285	326	304	not tested	2	26174.3	9.9	HAU	8.66e-113	EFP75169	PGT hypothetical protein	273					Protein of unknown function DUF3605	IPR022036
Pstv_3165-1	133	111	not tested	2	25.46	0	HAU	4.1e-53	EFP83501	PGT hypothetical protein	111
Pstn_5080	263	242	not tested	3	127.88	9.04	HAU	1.24e-45	EFP84347	PGT hypothetical protein	220
Pstn_3454-1	492	473	not tested	3	284.34	1.95	HAU	2.9e-37	XP_003330362	PGT hypothetical protein	459
Pstv_4210	111	92	not tested	3	145.6	106.55		5.95e-35	XP_003324795	PGT hypothetical protein	92
Pstv_4086-1	615	596	not tested	2	642.41	0.74	HAU	7.72e-34	XP_003307452	PGT hypothetical protein	306
Pstv_15109	82	59	not tested	1	49.26	169.05	SPO	7.62e-29	EFP81543	PGT hypothetical protein	53
Pstv_16091-1	201	169	not tested	3	198.73	382.1		1.48e-26	EFP89160	PGT hypothetical protein	146
Pstn_12700	109	87	not tested	3	150.76	15998.8	SPO	3.96e-25	XP_003321564	PGT hypothetical protein	79
Pstv_3469	311	274	not tested	2	1332.12	537.34	HAU	4.8e-23	EGG08720	hypothetical protein MELLADRAFT_61686 [Melampsora larici-populina 98AG31]	269
Pstv_969	97	74	not tested	1	35.31	186.37	SPO	1.08e-18	XP_003333896	PGT hypothetical protein	75
Pstn_14722	219	196	not tested	3	293.89	0.19	HAU	6.03e-10	XP_003329654	PGT hypothetical protein	96
Pstn_3201	246	222	not tested	2	3088	51.59	HAU	3.84e-09	EFP91058	PGT hypothetical protein	156
Pstv_4055-2	363	341	not tested	2	913.13	41.68	HAU	5.93e-07	EFP92654	PGT hypothetical protein	225
Pstv_5447	87	68	not tested	2	63.94	0.8	HAU	8.43e-06	EFP81583	PGT hypothetical protein	57
Pstv_8926-3	375	354	not tested	3	1380.45	1.36	HAU	1.36e-05	XP_001920567	PREDICTED: hypothetical protein LOC100151151 [Danio rerio]	340
Pstn_4555	387	363	not tested	1	604.35	0.12	HAU	1.46e-05	XP_003329497	PGT hypothetical protein	229
Pstn_2853	170	146	not tested	2	80.69	0	HAU	5.07e-05	EHY55076	hypothetical protein HMPREF1120_03232 [Exophiala dermatitidis NIH/UT8656]	127
Pstv_3372-1	166	146	not tested	2	5128.42	0.95	HAU
Pstv_12943	83	59	not tested	2	3419.08	7.01	HAU
Pstv_3526-2	201	178	not tested	3	2049.25	15.76	HAU
Pstn_4685-1	229	210	not tested	3	343.31	3.35	HAU
Pstn_7233	89	61	not tested	3	158.08	0	HAU
Pstv_4283-1	142	120	not tested	2	96.65	0	HAU
Pstv_3283	273	249	not tested	0	13.21	0
Pstv_4617-1	114	94	not tested	3	40.28	206.89	SPO
Pstv_4612-1	197	170	not tested	3	244.07	1065.94	SPO	3.58e-29	GAA98021	hypothetical protein E5Q_04701 [Mixia osmundae IAM 14324]	143					Cupredoxin	IPR008972	1a30
Pstn_5645	231	204	not tested	2	431.55	0.1	HAU	1.62e-56	XP_003337685	PGT hypothetical protein	223							1a30
Pstv_3584-1	168	151	not tested	3	49.24	0.42	HAU	9.76e-32	EFP86820	PGT hypothetical protein	148							1a30
Pstv_2517	86	71	not tested	2	159.96	0.27	HAU											1a30
Pstv_15654-1	115	87	not tested	1	10.54	0												1a30
Pstn_4841	106	81	not tested	3	346.04	25.57	HAU											1b30
Pstn_4753-1	286	250	not tested	4	108.95	0.3	HAU	1.22e-140	XP_003322955	Chitin deacetylase	249	family 4 carbohydrate esterase	hydrolase activity, acting on carbon-nitrogen (but not peptide) bonds,GO:0016810	family 4 carbohydrate esterase	carbohydrate metabolic process,GO:0005975	Polysaccharide deacetylase;Glycoside hydrolase/deacetylase, beta/alpha-barrel	IPR002509;IPR011330	2a30
Pstv_12246	510	482	not tested	4	4076.16	1.74	HAU	0	XP_003331196	PGT hypothetical protein	468							2a30
Pstv_4418	430	409	not tested	4	1000.3	10.12	HAU	0	XP_003321671	PGT hypothetical protein	436	family 18 glycoside hydrolase	chitinase activity,GO:0004568	family 18 glycoside hydrolase	chitin catabolic process,GO:0006032	Glycoside hydrolase, family 18, catalytic domain;Chitinase II;Glycoside hydrolase, catalytic domain;Glycoside hydrolase, superfamily	IPR001223;IPR011583;IPR013781;IPR017853
Pstv_3683-1	383	363	not tested	1	28.02	4.6	HAU	8.36e-178	EFP78288	PGT hypothetical protein	359	gmc oxidoreductase	flavin adenine dinucleotide binding, oxidoreductase activity, acting on CH-OH group of donors,GO:0050660	gmc oxidoreductase	alcohol metabolic process,GO:0006066	Glucose-methanol-choline oxidoreductase, N-terminal	IPR000172
Pstn_7008	212	192	not tested	3	193.91	0.2	HAU	2.48e-97	EFP77698	PGT hypothetical protein	192	hypothetical protein PGTG_03654, partial [Puccinia graminis f. sp. tritici CRL 75-36-700-3]	sequence-specific DNA binding transcription factor activity, zinc ion binding,GO:0003700	hypothetical protein PGTG_03654, partial [Puccinia graminis f. sp. tritici CRL 75-36-700-3]	regulation of transcription, DNA-dependent,GO:0006355
Pstn_9466	191	168	not tested	4	131.35	5503.78	SPO	5.98e-37	XP_003320461	PGT hypothetical protein	138					Barwin-related endoglucanase;Barwin-like endoglucanase	IPR009009;IPR014733
Pstv_3598	396	371	not tested	3	59.31	38.32		1.92e-169	XP_003335710	6-phosphogluconolactonase [Puccinia graminis f. sp. tritici CRL 75-36-700-3]	373					Cytochrome cd1-nitrite reductase-like, C-terminal haem d1;WD40/YVTN repeat-like-containing domain;Lactonase, 7-bladed beta propeller	IPR011048;IPR015943;IPR019405
Pstv_5178-1	184	165	not tested	4	1970.71	2.17	HAU	1.35e-78	XP_003337043	PGT hypothetical protein	162
Pstn_3477	571	545	not tested	2	4027.61	0.82	HAU	2.61e-54	EFP87279	PGT hypothetical protein	507
Pstn_3654	333	294	not tested	2	2707.51	1.12	HAU	3.15e-30	EFP79107	PGT hypothetical protein	186
Pstv_12583	154	131	not tested	3	25.85	72.75	SPO	6.11e-13	EGG12552	Hypothetical protein MELLADRAFT_100929 [Melampsora larici-populina 98AG31]	98
Pstv_592	143	121	not tested	3	4650.53	0.75	HAU	1.34e-06	EFN88806	hypothetical protein EAI_13051 [Harpegnathos saltator]	95
Pstv_4516-2	170	150	not tested	3	282.02	6.3	HAU	3.53e-06	EGG09874	secreted protein [Melampsora larici-populina 98AG31]	154
Pstn_300	206	182	not tested	2	237.84	339.86		3.19e-05	EFP85140	PGT hypothetical protein	157
Pstv_13766	140	113	not tested	1	566.42	0	HAU	7.22e-05	XP_003323079	PGT hypothetical protein	78
Pstv_3584	87	61	not tested	0	154.65	7.69	HAU
Pstn_5055	171	144	not tested	3	136.11	0	HAU
Pstv_9198-2	178	158	not tested	4	78.59	0	HAU
Pstv_2191	85	68	not tested	3	270.06	214.18
Pstv_9298-1	96	77	not tested	4	9.18	0
Pstn_351	498	466	not tested	3	46.34	2.45	HAU	0	EFP83664	aspartyl protease	467	aspartic peptidase a1	aspartic-type endopeptidase activity,GO:0004190	aspartic peptidase a1	proteolysis,GO:0006508	Peptidase A1;Peptidase aspartic, catalytic;Peptidase aspartic	IPR001461;IPR009007;IPR021109	1a30
Pstv_4835-1	314	293	not tested	5	1911.81	41501	SPO	0	EFP76608	PGT hypothetical protein	300	glycoside hydrolase family 17 protein	hydrolase activity, hydrolyzing O-glycosyl compounds,GO:0004553	glycoside hydrolase family 17 protein	carbohydrate metabolic process,GO:0005975	Glycoside hydrolase, family 17;Glycoside hydrolase, catalytic domain;Glycoside hydrolase, superfamily	IPR000490;IPR013781;IPR017853	1a30
Pstn_10123	159	130	not tested	4	7.01	6.26		8.44e-20	EFP81584	PGT hypothetical protein	113					Superoxide dismutase, copper/zinc binding domain;Superoxide dismutase (Cu/Zn) / chaperones	IPR001424;IPR024134	1a30
Pstv_792	90	59	not tested	1	2624.51	162.35	HAU											1a30
Pstv_6569	112	92	not tested	4	615.82	0.4	HAU	1.91e-11	EFP75815	PGT hypothetical protein	71							1b30
Pstn_2004	81	61	not tested	4	7.95	708.59	SPO	2.9e-09	XP_003335172	PGT hypothetical protein	65							1b30/1a30
Pstn_1970-1	121	98	not tested	5	109.25	0	HAU	1.95e-12	XP_003329605	PGT hypothetical protein	75							2a30
Pstv_4382-3	253	233	not tested	5	52.28	2437.61	SPO	1.12e-126	EFP79978	PGT hypothetical protein	260	alpha-amylase	hydrolase activity, cation binding,GO:0016787	alpha-amylase	metabolic process,GO:0008152	Alpha amylase;Glycosyl hydrolase, family 13, catalytic domain;Glycosyl hydrolase, family 13, subfamily, catalytic domain;Glycoside hydrolase, catalytic domain	IPR006046;IPR006047;IPR006589;IPR013781
Pstn_3289	591	570	not tested	5	530.25	214.35	HAU	0	XP_003327980	melibiase [Puccinia graminis f. sp. tritici CRL 75-36-700-3] >gi|309306970|gb|EFP83561.1| hypothetical protein PGTG_08747 [Puccinia graminis f. sp. tritici CRL 75-36-700-3]	543	carbohydrate binding family 6	hydrolase activity, hydrolyzing O-glycosyl compounds,GO:0004553	carbohydrate binding family 6	carbohydrate metabolic process,GO:0005975	Glycoside hydrolase, clan GH-D;Glycosyl hydrolase, family 13, all-beta;Aldolase-type TIM barrel;Glycoside hydrolase, superfamily	IPR000111;IPR013780;IPR013785;IPR017853
Pstv_12501-1	446	417	not tested	5	34.26	2137.15	SPO	0	EFP78421	PGT hypothetical protein	418	exo-beta- -glucanase	hydrolase activity, hydrolyzing O-glycosyl compounds,GO:0004553	exo-beta- -glucanase	carbohydrate metabolic process,GO:0005975	Glycoside hydrolase, family 5;Glycoside hydrolase, catalytic domain;Glycoside hydrolase, superfamily	IPR001547;IPR013781;IPR017853
Pstn_8885	481	461	not tested	5	19761.6	9.93	HAU	0	EFP90066	PGT hypothetical protein	473	family 18 glycoside hydrolase	chitinase activity,GO:0004568	family 18 glycoside hydrolase	chitin catabolic process,GO:0006032	Glycoside hydrolase, family 18, catalytic domain;Chitinase II;Glycoside hydrolase, catalytic domain;Glycoside hydrolase, superfamily	IPR001223;IPR011583;IPR013781;IPR017853
Pstn_15574	413	388	not tested	4	760.39	13.66	HAU	0	XP_003323778	PGT hypothetical protein	412	family 18 glycoside hydrolase	chitinase activity, cation binding,GO:0004568	family 18 glycoside hydrolase	chitin catabolic process,GO:0006032	Glycoside hydrolase, family 18, catalytic domain;Chitinase II;Glycoside hydrolase, catalytic domain;Glycoside hydrolase, superfamily	IPR001223;IPR011583;IPR013781;IPR017853
Pstn_9142	402	379	not tested	5	197.18	9.73	HAU	0	EFP88719	PGT hypothetical protein	373	family 26 glycoside hydrolase	cellulase activity, mannan endo-1,4-beta-mannosidase activity,GO:0008810	family 26 glycoside hydrolase	substituted mannan metabolic process,GO:0006080	Glycoside hydrolase, catalytic domain;Glycoside hydrolase, superfamily;Endoglucanase H/Glycosyl hydrolase family 26	IPR013781;IPR017853;IPR022790
Pstn_3111	338	316	not tested	4	180.83	4.09	HAU	2.72e-177	EFP75295	PGT hypothetical protein	326	glycoside hydrolase family 31 protein	carbohydrate binding, hydrolase activity, hydrolyzing O-glycosyl compounds,GO:0030246	glycoside hydrolase family 31 protein	carbohydrate metabolic process,GO:0005975	Glycoside hydrolase, family 31;Glycoside hydrolase-type carbohydrate-binding;Glycoside hydrolase, superfamily;Glycoside hydrolase family 31, N-terminal domain	IPR000322;IPR011013;IPR017853;IPR025887
Pstv_3176	515	489	not tested	4	806.22	1448.24		0	EHS63363	PGT hypothetical protein	530	glycoside hydrolase family 47 protein	mannosyl-oligosaccharide 1,2-alpha-mannosidase activity, calcium ion binding,GO:0004571			Glycoside hydrolase, family 47	IPR001382
Pstv_139	181	163	not tested	3	282.85	306.95		8.83e-63	EFP77692	PGT hypothetical protein	157					NUDIX hydrolase domain;NUDIX hydrolase domain-like;NUDIX hydrolase, conserved site	IPR000086;IPR015797;IPR020084
Pstv_3505	365	334	not tested	3	206.42	3.32	HAU	0	EFP82259	PGT hypothetical protein	348					Lipase, GDSL	IPR001087
Pstv_4228	234	213	not tested	5	450.74	19.23	HAU	2.17e-89	CBL69133	PGT hypothetical protein	225
Pstv_9326	220	197	not tested	5	251.15	556.27	SPO	2.27e-87	XP_003332311	PGT hypothetical protein	184
Pstv_3368	147	122	not tested	4	2353.1	7.97	HAU	3.24e-84	XP_003329598	PGT hypothetical protein	122
Pstv_12292	522	496	not tested	3	4761.53	1.41	HAU	2.08e-68	XP_003334692	PGT hypothetical protein	405
Pstn_3707	228	208	not tested	4	1326.55	1.82	HAU	9.32e-66	XP_003333492	PGT hypothetical protein	204
Pstv_1656	93	69	not tested	5	335.84	535.46		3.52e-29	XP_003319601	PGT hypothetical protein	66
Pstn_534	216	197	not tested	3	139.84	11.97	HAU	8.36e-26	XP_003307651	PGT hypothetical protein	199
Pstv_13051	107	87	not tested	5	22.32	0	HAU	1.14e-27	ADA54577	secreted protein [Puccinia striiformis f. sp. tritici]	94
Pstv_14122	119	102	not tested	5	17.6	2.13		2.1e-23	XP_003322345	PGT hypothetical protein	117
Pstv_3586-2	246	208	not tested	3	34.28	224.82	SPO	9.84e-21	XP_003337655	PGT hypothetical protein	167
Pstv_3141	693	668	not tested	2	544.21	0.36	HAU	1.71e-13	XP_003325819	PGT hypothetical protein	408
Pstv_6577	102	86	not tested	5	1425.99	125.51	HAU	5.9e-13	XP_003321820	PGT hypothetical protein	61
Pstn_3217	169	150	not tested	4	872.78	8.87	HAU	9.84e-05	XP_003007962	predicted protein [Verticillium albo-atrum VaMs.102] >gi|261353613|gb|EEY16041.1| predicted protein [Verticillium albo-atrum VaMs.102]	129
Pstv_3886	119	102	not tested	4	499.64	3.01	HAU
Pstv_16776	89	65	not tested	3	238.81	90	HAU
Pstv_4040-1	132	113	not tested	4	148.13	43.01	HAU
Pstv_3615-3	515	490	not tested	4	1114.85	4.87	HAU	3.95e-125	XP_003325913	PGT hypothetical protein	412					Allergen V5/Tpx-1-related;CAP domain	IPR001283;IPR014044	1a30
Pstn_16362	96	76	not tested	6	1640.18	86.75	HAU	7.22e-05	EGP86635	hypothetical protein MYCGRDRAFT_44322 [Mycosphaerella graminicola IPO323]	61							1a30
Pstv_13904	130	103	not tested	6	21.86	1.89												1b30
Pstv_5577-1	113	90	not tested	6	131.46	41	HAU	2.44e-08	XP_003325402	PGT hypothetical protein	89							1b30/1a30
Pstn_5046	111	92	not tested	6	1915.19	507.42	HAU	2.6e-07	XP_003324321	PGT hypothetical protein	88							1b30/1a30
Pstn_4328	124	101	not tested	6	1393.64	7.6	HAU	1.62e-06	XP_003321114	PGT hypothetical protein	85							1b30/1a30
Pstn_6206-1	183	157	not tested	6	1342.9	1.87	HAU											1b30/1a30
Pstn_13757	83	64	not tested	6	233.96	76.6	HAU											1b30/1a30
Pstv_9681	107	84	not tested	6	368.11	27238.2	SPO											1b30/1a30
Pstn_5753	127	103	not tested	6	100.19	0	HAU											1b30/2a30
Pstn_4856	122	101	not tested	6	27.91	0	HAU											1b30/2a30
Pstv_16221	117	97	not tested	6	32.38	43.17		2.44e-07	XP_003329166	PGT hypothetical protein	87							1b30/3a30
Pstv_3495	533	508	not tested	4	1277.54	1581.15		0	EFP90064	PGT hypothetical protein	520	dao-domain-containing protein	oxidoreductase activity,GO:0016491	dao-domain-containing protein	oxidation-reduction process,GO:0055114	FAD dependent oxidoreductase	IPR006076
Pstv_15779	190	163	not tested	5	153.44	615.81	SPO	1.3e-89	EFP77163	PGT hypothetical protein	173	related to msh4-meiosis-specific protein	ATP binding, mismatched DNA binding,GO:0005524	related to msh4-meiosis-specific protein	mismatch repair,GO:0006298	DNA mismatch repair protein MutS, C-terminal	IPR000432
Pstv_12404	306	266	not tested	6	801.7	3.06	HAU	4.9e-128	EFP83167	PGT hypothetical protein	227					Barwin-related endoglucanase;Barwin-like endoglucanase	IPR009009;IPR014733
Pstv_3160	334	311	not tested	6	100.55	3.48	HAU	2.55e-83	XP_003325658	PGT hypothetical protein	287					Barwin-related endoglucanase;Barwin-like endoglucanase	IPR009009;IPR014733
Pstv_8257	151	132	not tested	6	116.08	0.14	HAU	1.74e-78	XP_003338034	PGT hypothetical protein	137
Pstn_16106	132	112	not tested	6	540.73	25118.9	SPO	3.75e-62	XP_003330344	PGT hypothetical protein	112
Pstn_16058	131	111	not tested	6	2354	153.79	HAU	1.93e-42	XP_003330344	PGT hypothetical protein	112
Pstv_12276-1	154	124	not tested	6	60.14	493.6	SPO	7.95e-34	XP_003321127	PGT hypothetical protein	121
Pstv_13181-1	102	71	not tested	1	13.64	276.47	SPO	4.96e-20	EFP90870	PGT hypothetical protein	69
Pstv_5415-1	114	92	not tested	6	148.76	5.48	HAU	3.9e-13	XP_003336123	PGT hypothetical protein	95
Pstn_15606-1	534	510	not tested	6	694.65	0.29	HAU	3.74e-12	EFP82581	PGT hypothetical protein	441
Pstv_12609-2	90	55	not tested	2	389.68	0	HAU
Pstv_9845	321	301	not tested	6	20.25	10.24		0	EFP87180	PGT hypothetical protein	362	tyrosinase	oxidoreductase activity,GO:0016491	tyrosinase	oxidation-reduction process,GO:0055114	Tyrosinase;Uncharacterised domain, di-copper centre	IPR002227;IPR008922	1a30
Pstn_5332	178	145	not tested	6	407.99	17.08	HAU	1.54e-32	EFP81583	PGT hypothetical protein	156					Superoxide dismutase, copper/zinc binding domain;Superoxide dismutase (Cu/Zn) / chaperones	IPR001424;IPR024134	1a30
Pstv_2131-3	234	211	not tested	6	14.53	6.17		4.23e-121	XP_003325676	PGT hypothetical protein	214					Protein of unknown function DUF3129	IPR021476	1a30
Pstv_8895	419	394	not tested	6	913.81	5.26	HAU	2.04e-105	XP_003338681	PGT hypothetical protein	206							1a30
Pstn_5682-2	225	205	not tested	5	1113.17	0.19	HAU	9.48e-19	EFP88243	PGT hypothetical protein	147							1a30
Pstn_12265	130	106	not tested	6	84.19	0	HAU											1a30
Pstn_7902	103	80	not tested	6	1432.75	0.81	HAU											1b30
Pstn_3451	226	203	not tested	7	34.15	0	HAU	3.35e-31	ADA54576	secreted protein [Puccinia striiformis f. sp. tritici]	199							1b30/1a30
Pstv_1037-1	107	85	not tested	6	847.31	0	HAU	4.29e-20	XP_003307290	PGT hypothetical protein	79							1b30/1a30
Pstn_12406	106	84	not tested	6	1385.14	9.38	HAU	2.54e-16	XP_003335783	PGT hypothetical protein	79							1b30/1a30
Pstv_12240-2	98	78	not tested	6	34.79	0.21	HAU	1.52e-13	XP_003307290	PGT hypothetical protein	73							1b30/1a30
Pstv_16126	118	97	not tested	6	32.04	0	HAU	9.22e-11	XP_003324335	PGT hypothetical protein	99							1b30/1a30
Pstv_9014	119	98	not tested	6	22.58	0	HAU	1.26e-10	XP_003324335	PGT hypothetical protein	94							1b30/1a30
Pstv_6242	116	95	not tested	6	11.29	0		1.76e-06	XP_003324335	PGT hypothetical protein	75							1b30/1a30
Pstv_7030	125	100	not tested	7	36.63	0.17	HAU											1b30/1a30
Pstv_4021-1	119	100	not tested	5	35.01	0	HAU											1b30/1a30
Pstn_857	102	82	not tested	6	365.4	1784.75	SPO											1b30/1a30
Pstv_3760	105	83	not tested	6	98.33	17.38	HAU	1.65e-13	XP_003335783	PGT hypothetical protein	80							1b30/2a30
Pstn_12541-1	108	83	not tested	6	139.97	103.25		1.43e-10	XP_003335783	PGT hypothetical protein	76							1b30/2a30
Pstv_3405	450	423	not tested	6	1969.75	10.74	HAU	0	EFP86743	PGT hypothetical protein	425							2a30
Pstv_6706-1	191	168	not tested	6	13.66	913.13	SPO	4.14e-56	XP_003331703	PGT hypothetical protein	188							2a30
Pstn_9501	112	88	not tested	6	388.46	24.14	HAU											2a30
Pstv_12298	526	506	not tested	7	2474.27	3929.6		0	XP_003323317	protein disulfide-isomerase [Puccinia graminis f. sp. tritici CRL 75-36-700-3] >gi|309302307|gb|EFP78898.1| hypothetical protein PGTG_04854 [Puccinia graminis f. sp. tritici CRL 75-36-700-3]	476	protein disulfide isomerase	electron carrier activity, isomerase activity, protein disulfide oxidoreductase activity,GO:0009055	protein disulfide isomerase	cell redox homeostasis, glycerol ether metabolic process,GO:0045454	Thioredoxin;Disulphide isomerase;Protein disulphide isomerase;Thioredoxin-like fold	IPR005746;IPR005788;IPR005792;IPR012336
Pstv_9156	227	210	not tested	7	187.86	29.66	HAU	2.43e-12	NP_189929	RING/U-box domain-containing protein [Arabidopsis thaliana] >gi|7263618|emb|CAB81584.1| putative protein [Arabidopsis thaliana] >gi|51968876|dbj|BAD43130.1| putative protein [Arabidopsis thaliana] >gi|332644271|gb|AEE77792.1| RING/U-box domain-containing protein [Arabidopsis thaliana]	180					Zinc finger, RING-type;Zinc finger, RING/FYVE/PHD-type	IPR001841;IPR013083
Pstv_12234-1	450	424	not tested	6	2356.39	665.51	HAU	3.97e-80	EFP86259	PGT hypothetical protein	220					Barwin-related endoglucanase;Barwin-like endoglucanase	IPR009009;IPR014733
Pstn_4232-1	499	474	not tested	6	802	0.28	HAU	3.05e-44	XP_003330453	PGT hypothetical protein	274
Pstv_3582	201	170	not tested	6	43.42	0	HAU	4.17e-42	EFP88302	PGT hypothetical protein	181
Pstv_3726	109	83	not tested	6	18.25	117.99	SPO	3.56e-26	XP_003329359	PGT hypothetical protein	81
Pstv_4448	530	512	not tested	6	326.84	0	HAU	4.74e-18	XP_003307237	PGT hypothetical protein	349
Pstv_9773	131	111	not tested	5	145.59	1.14	HAU	6.16e-16	XP_003307488	PGT hypothetical protein	112
Pstv_5702	133	111	not tested	7	91.59	0.5	HAU	2.45e-06	XP_003325973	PGT hypothetical protein	110
Pstv_3426-2	91	75	not tested	7	5248.83	197.04	HAU
Pstv_9052	96	67	not tested	6	766.47	0.71	HAU
Pstv_12584	139	119	not tested	6	7.56	0.6
Pstv_3417-2	421	397	not tested	8	13.1	133.19	SPO	0	EFP83922	Chitin deacetylase	418	chitin deacetylase	hydrolase activity, acting on carbon-nitrogen (but not peptide) bonds,GO:0016810	chitin deacetylase	carbohydrate metabolic process,GO:0005975	Polysaccharide deacetylase;Glycoside hydrolase/deacetylase, beta/alpha-barrel	IPR002509;IPR011330	1a30
Pstn_13012	222	201	not tested	8	672.22	24.48	HAU	8.07e-23	XP_003325708	PGT hypothetical protein	226					Immunoglobulin-like	IPR007110	1a30
Pstn_265-1	200	176	not tested	6	3133.03	4.14	HAU	3.15e-92	EFP76173	PGT hypothetical protein	168							1a30
Pstn_5754	494	469	not tested	8	239.83	165.9		3.13e-38	EFP93222	PGT hypothetical protein	394							1a30
Pstn_4701	122	109	not tested	8	13.69	0		3.92e-18	XP_003333136	PGT hypothetical protein	120							1a30
Pstn_3512	146	115	not tested	8	441.08	13.2	HAU	6.31e-12	EFP91126	PGT hypothetical protein	123							1a30
Pstn_292	85	63	not tested	6	626.34	16.82	HAU	1.79e-05	EHS62653	PGT hypothetical protein	67							1a30
Pstv_4931	360	338	not tested	6	4196.46	4.25	HAU	5.68e-150	XP_003307575	PGT hypothetical protein	333	related to short-chain dehydrogenase	oxidoreductase activity,GO:0016491	related to short-chain dehydrogenase	oxidation-reduction process,GO:0055114	Short-chain dehydrogenase/reductase SDR;Glucose/ribitol dehydrogenase;NAD(P)-binding domain	IPR002198;IPR002347;IPR016040	1b30/1a30
Pstv_1016	129	105	not tested	6	15.12	12.85		2.9e-15	XP_003323828	PGT hypothetical protein	104							1b30/1a30
Pstv_4435-1	99	77	not tested	6	41.41	2.44	HAU	2.33e-12	XP_003335783	PGT hypothetical protein	74							1b30/1a30
Pstn_7229	111	83	not tested	7	750.85	0	HAU											1b30/1a30
Pstn_5465-1	146	117	not tested	8	53.99	0	HAU	7.19e-15	EFP79453	PGT hypothetical protein	130							2a30
Pstn_8921	862	834	not tested	8	6605.17	4046.33		0	EFP74048	PGT hypothetical protein	824	beta glucosidase precursor	beta-glucosidase activity,GO:0008422	beta glucosidase precursor	carbohydrate metabolic process,GO:0005975	Glycoside hydrolase, family 3, N-terminal;Glycoside hydrolase family 3 C-terminal domain;Glycoside hydrolase, superfamily;Glycoside hydrolase, family 3, active site	IPR001764;IPR002772;IPR017853;IPR019800
Pstv_15851-1	275	254	not tested	8	282.66	170.13		1.46e-158	XP_003329049	PGT hypothetical protein	251
Pstv_4256	186	159	not tested	6	15.61	3.13		3.09e-65	EFP87184	PGT hypothetical protein	129
Pstv_995	157	135	not tested	7	11.21	1399.54	SPO	2.6e-48	XP_003321564	PGT hypothetical protein	157
Pstv_13628	95	72	not tested	8	39.42	9.5	HAU	4.97e-13	XP_003334467	PGT hypothetical protein	87
Pstv_9266	83	62	not tested	5	91.73	480.41	SPO	5.05e-07	XP_003323500	PGT hypothetical protein	66
Pstn_9128	96	67	not tested	6	751.42	0	HAU
Pstn_8256	270	249	not tested	6	36.02	271.58	SPO	2.75e-124	XP_003325356	PGT hypothetical protein	245	hypothetical protein PGTG_07189 [Puccinia graminis f. sp. tritici CRL 75-36-700-3]	sequence-specific DNA binding transcription factor activity, zinc ion binding,GO:0003700	hypothetical protein PGTG_07189 [Puccinia graminis f. sp. tritici CRL 75-36-700-3]	regulation of transcription, DNA-dependent,GO:0006355	Transcription factor, fungi	IPR007219	1a30
Pstv_3436-1	603	581	not tested	9	1203.19	7.01	HAU	0	EFP83164	PGT hypothetical protein	611	lysophospholipase plb3	phospholipase activity,GO:0004620	lysophospholipase plb3	phospholipid catabolic process,GO:0009395	Lysophospholipase, catalytic domain;Acyl transferase/acyl hydrolase/lysophospholipase	IPR002642;IPR016035	1a30
Pstn_3180	822	800	not tested	9	3127.47	10.63	HAU	0	EFP88722	PGT hypothetical protein	796							1a30
Pstn_12351	490	465	not tested	7	477.42	0.09	HAU	3.3e-112	XP_003331238	PGT hypothetical protein	446							1a30
Pstn_5641	131	104	not tested	8	75.84	0	HAU	1.54e-13	XP_003320434	PGT hypothetical protein	86							1a30
Pstv_3819	543	512	not tested	8	616.16	0.74	HAU	8.5e-13	XP_003329284	PGT hypothetical protein	329							1a30
Pstv_12267	449	428	not tested	9	9080.14	586.08	HAU	0	XP_003332995	alpha-galactosidase [Puccinia graminis f. sp. tritici CRL 75-36-700-3] >gi|309311985|gb|EFP88576.1| alpha-galactosidase [Puccinia graminis f. sp. tritici CRL 75-36-700-3]	459	alpha-galactosidase	alpha-galactosidase activity,GO:0004557	alpha-galactosidase	melibiose catabolic process,GO:0005995	Glycoside hydrolase, clan GH-D;Glycoside hydrolase, family 27;Glycoside hydrolase, melibiase;Glycosyl hydrolase, family 13, all-beta	IPR000111;IPR002241;IPR006215;IPR013780	1b30/2a30
Pstn_4285	314	297	not tested	9	11.44	16.49		5.36e-163	EFP89220	PGT hypothetical protein	290	amidase signature enzyme	carbon-nitrogen ligase activity, with glutamine as amido-N-donor,GO:0016884			Amidase;Amidase, fungi;Amidase, conserved site;Amidase signature domain	IPR000120;IPR015830;IPR020556;IPR023631	2a30
Pstv_5072	212	187	not tested	9	1583.28	45737.1	SPO	1.42e-40	XP_003338385	PGT hypothetical protein	159
Pstn_4830	111	88	not tested	7	867.65	15.36	HAU
Pstv_3806-1	97	66	not tested	6	321.96	0	HAU
Pstn_5193	192	166	not tested	9	244.61	213.1		1.27e-31	XP_003320295	PGT hypothetical protein	155					Extracellular membrane protein, CFEM domain;Extracellular membrane protein, CFEM domain, fungi	IPR008427;IPR014005	1a30
Pstv_350	133	114	not tested	9	1705.76	4.51	HAU	9.64e-15	XP_003328006	PGT hypothetical protein	123							1a30
Pstn_15169	117	97	not tested	9	25.7	3.16	HAU	5.72e-23	XP_003336838	PGT hypothetical protein	81							1b30
Pstv_9051	159	138	not tested	10	783	131.67	HAU	8.95e-58	EFP87717	PGT hypothetical protein	141							2a30
Pstv_8953	159	138	not tested	10	215.71	7224.1	SPO	1.6e-55	EFP87717	PGT hypothetical protein	141							2a30
Pstn_7661	137	115	not tested	9	656.25	3.33	HAU	1.31e-05	XP_973953	PREDICTED: similar to CG6439 CG6439-PA [Tribolium castaneum] >gi|270013913|gb|EFA10361.1| hypothetical protein TcasGA2_TC012587 [Tribolium castaneum]	97							2a30
Pstn_6650	222	189	not tested	10	145.68	5.71	HAU	6.83e-09	EFN52233	hypothetical protein CHLNCDRAFT_54556 [Chlorella variabilis]	105					Zinc finger, RING-type;Zinc finger, RING/FYVE/PHD-type;Zinc finger, RING-H2-type	IPR001841;IPR013083;IPR024766
Pstv_15625	401	376	not tested	10	796.48	2994.06	SPO	1.07e-155	XP_003333170	PGT hypothetical protein	376
Pstv_13056	252	230	not tested	10	153.15	1.32	HAU	3.63e-99	XP_003321564	PGT hypothetical protein	238
Pstn_3547-1	391	361	not tested	6	27.67	0.78	HAU	8.65e-62	XP_003338310	PGT hypothetical protein	293
Pstn_12730	166	149	not tested	10	25.09	0.25	HAU	9.97e-30	XP_003322322	PGT hypothetical protein	146
Pstv_3222-1	552	529	not tested	9	82.99	2.9	HAU	7.77e-26	XP_003325979	PGT hypothetical protein	277
Pstv_12285	635	609	not tested	9	16.33	28.65		0	EFP77942	PGT hypothetical protein	625	multi-copper oxidase laccase-like protein	copper ion binding, oxidoreductase activity, cellulase activity,GO:0005507	multi-copper oxidase laccase-like protein	oxidation-reduction process, polysaccharide catabolic process,GO:0055114	Multicopper oxidase, type 1;Cupredoxin;Multicopper oxidase, type 2;Multicopper oxidase, type 3	IPR001117;IPR008972;IPR011706;IPR011707	1a30
Pstn_3281	515	493	not tested	10	380.1	0.18	HAU	1.61e-131	XP_003333550	PGT hypothetical protein	467					SET domain	IPR001214	1a30
Pstv_3501	160	140	not tested	10	2139.73	0.69	HAU	3.37e-21	XP_003327499	PGT hypothetical protein	97							1a30
Pstv_671	130	109	not tested	10	827.79	48414.1	SPO	3.3e-39	EFP86197	PGT hypothetical protein	130							2a30
Pstn_5474	458	436	not tested	10	370.01	1901.58	SPO	0	EHS63392	PGT hypothetical protein	412	carbohydrate esterase family 4 protein	hydrolase activity, acting on carbon-nitrogen (but not peptide) bonds,GO:0016810	carbohydrate esterase family 4 protein	carbohydrate metabolic process,GO:0005975	Polysaccharide deacetylase;Glycoside hydrolase/deacetylase, beta/alpha-barrel	IPR002509;IPR011330
Pstn_7096-1	235	215	not tested	11	651.72	0	HAU	1.64e-12	1X4J_A	Chain A, Solution Structure Of Ring Finger In Ring Finger Protein 38	114					Zinc finger, RING-type;Zinc finger, RING/FYVE/PHD-type	IPR001841;IPR013083
Pstv_3243	351	330	not tested	11	529.95	21838.8	SPO	1.58e-160	XP_003320921	PGT hypothetical protein	326
Pstv_13065	92	72	not tested	11	20.31	0	HAU
Pstv_3755	185	163	not tested	10	643.71	8.79	HAU	9.91e-74	XP_003325017	PGT hypothetical protein	177							1a30
Pstn_4431-1	265	242	not tested	12	163.11	0.16	HAU	9.24e-11	XP_002647291	Hypothetical protein CBG06331 [Caenorhabditis briggsae]	200					Zinc finger, RING-type;Zinc finger, RING/FYVE/PHD-type	IPR001841;IPR013083	1b30
Pstv_3113	288	268	not tested	11	2468.92	1.01	HAU	1.58e-40	XP_003330390	PGT hypothetical protein	269							2a30
Pstv_3252-1	380	358	not tested	11	743.39	52793.4	SPO	0	EFP81380	PGT hypothetical protein	293
Pstn_8936	458	416	not tested	11	1809.35	1.02	HAU	0	EFP75077	PGT hypothetical protein	439							2a30
Pstv_9392	172	148	not tested	13	3748.59	1.06	HAU	1.43e-73	EFP84290	PGT hypothetical protein	154							2a30
Pstv_3256	450	428	not tested	14	1045.78	3.09	HAU	0	EFP74223	PGT hypothetical protein	430							1b30/3a30
Pstv_3824-3	801	783	not tested	15	144.62	824.74	SPO	0	EFP93248	PGT hypothetical protein	817							1a30
Pstv_3149-4	362	336	not tested	15	2304.97	91.1	HAU	8.34e-65	XP_003328542	PGT hypothetical protein	147							1a30
Pstv_4788	253	233	not tested	16	450.1	4.09	HAU	2.13e-158	EFP92484	PGT hypothetical protein	242					Thaumatin, pathogenesis-related	IPR001938	1a30
Pstv_4927	524	501	not tested	17	1659.87	3387.6	SPO	0	XP_003325306	PGT hypothetical protein	499	left border a protein	catalytic activity,GO:0003824	left border a protein	carbohydrate metabolic process,GO:0005975	Polysaccharide deacetylase;Glycoside hydrolase/deacetylase, beta/alpha-barrel	IPR002509;IPR011330	2a30
Pstv_12650	327	302	not tested	18	5747.01	1.42	HAU	7.12e-157	XP_003329489	PGT hypothetical protein	295							1a30
Pstv_12237	826	803	not tested	28	1017.95	13.97	HAU	8.5e-27	XP_003322939	PGT hypothetical protein	577
Pstv_12657	217	199	nothing	7	27345.7	221.02	HAU	2.25e-87	XP_003336247	PGT hypothetical protein	194
Pstv_3492	292	272	Spores+haustoria+infected tissue	1	2414.6	87766.1	SPO	7.3e-135	XP_003335111	PGT hypothetical protein	275					Phosphatidylethanolamine-binding protein PEBP	IPR008914
Pstv_12818	138	278	Spores+haustoria+infected tissue	3	1093.07	114.94	HAU
Pstn_4657-1	258	240	Spores+haustoria+infected tissue	2	1391.18	20012.7	SPO	2.05e-56	XP_003323846	PGT hypothetical protein	230
Pstn_3223	196	177	Spores+haustoria+infected tissue	2	904.98	43983.4	SPO	4.7e-47	XP_003335084	PGT hypothetical protein	135
Pstv_4597	197	171	Spores+haustoria+infected tissue	2	1098.79	4659.58	SPO	1.33e-39	EFP76937	PGT hypothetical protein	177
Pstv_4996-2	196	173	Spores+haustoria+infected tissue	1	164.39	9.27	HAU	2.6e-07	EFP75301	PGT hypothetical protein	104
Pstn_3128-1	268	251	Spores+haustoria+infected tissue	3	1608.38	88302.1	SPO	1.53e-81	XP_003338254	PGT hypothetical protein	143							1a30
Pstv_8962-2	208	190	Spores+haustoria+infected tissue	2	5365.53	940.23	HAU	4.12e-14	XP_003329570	PGT hypothetical protein	170
Pstn_4629	232	211	Spores+haustoria+infected tissue	2	1059.36	1618.56		1.78e-125	XP_003324724	PGT hypothetical protein	212	calnexin	unfolded protein binding, calcium ion binding,GO:0051082	calnexin	protein folding,GO:0006457	Calreticulin/calnexin;Concanavalin A-like lectin/glucanases superfamily;Concanavalin A-like lectin/glucanase, subgroup;Calreticulin/calnexin, conserved site	IPR001580;IPR008985;IPR013320;IPR018124
Pstv_5004-1	129	109	Spores+haustoria+infected tissue	4	6515.64	3217.77	HAU	1.4e-05	EFX02278	mRNA capping nucleoside-phosphatase [Grosmannia clavigera kw1407]	87
Pstv_15910	194	217	Spores+haustoria+infected tissue	4	5.16	29.15	SPO
Pstv_7145-1	220	199	Spores+haustoria+infected tissue	5	5686.53	430.93	HAU	1.44e-43	XP_003332170	PGT hypothetical protein	200							1a30
Pstv_5121	118	95	Spores+haustoria+infected tissue	6	88.83	84.57		7.96e-30	XP_003326933	PGT hypothetical protein	95							1b30
Pstn_15579	190	168	Spores+haustoria+infected tissue	6	933.79	9929.35	SPO	6.23e-89	XP_003326932	PGT hypothetical protein	169					MD-2-related lipid-recognition;Immunoglobulin E-set	IPR003172;IPR014756
Pstv_4784-3	120	118	Spores+haustoria+infected tissue	7	4492.89	225.38	HAU
Pstv_8948	232	207	Spores+haustoria+infected tissue	7	3288.63	149.03	HAU	3.46e-20	EGF96883	hypothetical protein MELLADRAFT_93221 [Melampsora larici-populina 98AG31]	118					Extracellular membrane protein, CFEM domain	IPR008427
Pstv_15614	257	230	Spores+haustoria+infected tissue	6	1578.22	87538.1	SPO	3.3e-115	XP_003330794	PGT hypothetical protein	251					Protein of unknown function DUF3129	IPR021476
Pstn_12353	228	205	Spores+haustoria+infected tissue	6	2202.99	16755.2	SPO	2.22e-86	XP_003336082	PGT hypothetical protein	200
Pstv_12651	129	109	Spores+haustoria+infected tissue	8	16750.3	417.74	HAU	5.6e-05	EGG12683	hypothetical protein MELLADRAFT_86906 [Melampsora larici-populina 98AG31]	83
Pstv_15889-1	92	72	Spores+haustoria+infected tissue	8	152172	49.11	HAU
Pstn_3032	300	284	Spores+haustoria+infected tissue	10	1883.47	3765.84		5.08e-134	XP_003331271	PGT hypothetical protein	282
Pstv_15892	188	169	Spores+haustoria+infected tissue	12	99999.4	61.53	HAU	1.21e-88	XP_003327938	PGT hypothetical protein	160							1a30
