# Supplementary material for: Strategies for Wheat Stripe Rust Pathogenicity Identified by Transcriptome Sequencing
Source: PLoS One. 2013 Jun 26;8(6):e67150. doi: 10.1371/journal.pone.0067150 (PMC3694141; doi:10.1371/journal.pone.0067150)
Supplement: Table S3 — General metabolism. Transcripts encoding proteins with similarities to enzymes involved in metabolic pathways, or with particular roles as described in the text. Expression levels based on Illumina data are presented (RPKM values, green for haustoria and orange for germinated spores) as well as BLASTx analysis against the NCBI-nr protein database. (XLSX) [file pone.0067150.s007.xlsx]

## Sheet: TS3 General metabolism
Category	Transcript ID	Description	RPKM-HAUS	RPKM-SPORES	Differentially expressed	Comment 1	Comment 2	E-val best hit, BLASTx NCBI-nr	Accession best hit, BLATSx NCBI-nr	Description best hit, BLASTx NCBI-nr	Greatest alignment length best hit, BLASTx NCBI-nr
Cell wall modifying enzymes
	PST79_689	β-1, 6-glucanase	23.55	829.7	SPO	family 5 glycoside hydrolase	fungal CW remodeling	0	EFP90857	hypothetical protein PGTG_17056 [Puccinia graminis f. sp. tritici CRL 75-36-700-3]	503
	PST79_7384	α-1,3-glucanase	13.63	18.39		family 71 glycoside hydrolase	Fungal CW remodeling	2.25e-180	XP_003333568	glucan endo-1,3-α-glucosidase Agn1 [Puccinia graminis f. sp. tritici CRL 75-36-700-3]	386
	PST79_1916	α-1, 3-glucanase	3.56	175.59	SPO	family 71 glycoside hydrolase	Fungal CW remodeling	0	EFP74200	hypothetical protein PGTG_00156 [Puccinia graminis f. sp. tritici CRL 75-36-700-3]	485
	PST79_3462	β-1,6-glucan synthetase	16.71	55.18	SPO	family 16 glycoside hydrolase	glucan synthesis	0	XP_003335474	hypothetical protein PGTG_17327 [Puccinia graminis f. sp. tritici CRL 75-36-700-3]	600
	PST79_12193	β-1,6 glucan synthetase	3.65	80.25	SPO	family 16 glycoside hydrolase	glucan synthesis	1.74e-106	XP_003336377	β-glucan synthesis-associated protein KRE6 [Puccinia graminis f. sp. tritici CRL 75-36-700-3] >gi|309315367|gb|EFP91958.1| hypothetical protein PGTG_18409 [Puccinia graminis f. sp. tritici CRL 75-36-700-3]	186
	PST79_11404	β-glucan synthesis-associated protein	0.32	70.71	SPO	family 16 glycoside hydrolase	glucan synthesis	0	XP_003324462	glucosidase [Puccinia graminis f. sp. tritici CRL 75-36-700-3]	398
	PST79_12009	α-1,3-glucan synthase	0.3	73.04	SPO	family 5 glycoside hydrolase	glucan synthesis	0	EFP83373	hypothetical protein PGTG_08559 [Puccinia graminis f. sp. tritici CRL 75-36-700-3]	411
	PST79_2933	α mannosidase	20.28	34.49		family 38 glycoside hydrolase	indirect effect in fungal cell wall structure/ER located possibly acting as postranscriptional modificators	0	XP_003307775	α mannosidase [Puccinia graminis f. sp. tritici CRL 75-36-700-3]	453
	PST79_8279	α-mannosidase	29.03	19.97		family 47 glycoside hydrolase	indirect effect in fungal cell wall structure/ER located possibly acting as postranscriptional modificators	0	EFP77600	hypothetical protein PGTG_03556 [Puccinia graminis f. sp. tritici CRL 75-36-700-3]	640
	PST79_4766	α-mannosidase	2.32	1.25		family 47 glycoside hydrolase	indirect effect in fungal cell wall structure/ER located possibly acting as postranscriptional modificators	4.96e-176	XP_003328213	hypothetical protein PGTG_09507 [Puccinia graminis f. sp. tritici CRL 75-36-700-3]	303
	PST79_2407	α-mannosidase	0.57	0.18		family 47 glycoside hydrolase	indirect effect in fungal cell wall structure/ER located possibly acting as postranscriptional modificators	7.6e-161	EFP85251	hypothetical protein PGTG_11420 [Puccinia graminis f. sp. tritici CRL 75-36-700-3]	296
	PST79_2947	α-mannosidase (predicted secreted, Pstv_3176)	133.74	94.35		family 47 glycoside hydrolase	indirect effect in fungal cell wall structure/ER located possibly acting as postranscriptional modificators	0	EHS63363	hypothetical protein PGTG_21538 [Puccinia graminis f. sp. tritici CRL 75-36-700-3]	549
	PST79_2157	endo-1,4-β-xylanase	1.51	0.08		family 10 glycoside hydrolase	plant cell wall degradation	1.6e-122	EFP88645	glycosyl hydrolase family 10 [Puccinia graminis f. sp. tritici CRL 75-36-700-3]	335
	PST79_3826	endo-1,4-β-xylanase	5.12	0.06		family 10 glycoside hydrolase	plant cell wall degradation	5.29e-93	EFP86796	glycosyl hydrolase family 10 [Puccinia graminis f. sp. tritici CRL 75-36-700-3]	271
	PST79_5524	exoglucanase/cellulase	12.53	0.02		family 7 glycoside hydrolase	plant cell wall degradation, cellulase	1.98e-43	XP_003325148	exoglucanase 1 [Puccinia graminis f. sp. tritici CRL 75-36-700-3] >gi|331252701|ref|XP_003338881.1| exoglucanase 1 [Puccinia graminis f. sp. tritici CRL 75-36-700-3]	126
	PST79_3645	α-galactosidase	423.26	15.02	HAUS	family 27 glycoside hydrolase	plant cell wall degradation, cellulase	0	XP_003332995	α-galactosidase [Puccinia graminis f. sp. tritici CRL 75-36-700-3] >gi|309311985|gb|EFP88576.1| α-galactosidase [Puccinia graminis f. sp. tritici CRL 75-36-700-3]	431
	PST79_3417	α-galactosidase (predicted secreted, Pstv_12267)	424.36	20.94	HAUS	family 27 glycoside hydrolase	plant cell wall degradation, cellulase	0	XP_003332995	α-galactosidase [Puccinia graminis f. sp. tritici CRL 75-36-700-3] >gi|309311985|gb|EFP88576.1| α-galactosidase [Puccinia graminis f. sp. tritici CRL 75-36-700-3]	473
	PST79_3212	α -galactosidase (predicted secreted, Pstn_3289)	24.01	11.38		family 27 glycoside hydrolase	plant cell wall degradation, cellulase	0	XP_003327980	melibiase [Puccinia graminis f. sp. tritici CRL 75-36-700-3] >gi|309306970|gb|EFP83561.1| hypothetical protein PGTG_08747 [Puccinia graminis f. sp. tritici CRL 75-36-700-3]	493
	PST79_5511	exoglucanase/cellobiohydrolase	7.88	0.02		family 7 glycoside hydrolase	plant cell wall degradation, cellulase	1.14e-153	EFP80729	hypothetical protein PGTG_06685 [Puccinia graminis f. sp. tritici CRL 75-36-700-3] >gi|375167868|gb|EFP94462.2| hypothetical protein PGTG_20418 [Puccinia graminis f. sp. tritici CRL 75-36-700-3]	320
	PST79_2043	β-mannosidase	82.08	31.93	HAUS	family 2 glycoside hydrolase	plant cell wall degradation, cellulase	0	EFP75799	hypothetical protein PGTG_01130 [Puccinia graminis f. sp. tritici CRL 75-36-700-3]	1000
	PST79_1960	galactan 1,3-β-galactosidase	1.46	1.26		family 43 glycoside hydrolase	plant cell wall degradation, cellulase	0	XP_003321751	glycoside hydrolase family 43 [Puccinia graminis f. sp. tritici CRL 75-36-700-3] >gi|309300741|gb|EFP77332.1| hypothetical protein PGTG_03288 [Puccinia graminis f. sp. tritici CRL 75-36-700-3]	388
	PST79_5713	exoglucanase/cellulase	7.92	0.66		family 7 glycoside hydrolase	plant cell wall degradation, cellulase	1.83e-81	XP_003320017	exoglucanase [Puccinia graminis f. sp. tritici CRL 75-36-700-3] >gi|309299007|gb|EFP75598.1| hypothetical protein PGTG_00929 [Puccinia graminis f. sp. tritici CRL 75-36-700-3]	121
	PST79_6798	Mannan endo-1,4-β-mannosidase	1.09	8.04		family 5 glycoside hydrolase	plant cell wall degradation, cellulase	0	EFP81677	hypothetical protein PGTG_07926 [Puccinia graminis f. sp. tritici CRL 75-36-700-3]	363
	PST79_8128	Mannan endo-1,4-β-mannosidase (predicted secreted, Pstn_9142)	47.77	0.59	HAUS	family 26 glycoside hydrolase	plant cell wall degradation, cellulase	0	EFP88719	hypothetical protein PGTG_14685 [Puccinia graminis f. sp. tritici CRL 75-36-700-3]	397
	PST79_4682	mannan endo-1,4-β-mannosidase (predicted secreted, Pstv_4607)	246.67	10.63	HAUS	family 5 glycoside hydrolase	plant cell wall degradation, cellulase	0	XP_003330178	hypothetical protein PGTG_11088 [Puccinia graminis f. sp. tritici CRL 75-36-700-3] >gi|309309168|gb|EFP85759.1| hypothetical protein PGTG_11088 [Puccinia graminis f. sp. tritici CRL 75-36-700-3]	497
	PST79_12656	betta 1,4 endoglucanase/cellulase 3D	0.36	13.87		family 5 glycoside hydrolase	plant cell wall degradation, cellulase	1.05e-104	XP_003336848	endoglucanase [Puccinia graminis f. sp. tritici CRL 75-36-700-3]	210
	PST79_11352	endo-1,3(4)-β-glucanase	5.73	254.28	SPO	family 16 glycoside hydrolase	plant cell wall degradation, cellulase	0	EHS64519	hypothetical protein PGTG_20981 [Puccinia graminis f. sp. tritici CRL 75-36-700-3]	309
	PST79_5045	glucan 1,3 β-glucosidase (predicted secreted, Pstv_4835)	249.76	2468.76	SPO	family 17 glycoside hydrolase	plant CW degradation/fungal CW remodeling	0	EFP76608	hypothetical protein PGTG_02069 [Puccinia graminis f. sp. tritici CRL 75-36-700-3]	382
	PST79_5049	endo-β-1,3-glucanase	97.18	30.02	HAUS	family 17 glycoside hydrolase	plant CW degradation/fungal CW remodeling	6.24e-145	EFP76608	hypothetical protein PGTG_02069 [Puccinia graminis f. sp. tritici CRL 75-36-700-3]	243
	PST79_2573	exo-1,3-β-glucanase	30.03	114.86	SPO	family 5 glycoside hydrolase	plant CW degradation/fungal CW remodeling	0	EFP75592	hypothetical protein PGTG_00923 [Puccinia graminis f. sp. tritici CRL 75-36-700-3]	507
	PST79_399	exo-β-1,3-glucanase	2.97	4.15		family 5 glycoside hydrolase	plant CW degradation/fungal CW remodeling	0	EFP85703	hypothetical protein PGTG_11032 [Puccinia graminis f. sp. tritici CRL 75-36-700-3]	352
	PST79_1148	exo-β-1,3-glucanase	0.79	4.29		family 5 glycoside hydrolase	plant CW degradation/fungal CW remodeling	2.15e-180	XP_003320855	glucan 1,3-β-glucosidase [Puccinia graminis f. sp. tritici CRL 75-36-700-3] >gi|309299845|gb|EFP76436.1| hypothetical protein PGTG_02877 [Puccinia graminis f. sp. tritici CRL 75-36-700-3]	293
	PST79_9378	glucan 1,3-β-glucosidase (predicted secreted, Pstv_12501-1)	7.68	127.44	SPO	family 5 glycoside hydrolase	plant CW degradation/fungal CW remodeling	0	EFP78421	hypothetical protein PGTG_04377 [Puccinia graminis f. sp. tritici CRL 75-36-700-3]	418
	PST79_9693	endo-1,3-β- glucanase	6.3	23.1		family 81 glycoside hydrolase	plant CW degradation/fungal CW remodeling	0	XP_003335820	hypothetical protein PGTG_17357 [Puccinia graminis f. sp. tritici CRL 75-36-700-3]	365
	PST79_8761	glucan 1,3-β-glucosidase, secreted	9.08	69.39	SPO	family 5 glycoside hydrolase	plant CW degradation/fungal CW remodeling	0	EFP83671	hypothetical protein PGTG_09384 [Puccinia graminis f. sp. tritici CRL 75-36-700-3]	750
	PST79_10041	mannan endo-1,6-α-mannosidase	57.47	1698.5	SPO	family 10 glycoside hydrolase	Required for normal synthesis of the cell wall	0	XP_003322008	glycosyl hydrolase [Puccinia graminis f. sp. tritici CRL 75-36-700-3] >gi|309300998|gb|EFP77589.1| hypothetical protein PGTG_03545 [Puccinia graminis f. sp. tritici CRL 75-36-700-3]	470
	PST79_11351	cell wall glucanase	14.13	3468.39	SPO	family 16 glycoside hydrolase		7.26e-140	XP_003335754	hypothetical protein PGTG_16989 [Puccinia graminis f. sp. tritici CRL 75-36-700-3] >gi|309314744|gb|EFP91335.1| hypothetical protein PGTG_16989 [Puccinia graminis f. sp. tritici CRL 75-36-700-3]	278
	PST79_4314	mannan endo-1,6-α-mannosidase	36.36	1569.58	SPO	family 76 glycoside hydrolase	Required for normal synthesis of the cell wall	0	XP_003321946	hypothetical protein PGTG_03483 [Puccinia graminis f. sp. tritici CRL 75-36-700-3] >gi|309300936|gb|EFP77527.1| hypothetical protein PGTG_03483 [Puccinia graminis f. sp. tritici CRL 75-36-700-3]	425
	PST79_10689	Mannosyl-oligosaccharide 1,2-α-mannosidase	9.22	11.2		family 47 glycoside hydrolase	glycoprotein quality control targeting of misfolded glycoproteins for degradation	0	EFP89067	hypothetical protein PGTG_14908 [Puccinia graminis f. sp. tritici CRL 75-36-700-3]	313
	PST79_2218	β-glucosidase (predicted secreted, Pstn_8921)	312.22	225		family 3 glycoside hydrolase	plant cell wall degradation, cellulase	0	EFP74048	hypothetical protein PGTG_00004 [Puccinia graminis f. sp. tritici CRL 75-36-700-3]	794
	PST79_8275	Glycoside hydrolase (predicted secreted, Pstv_15885-1)	645.87	0.7	HAUS	family 26 glycoside hydrolase	plant cell wall degradation, cellulase	0	XP_003320303	hypothetical protein PGTG_01215 [Puccinia graminis f. sp. tritici CRL 75-36-700-3] >gi|309299293|gb|EFP75884.1| hypothetical protein PGTG_01215 [Puccinia graminis f. sp. tritici CRL 75-36-700-3]	351
Chitinases
	PST79_2664	chitinase	10.4	25.93		family 18 glycoside hydrolase		7.54e-159	XP_003321145	chitinase 6 [Puccinia graminis f. sp. tritici CRL 75-36-700-3] >gi|309300135|gb|EFP76726.1| hypothetical protein PGTG_02187 [Puccinia graminis f. sp. tritici CRL 75-36-700-3]	274
	PST79_4389	chitinase (predicted secreted, Pstv_4418)	61.4	0.17	HAUS	family 18 glycoside hydrolase		0	XP_003321671	hypothetical protein PGTG_03208 [Puccinia graminis f. sp. tritici CRL 75-36-700-3] >gi|309300661|gb|EFP77252.1| hypothetical protein PGTG_03208 [Puccinia graminis f. sp. tritici CRL 75-36-700-3]	436
	PST79_8672	chitinase (predicted secreted, Pstn_15574)	76.89	0.8	HAUS	family 18 glycoside hydrolase		0	XP_003323778	hypothetical protein PGTG_05680 [Puccinia graminis f. sp. tritici CRL 75-36-700-3] >gi|309302768|gb|EFP79359.1| hypothetical protein PGTG_05680 [Puccinia graminis f. sp. tritici CRL 75-36-700-3]	412
	PST79_4392	chitinase	48.45	0.55	HAUS	family 18 glycoside hydrolase		0	XP_003321671	hypothetical protein PGTG_03208	395
	PST79_3231	chitinase (predicted secreted, Pstn_8885)	1545.92	0.55	HAUS	family 18 glycoside hydrolase		0	EFP90066	hypothetical protein PGTG_15914 [Puccinia graminis f. sp. tritici CRL 75-36-700-3]	494
Glycogen synthesis and break down			#N/A	#N/A
	PST79_2846	α-glucosidase	10.63	1335.38	SPO	family 31 glycoside hydrolase	Glycogen breakdown	0	EFP75295	hypothetical protein PGTG_01888 [Puccinia graminis f. sp. tritici CRL 75-36-700-3]	929
	PST79_1409	Glucoamylase	5.55	31.88	SPO	family 15 glycoside hydrolase	Glycogen breakdown	0	XP_003321294	glucoamylase [Puccinia graminis f. sp. tritici CRL 75-36-700-3] >gi|309300284|gb|EFP76875.1| hypothetical protein PGTG_02336 [Puccinia graminis f. sp. tritici CRL 75-36-700-3]	459
	PST79_6299	amylo-1,6-glucosidase	0.36	9.75		family 13 glycoside hydrolase	Glycogen breakdown	1.21e-108	EFP88877	amylo-1,6-glucosidase [Puccinia graminis f. sp. tritici CRL 75-36-700-3]	203
	PST79_8249	amylo-1,6-glucosidase	19.83	20.55		family 13 glycoside hydrolase	Glycogen breakdown	0	EFP88877	amylo-1,6-glucosidase [Puccinia graminis f. sp. tritici CRL 75-36-700-3]	480
	PST79_11244	Glycogen debranching enzyme	1.32	14.41		family 13 glycoside hydrolase	Glycogen breakdown	0	XP_003333296	glycogen debranching enzyme [Puccinia graminis f. sp. tritici CRL 75-36-700-3]	426
	PST79_3763	Glycogen synthase	26.07	82.79	SPO		Glycogen synthesis	0	EFP82254	glycogen [starch] synthase [Puccinia graminis f. sp. tritici CRL 75-36-700-3]	736
	PST79_2845	α-glucosidase (predicted secreted, Pstn_3111)	18.34	0.13		family 31 glycoside hydrolase		0	EFP75295	hypothetical protein PGTG_01888 [Puccinia graminis f. sp. tritici CRL 75-36-700-3]	700
	PST79_4293	α-amylase (predicted secreted, Pstv_4382-3)	6.81	137.14	SPO	family 13 glycoside hydrolase		0	EFP79978	hypothetical protein PGTG_05203 [Puccinia graminis f. sp. tritici CRL 75-36-700-3]	522
Carbohydrate deacetylases
	PST79_3559	chitin deacetylase	29.88	2705.05	SPO	family 4 carbohydrate esterase		1.52e-166	XP_003336703	chitin deacetylase [Puccinia graminis f. sp. tritici CRL 75-36-700-3] >gi|309315693|gb|EFP92284.1| chitin deacetylase [Puccinia graminis f. sp. tritici CRL 75-36-700-3]	270
	PST79_10842	Carbohydrate deacetylase	50.44	3613.9	SPO	family 4 carbohydrate esterase		1.3e-116	XP_003323413	carbohydrate deacetylase [Puccinia graminis f. sp. tritici CRL 75-36-700-3] >gi|164510749|emb|CAJ90973.1| putative chitin deacetylase [Puccinia graminis f. sp. tritici] >gi|309302403|gb|EFP78994.1| hypothetical protein PGTG_04950 [Puccinia graminis f. sp. tritici CRL 75-36-700-3]	223
	PST79_10841	Carbohydrate deacetylase	42.53	2699.15	SPO	family 4 carbohydrate esterase		3.71e-116	XP_003323413	carbohydrate deacetylase [Puccinia graminis f. sp. tritici CRL 75-36-700-3] >gi|164510749|emb|CAJ90973.1| putative chitin deacetylase [Puccinia graminis f. sp. tritici] >gi|309302403|gb|EFP78994.1| hypothetical protein PGTG_04950 [Puccinia graminis f. sp. tritici CRL 75-36-700-3]	233
	PST79_5748	chitin deacetylase	143.04	8921.71	SPO	family 4 carbohydrate esterase		9.17e-106	XP_003322955	hypothetical protein PGTG_04492 [Puccinia graminis f. sp. tritici CRL 75-36-700-3]	212
	PST79_4227	chitin deacetylase	74.08	240.15	SPO	family 4 carbohydrate esterase		1.05e-93	EFP81615	hypothetical protein PGTG_07864 [Puccinia graminis f. sp. tritici CRL 75-36-700-3]	353
	PST79_3268	chitin deacetylase (predicted secreted, Pstv_3417-2)	1.87	6.75		family 4 carbohydrate esterase		0	EFP83922	hypothetical protein PGTG_09635 [Puccinia graminis f. sp. tritici CRL 75-36-700-3]	441
	PST79_5722	chitin deacetylase (predicted secreted, Pstn_5474)	42.89	107.41	SPO	family 4 carbohydrate esterase		0	EHS63392	hypothetical protein PGTG_21468 [Puccinia graminis f. sp. tritici CRL 75-36-700-3]	449
	PST79_1290	chitin deacetylase (predicted secreted, Pstv_4927)	134.08	169.82		family 4 carbohydrate esterase		0	XP_003325306	hypothetical protein PGTG_07139 [Puccinia graminis f. sp. tritici CRL 75-36-700-3] >gi|309304296|gb|EFP80887.1| hypothetical protein PGTG_07139 [Puccinia graminis f. sp. tritici CRL 75-36-700-3]	520
Chitin related
	PST79_8276	chitin synthase	79.5	460.06	SPO			0	EFP91815	chitin synthase [Puccinia graminis f. sp. tritici CRL 75-36-700-3]	605
	PST79_4791	chitin synthase	0.43	50.02	SPO			0	EHS63455	chitin synthase [Puccinia graminis f. sp. tritici CRL 75-36-700-3]	591
	PST79_11775	chitin synthase	0.93	82.68	SPO			0	EHS63857	chitin synthase [Puccinia graminis f. sp. tritici CRL 75-36-700-3]	531
	PST79_11696	chitin synthase	0.12	69.8	SPO			2.16e-133	XP_003320500	chitin synthase 1 [Puccinia graminis f. sp. tritici CRL 75-36-700-3]	228
	PST79_3538	chitin synthase 6	0.25	9.27				0	XP_003322946	chitin synthase 6 [Puccinia graminis f. sp. tritici CRL 75-36-700-3]	323
	PST79_9412	chitin synthase 6	1.51	12.62				0	EFP78527	hypothetical protein PGTG_04483 [Puccinia graminis f. sp. tritici CRL 75-36-700-3]	578
Proteases
	PST79_4041	CaaX prenyl protease	32.28	34.13				0	EFP90227	hypothetical protein PGTG_16505 [Puccinia graminis f. sp. tritici CRL 75-36-700-3]	497
	PST79_5968	X-Pro aminopeptidase	28.33	46.88				0	EFP79400	hypothetical protein PGTG_05721 [Puccinia graminis f. sp. tritici CRL 75-36-700-3]	456
	PST79_3382	alanyl aminopeptidase	24.6	69.62	SPO			0	EFP74548	hypothetical protein PGTG_00504 [Puccinia graminis f. sp. tritici CRL 75-36-700-3]	741
	PST79_9217	aminopeptidase	93.22	43.84	HAUS			0	XP_003335842	cytosol aminopeptidase [Puccinia graminis f. sp. tritici CRL 75-36-700-3]	507
	PST79_108	aminopeptidase	38.67	69.6				0	XP_003335602	methionine aminopeptidase 2 [Puccinia graminis f. sp. tritici CRL 75-36-700-3] >gi|332313354|sp|E3L3Q8.1|AMPM2_PUCGT RecName: Full=Methionine aminopeptidase 2 homolog PGTG_16374; AltName: Full=Peptidase M 2 homolog PGTG_16374 >gi|309314592|gb|EFP91183.1| methionyl aminopeptidase [Puccinia graminis f. sp. tritici CRL 75-36-700-3]	408
	PST79_747	aminopeptidase	9.12	20.49				0	EFP78824	methionyl aminopeptidase [Puccinia graminis f. sp. tritici CRL 75-36-700-3]	369
	PST79_8259	aminopeptidase	34.55	34.5				6.39e-134	EGG04338	dipeptidyl aminopeptidase V [Melampsora larici-populina 98AG31]	377
	PST79_3381	aminopeptidase	122.23	81.57				5.62e-117	XP_003307554	puromycin-sensitive aminopeptidase [Puccinia graminis f. sp. tritici CRL 75-36-700-3]	209
	PST79_7043	aspartic peptidase	11.06	986.11	SPO			0	XP_003334529	rhizopuspepsin-1 [Puccinia graminis f. sp. tritici CRL 75-36-700-3] >gi|309313519|gb|EFP90110.1| hypothetical protein PGTG_15958 [Puccinia graminis f. sp. tritici CRL 75-36-700-3]	535
	PST79_5804	aspartiyl protease	12.19	46.57	SPO			7.92e-103	EFP80583	hypothetical protein PGTG_06539 [Puccinia graminis f. sp. tritici CRL 75-36-700-3]	200
	PST79_1610	ATP-dependent metallopeptidase	9.98	22.24				0	XP_003330982	cell division protease ftsH [Puccinia graminis f. sp. tritici CRL 75-36-700-3] >gi|309309972|gb|EFP86563.1| AFG3 family protein [Puccinia graminis f. sp. tritici CRL 75-36-700-3]	562
	PST79_9461	ATP-dependent protease La	22.13	28.18				3.61e-171	EFP81176	hypothetical protein PGTG_07428 [Puccinia graminis f. sp. tritici CRL 75-36-700-3]	392
	PST79_6835	bleomycin hydrolase	125.78	75.79				6.91e-179	XP_003333091	bleomycin hydrolase [Puccinia graminis f. sp. tritici CRL 75-36-700-3] >gi|309312081|gb|EFP88672.1| bleomycin hydrolase [Puccinia graminis f. sp. tritici CRL 75-36-700-3]	296
	PST79_3151	carboxipeptidase	100.78	142.16				0	EFP76336	carboxypeptidase C [Puccinia graminis f. sp. tritici CRL 75-36-700-3]	540
	PST79_1248	carboxylesterase	224.1	5.18	HAUS			0	EFP83441	hypothetical protein PGTG_08627 [Puccinia graminis f. sp. tritici CRL 75-36-700-3]	582
	PST79_1483	carboxypeptidase	29.54	5.51	HAUS			0	EFP84284	hypothetical protein PGTG_10662 [Puccinia graminis f. sp. tritici CRL 75-36-700-3]	519
	PST79_3598	cell division protease ftsH	45.99	67.41				0	EFP78687	hypothetical protein PGTG_04643 [Puccinia graminis f. sp. tritici CRL 75-36-700-3]	603
	PST79_2666	dipeptidyl aminopeptidase	17.7	36.24				1.36e-166	EFP90654	hypothetical protein PGTG_16680 [Puccinia graminis f. sp. tritici CRL 75-36-700-3]	282
	PST79_1886	dipeptidyl peptidase	6.72	54.38	SPO			2.35e-133	XP_003335073	prolyl dipeptidyl peptidase [Puccinia graminis f. sp. tritici CRL 75-36-700-3]	242
	PST79_2079	disintegrin-like metalloprotease	11.87	6.17				3.85e-141	XP_003319833	coagulation factor X-activating enzyme heavy chain [Puccinia graminis f. sp. tritici CRL 75-36-700-3]	435
	PST79_6265	lon-like ATP-dependent protease	11.49	33.55	SPO			0	EHS62890	lon-like ATP-dependent protease [Puccinia graminis f. sp. tritici CRL 75-36-700-3]	356
	PST79_1058	metalloendopeptidase	20.06	25.79				1.42e-133	EFP91276	hypothetical protein PGTG_17133 [Puccinia graminis f. sp. tritici CRL 75-36-700-3]	235
	PST79_3972	metalloexopeptidase	38.1	76.22	SPO			0	EFP74897	hypothetical protein PGTG_01490 [Puccinia graminis f. sp. tritici CRL 75-36-700-3]	957
	PST79_6451	signal peptide peptidase	170.44	76.44	HAUS			0	XP_003320568	H13-prov protein [Puccinia graminis f. sp. tritici CRL 75-36-700-3] >gi|309299558|gb|EFP76149.1| hypothetical protein PGTG_02590 [Puccinia graminis f. sp. tritici CRL 75-36-700-3]	370
	PST79_11476	subtilisin-like protease	1.17	33.27	SPO			1.27e-176	EFP92796	hypothetical protein PGTG_18575 [Puccinia graminis f. sp. tritici CRL 75-36-700-3]	324
	PST79_9369	subtilisin-like protease	3.09	0.65				7.24e-143	EFP92802	hypothetical protein PGTG_18581 [Puccinia graminis f. sp. tritici CRL 75-36-700-3]	430
	PST79_8839	thimet oligopeptidase	8.59	30.77	SPO			5.98e-162	EFP82348	hypothetical protein PGTG_08304 [Puccinia graminis f. sp. tritici CRL 75-36-700-3]	261
	PST79_5065	vacuolar protease A	315.92	341.8				0	XP_003320537	vacuolar protease A [Puccinia graminis f. sp. tritici CRL 75-36-700-3] >gi|309299527|gb|EFP76118.1| saccharopepsin [Puccinia graminis f. sp. tritici CRL 75-36-700-3]	430
	PST79_1859	zinc metalloprotease	3.31	48.93	SPO			1.75e-109	EFP88635	hypothetical protein PGTG_14840 [Puccinia graminis f. sp. tritici CRL 75-36-700-3]	226
	PST79_2412	aspartic peptidase	621.28	0.16	HAUS			0	EFP84192	hypothetical protein PGTG_10570 [Puccinia graminis f. sp. tritici CRL 75-36-700-3]	392
Antioxidant enzymes
	PST79_9488	cytochrome c	118.9	117.52				9.36e-179	XP_003322645	cytochrome c peroxidase [Puccinia graminis f. sp. tritici CRL 75-36-700-3] >gi|309301635|gb|EFP78226.1| heme-binding peroxidase [Puccinia graminis f. sp. tritici CRL 75-36-700-3]	254
	PST79_3114	cytochrome c	458.37	16.36	HAUS			0	XP_003334971	cytochrome c peroxidase [Puccinia graminis f. sp. tritici CRL 75-36-700-3]	311
	PST79_8680	cytochrome P450	40.44	15.39	HAUS	CYP51	Participate in ergosterol biosynthetic pathway, ERG11	1.23e-169	AEM55575	cytochrome P450 [Puccinia striiformis f. sp. tritici]	281
	PST79_10764	cytochrome P450	143.81	18.48	HAUS	possibly CYP52A	Participate in ergosterol biosynthetic pathway, ERG5	0	AEM61134	cytochrome P450 monooxygenase [Puccinia striiformis f. sp. tritici]	571
	PST79_1792	cytochrome P450	150.08	0.22	HAUS	CYP67		0	EFP77885	cytochrome P450 67 [Puccinia graminis f. sp. tritici CRL 75-36-700-3]	585
	PST79_1793	cytochrome P450	224.22	0.32	HAUS	CYP67		2.79e-177	EFP77885	cytochrome P450 67 [Puccinia graminis f. sp. tritici CRL 75-36-700-3]	304
	PST79_369	cytochrome P450	207.61	23.24	HAUS			0	EFP78702	hypothetical protein PGTG_04658 [Puccinia graminis f. sp. tritici CRL 75-36-700-3]	520
	PST79_3931	cytochrome P450	13.28	196.19	SPO			0	EFP80861	hypothetical protein PGTG_07113 [Puccinia graminis f. sp. tritici CRL 75-36-700-3]	547
	PST79_562	cytochrome P450	18.65	7.32				0	EFP83988	hypothetical protein PGTG_09701 [Puccinia graminis f. sp. tritici CRL 75-36-700-3]	303
	PST79_749	cytochrome P450	6.5	23.87		possibly CYP17A1		0	XP_003335029	cytochrome P450 17A1 [Puccinia graminis f. sp. tritici CRL 75-36-700-3] >gi|309314019|gb|EFP90610.1| hypothetical protein PGTG_16636 [Puccinia graminis f. sp. tritici CRL 75-36-700-3]	338
	PST79_6902	disulfide isomerase	52.04	15.95	HAUS			1.58e-105	EFP77894	hypothetical protein PGTG_03850, partial [Puccinia graminis f. sp. tritici CRL 75-36-700-3]	231
	PST79_7001	disulfide isomerase	234.2	141.45				6.84e-164	XP_003322522	protein disulfide isomerase [Puccinia graminis f. sp. tritici CRL 75-36-700-3] >gi|309301512|gb|EFP78103.1| hypothetical protein PGTG_04059 [Puccinia graminis f. sp. tritici CRL 75-36-700-3]	275
	PST79_4144	disulfide isomerase	184.88	221.49				0	XP_003323317	protein disulfide-isomerase [Puccinia graminis f. sp. tritici CRL 75-36-700-3] >gi|309302307|gb|EFP78898.1| hypothetical protein PGTG_04854 [Puccinia graminis f. sp. tritici CRL 75-36-700-3]	495
	PST79_7976	glutaredoxin	40.58	46.61				5.31e-167	XP_003322830	monothiol glutaredoxin-4 [Puccinia graminis f. sp. tritici CRL 75-36-700-3] >gi|309301820|gb|EFP78411.1| hypothetical protein PGTG_04367 [Puccinia graminis f. sp. tritici CRL 75-36-700-3]	266
	PST79_10658	glutathione reductase	32.83	67.07	SPO			0	EFP90653	glutathione reductase (NADPH) [Puccinia graminis f. sp. tritici CRL 75-36-700-3]	393
	PST79_3823	glutathione-s-transferase	50.23	316.63	SPO			1.49e-118	XP_003325990	glutathione-S-transferase [Puccinia graminis f. sp. tritici CRL 75-36-700-3] >gi|309304980|gb|EFP81571.1| hypothetical protein PGTG_07820 [Puccinia graminis f. sp. tritici CRL 75-36-700-3]	211
	PST79_1475	glutathione-s-transferase	35.3	363.52	SPO			2.47e-103	XP_003330213	glutathione-S-transferase [Puccinia graminis f. sp. tritici CRL 75-36-700-3] >gi|309309203|gb|EFP85794.1| hypothetical protein PGTG_11123 [Puccinia graminis f. sp. tritici CRL 75-36-700-3]	212
	PST79_3255	peroxiredoxin	187.26	25.29	HAUS			2.97e-135	XP_003336334	hypothetical protein PGTG_17942 [Puccinia graminis f. sp. tritici CRL 75-36-700-3] >gi|309315324|gb|EFP91915.1| peroxiredoxin (alkyl hydroperoxide reductase subunit C) [Puccinia graminis f. sp. tritici CRL 75-36-700-3]	222
	PST79_10312	peroxisomal catalase	1.56	23.35	SPO			0	XP_003333463	peroxisomal catalase [Puccinia graminis f. sp. tritici CRL 75-36-700-3] >gi|309312453|gb|EFP89044.1| catalase [Puccinia graminis f. sp. tritici CRL 75-36-700-3]	329
	PST79_9636	sulfhydryl oxidase	90.27	34.31	HAUS			8.07e-88	XP_003334903	mitochondrial FAD-linked sulfhydryl oxidase ERV1 [Puccinia graminis f. sp. tritici CRL 75-36-700-3]	195
	PST79_11357	superoxide dismutase	34.62	2281.95	SPO			3.14e-154	ACO90195	superoxide dismutase [Triticum aestivum]	212
	PST79_4821	superoxide dismutase	583.9	21.88	HAUS			8.52e-160	EFP78772	Fe-Mn family superoxide dismutase [Puccinia graminis f. sp. tritici CRL 75-36-700-3]	238
	PST79_9343	superoxide dismutase	19.16	0.97				1.03e-101	XP_003335767	hypothetical protein PGTG_17002 [Puccinia graminis f. sp. tritici CRL 75-36-700-3] >gi|309314757|gb|EFP91348.1| hypothetical protein PGTG_17002 [Puccinia graminis f. sp. tritici CRL 75-36-700-3]	172
	PST79_8534	thioredoxin reductase	49.79	80.72				0	EFP85563	thioredoxin reductase [Puccinia graminis f. sp. tritici CRL 75-36-700-3]	374
	PST79_3743	methionine sulfoxide reductase	46.68	31.01				1.32e-54	XP_003332702	peptide methionine sulfoxide reductase msrB [Puccinia graminis f. sp. tritici CRL 75-36-700-3] >gi|309311692|gb|EFP88283.1| methionine-R-sulfoxide reductase [Puccinia graminis f. sp. tritici CRL 75-36-700-3]	119
Related to transcription factor activity
	PST79_5498	CCAAT-box binding factor	30.75	33.75		Possibly responding to oxidative stress		2.66e-80	EFP74775	nuclear transcription factor Y, β [Puccinia graminis f. sp. tritici CRL 75-36-700-3]	188
	PST79_9215	STE12	45.32	0.06	HAUS			0	EFP80971	transcription factor STE12 [Puccinia graminis f. sp. tritici CRL 75-36-700-3]	848
	PST79_492	bZIP trafac	79.41	30.36	HAUS	Similar to Cys-3 Neurospora. Sulfur regulatory gene, control sulfur catabolic enzymes		9.83e-69	EFP83082	hypothetical protein PGTG_09035 [Puccinia graminis f. sp. tritici CRL 75-36-700-3]	234
	PST79_5377	Activator of basal transcription	22.01	27				5.45e-132	XP_003320348	activator of basal transcription 1 [Puccinia graminis f. sp. tritici CRL 75-36-700-3]	331
	PST79_8536	bZIP trafac	4.49	0.29				2.58e-96	XP_003324477	hypothetical protein PGTG_05283 [Puccinia graminis f. sp. tritici CRL 75-36-700-3] >gi|309303467|gb|EFP80058.1| hypothetical protein PGTG_05283 [Puccinia graminis f. sp. tritici CRL 75-36-700-3]	167
	PST79_3174	MCM-domain-containing protein	14.74	46.77	SPO			0	XP_003330452	DNA replication licensing factor MCM4 [Puccinia graminis f. sp. tritici CRL 75-36-700-3] >gi|309309442|gb|EFP86033.1| minichromosome maintenance protein 4 (cell division control protein 54) [Puccinia graminis f. sp. tritici CRL 75-36-700-3]	815
	PST79_2626	TUP1 general repressor	8.28	16.26				0	XP_003337416	transcriptional repressor rco-1 [Puccinia graminis f. sp. tritici CRL 75-36-700-3] >gi|309316406|gb|EFP92997.1| glucose repression regulatory protein TUP1 [Puccinia graminis f. sp. tritici CRL 75-36-700-3]	387
Triaglycerol break down
	PST79_11725	Putative Lipase class3	0.38	84.02	SPO	key, fatty acids as source for gluconeogenesis	triaglycerol lipase activity	0	XP_003325704	hypothetical protein PGTG_06906 [Puccinia graminis f. sp. tritici CRL 75-36-700-3] >gi|309304694|gb|EFP81285.1| hypothetical protein PGTG_06906 [Puccinia graminis f. sp. tritici CRL 75-36-700-3]	436
	PST79_8009	Triaglycerol lipase	8.59	132.89	SPO	key,,fatty acids as source for gluconeogenesis		0	XP_003337750	triacylglycerol lipase [Puccinia graminis f. sp. tritici CRL 75-36-700-3] >gi|309316740|gb|EFP93331.1| hypothetical protein PGTG_19286 [Puccinia graminis f. sp. tritici CRL 75-36-700-3]	479
	PST79_6140	Glycerol kinase	1.99	246.88	SPO	key, fatty acids as source for gluconeogenesis		0	EFP87807	glycerol kinase [Puccinia graminis f. sp. tritici CRL 75-36-700-3]	577
	PST79_6139	Glycerol kinase	1.61	148.37	SPO	key, fatty acids as source for gluconeogenesis		0	EFP87807	glycerol kinase [Puccinia graminis f. sp. tritici CRL 75-36-700-3]	577
	PST79_3414	glycerol-3-phosphate dehydrogenase (NAD)	23.11	89.48	SPO			0	EGG12435	hypothetical protein MELLADRAFT_101681 [Melampsora larici-populina 98AG31]	359
	PST79_4371	glycerol-3-phosphate dehydrogenase	4.65	29.67	SPO	key, fatty acids as source for gluconeogenesis		0	EFP90988	glycerol-3-phosphate dehydrogenase [Puccinia graminis f. sp. tritici CRL 75-36-700-3]	462
Gluconeogenesis
	PST79_2989	Pyruvate carboxylase	410.66	59.87	HAUS	also important in replenishing oxaloacetate to TCA cycle in high concentrations of Acetyl-CoA, and implicated in fatty acid synthesis		0	XP_003332093	pyruvate carboxylase [Puccinia graminis f. sp. tritici CRL 75-36-700-3] >gi|309311083|gb|EFP87674.1| pyruvate carboxylase [Puccinia graminis f. sp. tritici CRL 75-36-700-3]	1171
	PST79_9198	Glucose-6-phosphate isomerase	153.66	89.61				0	XP_003326556	glucose-6-phosphate isomerase [Puccinia graminis f. sp. tritici CRL 75-36-700-3] >gi|309305546|gb|EFP82137.1| glucose-6-phosphate isomerase [Puccinia graminis f. sp. tritici CRL 75-36-700-3]	556
	PST79_1392	Phosphoenolpyruvate carboxykinase	5.05	306.91	SPO	Part 1 of the protein	key, gluconeogenesis	0	XP_003337451	phosphoenolpyruvate carboxykinase [Puccinia graminis f. sp. tritici CRL 75-36-700-3] >gi|309316441|gb|EFP93032.1| phosphoenolpyruvate carboxykinase [ATP] [Puccinia graminis f. sp. tritici CRL 75-36-700-3]	380
	PST79_9452	Phosphoenolpyruvate carboxykinase	10.9	260.27	SPO	Part 2 of the protein	key, gluconeogenesis	3.69e-171	XP_003337451	phosphoenolpyruvate carboxykinase [Puccinia graminis f. sp. tritici CRL 75-36-700-3] >gi|309316441|gb|EFP93032.1| phosphoenolpyruvate carboxykinase [ATP] [Puccinia graminis f. sp. tritici CRL 75-36-700-3]	251
	PST79_1051	Fructose-1,6-biphosphatase	15.89	182.14	SPO	key, gluconeogenesis		0	XP_003323436	fructose-1,6-bisphosphatase [Puccinia graminis f. sp. tritici CRL 75-36-700-3] >gi|309302426|gb|EFP79017.1| fructose-1,6-bisphosphatase, cytosolic [Puccinia graminis f. sp. tritici CRL 75-36-700-3]	346
	PST79_4049	carnitine O-acetyltransferase	29.16	96.2	SPO	key, fatty acids as source for gluconeogenesis		0	XP_003322829	carnitine palmitoyltransferase II [Puccinia graminis f. sp. tritici CRL 75-36-700-3] >gi|309301819|gb|EFP78410.1| hypothetical protein PGTG_04366 [Puccinia graminis f. sp. tritici CRL 75-36-700-3]	367
Glyoxylate cycle
	PST79_4401	Malate synthase A	4.42	177.98	SPO	key enzyme in this process		0	EHS63366	malate synthase A [Puccinia graminis f. sp. tritici CRL 75-36-700-3]	544
	PST79_6444	Isocytrate lyase	7.32	206.21	SPO	key enzyme in this process		0	XP_003322067	isocitrate lyase [Puccinia graminis f. sp. tritici CRL 75-36-700-3] >gi|309301057|gb|EFP77648.1| isocitrate lyase [Puccinia graminis f. sp. tritici CRL 75-36-700-3]	569
	PST79_2387	Malate dehydrogenase	729.83	41.93	HAUS		also used in TCA cycle, energy from carbohydrates	0	XP_003323328	malate dehydrogenase [Puccinia graminis f. sp. tritici CRL 75-36-700-3] >gi|309302318|gb|EFP78909.1| malate dehydrogenase, NAD-dependent [Puccinia graminis f. sp. tritici CRL 75-36-700-3]	325
	PST79_2725	Malate dehydrogenase	670.77	33.26	HAUS		also used in TCA cycle, energy from carbohydrates	0	XP_003335365	malate dehydrogenase [Puccinia graminis f. sp. tritici CRL 75-36-700-3] >gi|309314355|gb|EFP90946.1| malate dehydrogenase, NAD-dependent [Puccinia graminis f. sp. tritici CRL 75-36-700-3]	355
	PST79_4351	Malate dehydrogenase	11.3	11.16			also used in TCA cycle, energy from carbohydrates	0	EFP74211	malate dehydrogenase (oxaloacetate-decarboxylating)(NADP+) [Puccinia graminis f. sp. tritici CRL 75-36-700-3]	525
	PST79_2780	Cytrate synthase	511.57	55.3	HAUS	Similar to mitochondrial citrate synthase	also used in TCA cycle, energy from carbohydrates	0	XP_003335327	citrate synthase [Puccinia graminis f. sp. tritici CRL 75-36-700-3] >gi|309314317|gb|EFP90908.1| citrate synthase [Puccinia graminis f. sp. tritici CRL 75-36-700-3]	470
	PST79_4252	ATP-cytrate synthase	1.86	92.9	SPO	Part 1 of the protein		0	XP_003322932	ATP-citrate synthase [Puccinia graminis f. sp. tritici CRL 75-36-700-3] >gi|309301922|gb|EFP78513.1| ATP citrate (Pro-S)-lyase [Puccinia graminis f. sp. tritici CRL 75-36-700-3]	581
	PST79_4240	ATP-cytrate synthase	35.19	80.8	SPO	Part 2 of the protein		0	XP_003322932	ATP-citrate synthase [Puccinia graminis f. sp. tritici CRL 75-36-700-3] >gi|309301922|gb|EFP78513.1| ATP citrate (Pro-S)-lyase [Puccinia graminis f. sp. tritici CRL 75-36-700-3]	591
	PST79_4092	Peroxisomal citrate synthase	56.43	32.22				0	XP_003328509	hypothetical protein PGTG_10468 [Puccinia graminis f. sp. tritici CRL 75-36-700-3] >gi|309307499|gb|EFP84090.1| citrate synthase [Puccinia graminis f. sp. tritici CRL 75-36-700-3]	317
β-oxidation of fatty acids
	PST79_6791	3-ketoacyl-CoA thiolase A	17.28	51.68	SPO			0	XP_003328208	3-ketoacyl-CoA thiolase A [Puccinia graminis f. sp. tritici CRL 75-36-700-3] >gi|309307198|gb|EFP83789.1| acetyl-CoA acyltransferase [Puccinia graminis f. sp. tritici CRL 75-36-700-3]	342
	PST79_1352	acyl-CoA dehydrogenase	24.94	144.96	SPO			0	EGF99887	hypothetical protein MELLADRAFT_73307 [Melampsora larici-populina 98AG31]	517
	PST79_5796	acyl-CoA dehydrogenase	29.28	105.76	SPO			0	EFP75829	acyl-CoA dehydrogenase [Puccinia graminis f. sp. tritici CRL 75-36-700-3]	403
	PST79_4902	enoyl-CoA hydratase	2.43	182.65	SPO			7.69e-131	XP_003327856	enoyl-CoA hydratase [Puccinia graminis f. sp. tritici CRL 75-36-700-3] >gi|309306846|gb|EFP83437.1| enoyl-CoA hydratase [Puccinia graminis f. sp. tritici CRL 75-36-700-3]	310
Nitrate and sulfate metabolism
	PST79_2575	Glutamate synthase (NADPH)	102.51	42.93	HAUS		Key in Nitrogen metabolism	0	EFP88939	glutamate synthase [NADPH] [Puccinia graminis f. sp. tritici CRL 75-36-700-3]	2143
	PST79_536	Glutamate dehydrogenase	60.91	60.28				0	XP_003332720	NAD-specific glutamate dehydrogenase [Puccinia graminis f. sp. tritici CRL 75-36-700-3] >gi|309311710|gb|EFP88301.1| glutamate dehydrogenase [Puccinia graminis f. sp. tritici CRL 75-36-700-3]	824
	PST79_10177	Cysteine synthetase A	13.66	30.96				0	EFP82148	cysteine synthase A [Puccinia graminis f. sp. tritici CRL 75-36-700-3]	402
	PST79_10511	Cysteine synthetase B	5.07	19.18				5.46e-99	EFP78080	hypothetical protein PGTG_04036 [Puccinia graminis f. sp. tritici CRL 75-36-700-3]	222
	PST79_3032	Glutamine synthetase	428.69	183.45	HAUS		Key in Nitrogen metabolism	0	XP_003330534	glutamine synthetase [Puccinia graminis f. sp. tritici CRL 75-36-700-3] >gi|309309524|gb|EFP86115.1| glutamine synthetase [Puccinia graminis f. sp. tritici CRL 75-36-700-3]	376
	PST79_4777	Probable glutamine synthetase	40.15	65.81				0	XP_003325086	hypothetical protein PGTG_06623 [Puccinia graminis f. sp. tritici CRL 75-36-700-3] >gi|309304076|gb|EFP80667.1| glutamine synthetase [Puccinia graminis f. sp. tritici CRL 75-36-700-3]	489
	PST79_3884	Cysteine desulfurase	44.03	63.94				0	XP_003330876	cysteine desulfurase [Puccinia graminis f. sp. tritici CRL 75-36-700-3] >gi|309309866|gb|EFP86457.1| cysteine desulfurase [Puccinia graminis f. sp. tritici CRL 75-36-700-3]	401
	PST79_4122	Molybdenum cofactor sulfurase	4.37	236.01	SPO			0	XP_003328064	molybdenum cofactor sulfurase [Puccinia graminis f. sp. tritici CRL 75-36-700-3] >gi|309307054|gb|EFP83645.1| hypothetical protein PGTG_09358 [Puccinia graminis f. sp. tritici CRL 75-36-700-3]	352
	PST79_7323	Molybdopterin synthase sulfurylase	16.33	18.78				1.87e-158	XP_003337132	molybdopterin synthase sulfurylase [Puccinia graminis f. sp. tritici CRL 75-36-700-3] >gi|309316122|gb|EFP92713.1| hypothetical protein PGTG_18732 [Puccinia graminis f. sp. tritici CRL 75-36-700-3]	283
	PST79_7929	Aspartate aminotransferase	204.86	119.79				0	XP_003331101	aspartate aminotransferase [Puccinia graminis f. sp. tritici CRL 75-36-700-3] >gi|309310091|gb|EFP86682.1| aspartate aminotransferase, mitochondrial [Puccinia graminis f. sp. tritici CRL 75-36-700-3]	419
	PST79_1116	Asparagine synthase	55.18	25.16	HAUS			0	EFP77391	asparagine synthase (glutamine-hydrolysing) [Puccinia graminis f. sp. tritici CRL 75-36-700-3]	397
	PST79_83	Asparaginase	25.54	41.94				0	EFP83606	L-asparaginase [Puccinia graminis f. sp. tritici CRL 75-36-700-3]	558
Pentose Phosphate shunt
	PST79_1289	glucose-6-phosphate 1-dehydrogenase	43.47	25.75				0	EFP79758	glucose-6-phosphate 1-dehydrogenase [Puccinia graminis f. sp. tritici CRL 75-36-700-3]	439
	PST79_2862	6 phosphogluconolactonase	146.15	62.95	HAUS			6.6e-172	EFP88484	6-phosphogluconolactonase [Puccinia graminis f. sp. tritici CRL 75-36-700-3]	298
	PST79_8175	6 phosphogluconate dehydrogenase	53.46	77.47		Part 1 of the protein		0	XP_003327950	6-phosphogluconate dehydrogenase [Puccinia graminis f. sp. tritici CRL 75-36-700-3] >gi|309306940|gb|EFP83531.1| 6-phosphogluconate dehydrogenase, decarboxylating 1 [Puccinia graminis f. sp. tritici CRL 75-36-700-3]	296
	PST79_7935	6 phosphogluconate dehydrogenase	180.86	56.94	HAUS	Part 2 of the protein		1.16e-157	XP_003327950	6-phosphogluconate dehydrogenase [Puccinia graminis f. sp. tritici CRL 75-36-700-3] >gi|309306940|gb|EFP83531.1| 6-phosphogluconate dehydrogenase, decarboxylating 1 [Puccinia graminis f. sp. tritici CRL 75-36-700-3]	226
	PST79_10575	ribulose-phosphate 3-epimerase	55.58	181.37	SPO			7.97e-155	XP_003334171	ribulose-phosphate 3-epimerase [Puccinia graminis f. sp. tritici CRL 75-36-700-3] >gi|309313161|gb|EFP89752.1| ribulose-phosphate 3-epimerase [Puccinia graminis f. sp. tritici CRL 75-36-700-3]	249
	PST79_11051	ribose 5 phosphate isomerase	29.75	55.57				6.21e-161	XP_003328199	ribose-5-phosphate isomerase [Puccinia graminis f. sp. tritici CRL 75-36-700-3] >gi|309307189|gb|EFP83780.1| ribose 5-phosphate isomerase A [Puccinia graminis f. sp. tritici CRL 75-36-700-3]	245
	PST79_3033	transketolase	64.04	101.83				0	XP_003307706	transketolase [Puccinia graminis f. sp. tritici CRL 75-36-700-3] >gi|309298109|gb|EFP74700.1| hypothetical protein PGTG_00656 [Puccinia graminis f. sp. tritici CRL 75-36-700-3]	640
	PST79_9168	transaldolase	805.53	173.66	HAUS			0	EGF98570	hypothetical protein MELLADRAFT_76059 [Melampsora larici-populina 98AG31]	330
	PST79_3437	ribose-phosphate pyrophosphokinase	37.74	19.06				0	EFP80603	ribose-phosphate pyrophosphokinase [Puccinia graminis f. sp. tritici CRL 75-36-700-3]	352
	PST79_303	ribose-phosphate pyrophosphokinase	49.08	17.34	HAUS			7.54e-114	XP_003323485	ribose-phosphate pyrophosphokinase 4 [Puccinia graminis f. sp. tritici CRL 75-36-700-3] >gi|309302475|gb|EFP79066.1| ribose-phosphate pyrophosphokinase [Puccinia graminis f. sp. tritici CRL 75-36-700-3]	202
	PST79_6007	phosphoglucomutase 3	25.17	62.8	SPO			0	XP_003323474	phosphoglucomutase 3 [Puccinia graminis f. sp. tritici CRL 75-36-700-3] >gi|309302464|gb|EFP79055.1| phosphoacetylglucosamine mutase [Puccinia graminis f. sp. tritici CRL 75-36-700-3]	343
	PST79_574	phosphoglucomutase 2	39.82	40.88				0	EFP79096	hypothetical protein PGTG_05417 [Puccinia graminis f. sp. tritici CRL 75-36-700-3]	548
	PST79_5659	phosphoglucomutase	42.48	111.95	SPO			0	XP_003324180	phosphoglucomutase [Puccinia graminis f. sp. tritici CRL 75-36-700-3] >gi|309303170|gb|EFP79761.1| phosphoglucomutase [Puccinia graminis f. sp. tritici CRL 75-36-700-3]	581
Nicotine nucleotide metabolism
	PST79_1227	Niconate phosphoribosyltransferase	32.76	33.7				0	XP_003331545	nicotinate phosphoribosyltransferase [Puccinia graminis f. sp. tritici CRL 75-36-700-3] >gi|309310535|gb|EFP87126.1| hypothetical protein PGTG_13345 [Puccinia graminis f. sp. tritici CRL 75-36-700-3]	390
	PST79_1650	NAD pyrophosphorylase (nicotinate-nucleotide diphosphorylase)	111.3	93.57				0	XP_003336806	nicotinate-nucleotide pyrophosphorylase [Puccinia graminis f. sp. tritici CRL 75-36-700-3] >gi|309315796|gb|EFP92387.1| nicotinate-nucleotide diphosphorylase (carboxylating) [Puccinia graminis f. sp. tritici CRL 75-36-700-3]	336
	PST79_4187	NAD kinase	10.78	20.53				0	EFP74994	hypothetical protein PGTG_01587 [Puccinia graminis f. sp. tritici CRL 75-36-700-3]	447
	PST79_2270	Nicotinate-nucleotide adenyltransferase	44.44	68.57				0	XP_003324171	nicotinate-nucleotide adenylyltransferase [Puccinia graminis f. sp. tritici CRL 75-36-700-3] >gi|309303161|gb|EFP79752.1| nicotinamide-nucleotide adenylyltransferase [Puccinia graminis f. sp. tritici CRL 75-36-700-3]	301
	PST79_142	NAD synthase	28.02	20.22				9.06e-163	XP_003307456	hypothetical protein PGTG_00406 [Puccinia graminis f. sp. tritici CRL 75-36-700-3] >gi|309297859|gb|EFP74450.1| glutamine-dependent NAD(+) synthetase [Puccinia graminis f. sp. tritici CRL 75-36-700-3]	251
Thiamine biosynthesis
	PST79_1423	THI1 Uromyces	348.08	0.2	HAUS	Similar to nmt1 in S. pombe, 4-Amino-5-hydroxymethyl-2-methylpyrimidine phosphate (HMP-P) synthase		0	EHS63546	protein NMT1, variant [Puccinia graminis f. sp. tritici CRL 75-36-700-3]	315
	PST79_612	THI1 Uromyces	4564.5	0.97	HAUS	Similar to nmt1 in S. pombe, 4-Amino-5-hydroxymethyl-2-methylpyrimidine phosphate (HMP-P) synthase		0	EFP84431	protein NMT1 [Puccinia graminis f. sp. tritici CRL 75-36-700-3]	356
	PST79_1422	THI1 Uromyces	842.16	0.78	HAUS	Similar to nmt1 in S. pombe, 4-Amino-5-hydroxymethyl-2-methylpyrimidine phosphate (HMP-P) synthase		0	EHS63546	protein NMT1, variant [Puccinia graminis f. sp. tritici CRL 75-36-700-3]	315
	PST79_882	TH2 Uromyces	5701.96	1.48	HAUS	Similar to nmt2 in S. pombe, hydroxyethylthiazole phosphate synthase and pathogen induced responsive prot 8 in Pgt		0	XP_003320392	pathogen-induced defense-responsive protein 8 [Puccinia graminis f. sp. tritici CRL 75-36-700-3] >gi|378524387|sp|E3JV98.1|THI4_PUCGT RecName: Full=Thiamine thiazole synthase; AltName: Full=Thiazole biosynthetic enzyme >gi|309299382|gb|EFP75973.1| thiazole biosynthetic enzyme, mitochondrial [Puccinia graminis f. sp. tritici CRL 75-36-700-3]	359
	PST79_6493	hydroxyethyl thiazole kinase THI4	20.51	12.52		Thiamine monophosphate synthase		0	EFP82646	hypothetical protein PGTG_08842 [Puccinia graminis f. sp. tritici CRL 75-36-700-3]	499
	PST79_4922	phosphomethyl pyrimidine kinase	35.01	22.05				2.23e-119	XP_003324635	phosphomethylpyrimidine kinase [Puccinia graminis f. sp. tritici CRL 75-36-700-3]	245
gluthatione metabolic process
	PST79_3565	glutamate-cysteine ligase	108.39	37.16	HAUS	key for synthesis		0	EFP77960	glutamate-cysteine ligase catalytic subunit [Puccinia graminis f. sp. tritici CRL 75-36-700-3]	422
	PST79_1178	glutathione synthetase	29.18	19.85		key for synthesis		4.45e-129	XP_003322154	glutathione synthetase [Puccinia graminis f. sp. tritici CRL 75-36-700-3]	259
	PST79_8534	Thioredoxin reductase (similar to glutathione reductase)	49.79	80.72				0	EFP85563	thioredoxin reductase [Puccinia graminis f. sp. tritici CRL 75-36-700-3]	374
	PST79_10658	glutathione reductase	32.83	67.07	SPO	redox balance		0	EFP90653	glutathione reductase (NADPH) [Puccinia graminis f. sp. tritici CRL 75-36-700-3]	393
	PST79_5949	glutathione peroxidase	191.72	235.15		redox balance		2.44e-129	ACO06089	glutathione peroxidase [Triticum aestivum]	191
	PST79_4494	glyoxalase I (lactoylglutathione lyase)	46.19	29.28		detoxification		1.1e-91	XP_003322912	lactoylglutathione lyase [Puccinia graminis f. sp. tritici CRL 75-36-700-3]	161
	PST79_3823	glutathione-s-transferase	50.23	316.63	SPO	detoxification		1.49e-118	XP_003325990	glutathione-S-transferase [Puccinia graminis f. sp. tritici CRL 75-36-700-3] >gi|309304980|gb|EFP81571.1| hypothetical protein PGTG_07820 [Puccinia graminis f. sp. tritici CRL 75-36-700-3]	211
	PST79_1475	glutathione-s-transferase	35.3	363.52	SPO	detoxification		2.47e-103	XP_003330213	glutathione-S-transferase [Puccinia graminis f. sp. tritici CRL 75-36-700-3] >gi|309309203|gb|EFP85794.1| hypothetical protein PGTG_11123 [Puccinia graminis f. sp. tritici CRL 75-36-700-3]	212
	PST79_7976	monothiol glutaredoxin-4	40.58	46.61		detoxification		5.31e-167	XP_003322830	monothiol glutaredoxin-4 [Puccinia graminis f. sp. tritici CRL 75-36-700-3] >gi|309301820|gb|EFP78411.1| hypothetical protein PGTG_04367 [Puccinia graminis f. sp. tritici CRL 75-36-700-3]	266
	PST79_4415	glyoxal oxidase	58.39	137.1	SPO	detoxification		0	XP_003332752	copper radical oxidase [Puccinia graminis f. sp. tritici CRL 75-36-700-3] >gi|309311742|gb|EFP88333.1| hypothetical protein PGTG_14417 [Puccinia graminis f. sp. tritici CRL 75-36-700-3]	658
glutamate metabolism
	PST79_2575	glutamate synthase	102.51	42.93	HAUS			0	EFP88939	glutamate synthase [NADPH] [Puccinia graminis f. sp. tritici CRL 75-36-700-3]	2143
	PST79_3032	glutamine synthetase	428.69	183.45	HAUS			0	XP_003330534	glutamine synthetase [Puccinia graminis f. sp. tritici CRL 75-36-700-3] >gi|309309524|gb|EFP86115.1| glutamine synthetase [Puccinia graminis f. sp. tritici CRL 75-36-700-3]	376
	PST79_3777	glutaminase A	9.49	10.93				0	EFP87786	hypothetical protein PGTG_14501, partial [Puccinia graminis f. sp. tritici CRL 75-36-700-3]	423
	PST79_4968	glutaminase A	1.01	11.46				0	EFP86954	hypothetical protein PGTG_12695 [Puccinia graminis f. sp. tritici CRL 75-36-700-3]	592
	PST79_536	NAD-specific glutamate dehydrogenase	60.91	60.28				0	XP_003332720	NAD-specific glutamate dehydrogenase [Puccinia graminis f. sp. tritici CRL 75-36-700-3] >gi|309311710|gb|EFP88301.1| glutamate dehydrogenase [Puccinia graminis f. sp. tritici CRL 75-36-700-3]	824
	PST79_2224		400.78	5.18	HAUS			0	XP_003333176	delta-1-pyrroline-5-carboxylate dehydrogenase [Puccinia graminis f. sp. tritici CRL 75-36-700-3] >gi|309312166|gb|EFP88757.1| 1-pyrroline-5-carboxylate dehydrogenase [Puccinia graminis f. sp. tritici CRL 75-36-700-3]	568
cysteine metabolic process
	PST79_10177	cysteine synthase	13.66	30.96				0	EFP82148	cysteine synthase A [Puccinia graminis f. sp. tritici CRL 75-36-700-3]	402
	PST79_256	cystathionine γ lyase	115.31	52.04	HAUS	key	Transulfuration pathway	0	XP_003325050	cystathionine gamma-lyase [Puccinia graminis f. sp. tritici CRL 75-36-700-3] >gi|309304040|gb|EFP80631.1| hypothetical protein PGTG_06587 [Puccinia graminis f. sp. tritici CRL 75-36-700-3]	255
	PST79_3882	cystathionine β synthase	3.35	32.44	SPO	Key, part 2 of the protein	Transulfuration pathway	5.49e-38	XP_003307650	cystathionine β-synthase [Puccinia graminis f. sp. tritici CRL 75-36-700-3] >gi|309298053|gb|EFP74644.1| cystathionine β-synthase [Puccinia graminis f. sp. tritici CRL 75-36-700-3]	69
	PST79_3880	cystathionine β synthase	10.7	52.96	SPO	Key, part 1 of the protein	Transulfuration pathway	5.35e-60	XP_003307650	cystathionine β-synthase [Puccinia graminis f. sp. tritici CRL 75-36-700-3] >gi|309298053|gb|EFP74644.1| cystathionine β-synthase [Puccinia graminis f. sp. tritici CRL 75-36-700-3]	133
	PST79_3565	Glutamate-cysteine ligase	108.39	37.16	HAUS	key for glutathione metabolism		0	EFP77960	glutamate-cysteine ligase catalytic subunit [Puccinia graminis f. sp. tritici CRL 75-36-700-3]	422
	PST79_3884	cysteine desulfurase	44.03	63.94		key		0	XP_003330876	cysteine desulfurase [Puccinia graminis f. sp. tritici CRL 75-36-700-3] >gi|309309866|gb|EFP86457.1| cysteine desulfurase [Puccinia graminis f. sp. tritici CRL 75-36-700-3]	401
	PST79_3008	cystathionine γ synthase	71.26	0.17	HAUS	Involved in methionine biosynthesis	Transulfuration pathway	0	EFP88985	hypothetical protein PGTG_15188 [Puccinia graminis f. sp. tritici CRL 75-36-700-3]	455
	PST79_2867	cystathionine β lyase	22.52	64.68	SPO		Transulfuration pathway	0	XP_003320775	cystathionine β-lyase [Puccinia graminis f. sp. tritici CRL 75-36-700-3] >gi|309299765|gb|EFP76356.1| hypothetical protein PGTG_02797 [Puccinia graminis f. sp. tritici CRL 75-36-700-3]	929
Ergosterol biosynthetic pathway
	PST79_2103		29.46	13		ERG1		0	AEM55573	squalene monooxygenase [Puccinia striiformis f. sp. tritici]	273
	PST79_2910		17.19	25.6		ERG7		4.88e-172	AEM61136	lanosterol synthase [Puccinia striiformis f. sp. tritici]	231
	PST79_8680		40.44	15.39	HAUS	ERG11		1.23e-169	AEM55575	cytochrome P450 [Puccinia striiformis f. sp. tritici]	281
	PST79_768		31.12	32.62		ERG24		0	AEM55576	C-14 sterol reductase [Puccinia striiformis f. sp. tritici]	321
	PST79_10998		127.09	54.36	HAUS	ERG25		0	AEM61137	C-4 methylsterol oxidase [Puccinia striiformis f. sp. tritici]	286
	PST79_538		22.8	21.61		ERG26		0	AEM61138	C-3 sterol dehydrogenase/C-4 sterol decarboxylase [Puccinia striiformis f. sp. tritici]	402
	PST79_8766		13.42	11.09		ERG27		5.04e-129	AEM61139	3-keto sterol reductase [Puccinia striiformis f. sp. tritici]	198
	PST79_3732		76.46	25.99	HAUS	ERG6		3.22e-140	AEM61135	sterol 24-C-methyltransferase [Puccinia striiformis f. sp. tritici]	244
	PST79_3392		37.91	26.47		ERG2		1.25e-124	AEM55574	C-8 sterol isomerase [Puccinia striiformis f. sp. tritici]	172
	PST79_10764		143.81	18.48	HAUS	ERG5		0	AEM61134	cytochrome P450 monooxygenase [Puccinia striiformis f. sp. tritici]	571
Tryptophan as a source for NAD+
	PST79_4035	Tryptophan dioxigenase	35.8	3.77	HAUS			0	XP_003328061	indoleamine 2,3-dioxygenase family protein [Puccinia graminis f. sp. tritici CRL 75-36-700-3] >gi|309307051|gb|EFP83642.1| hypothetical protein PGTG_09355 [Puccinia graminis f. sp. tritici CRL 75-36-700-3]	582
	PST79_5260	Kynurenine formamidase	58.88	99.17				0	EFP88263	hypothetical protein PGTG_14347 [Puccinia graminis f. sp. tritici CRL 75-36-700-3]	493
	PST79_324	Kynureninase	1094.32	19.42	HAUS			4.95e-168	XP_003337403	kynureninase [Puccinia graminis f. sp. tritici CRL 75-36-700-3] >gi|309316393|gb|EFP92984.1| kynureninase [Puccinia graminis f. sp. tritici CRL 75-36-700-3]	291
	PST79_11039	Hydroxyanthranilic acid oxygenase	40.06	23.7				5.88e-86	EFP81961	3-hydroxyanthranilate 3,4-dioxygenase 2 [Puccinia graminis f. sp. tritici CRL 75-36-700-3]	186
	PST79_1650	Quinolic acid phosphorybosyltransferase	111.3	93.57				0	XP_003336806	nicotinate-nucleotide pyrophosphorylase [Puccinia graminis f. sp. tritici CRL 75-36-700-3] >gi|309315796|gb|EFP92387.1| nicotinate-nucleotide diphosphorylase (carboxylating) [Puccinia graminis f. sp. tritici CRL 75-36-700-3]	336
