# Supplementary material for: Strategies for Wheat Stripe Rust Pathogenicity Identified by Transcriptome Sequencing
Source: PLoS One. 2013 Jun 26;8(6):e67150. doi: 10.1371/journal.pone.0067150 (PMC3694141; doi:10.1371/journal.pone.0067150)
Supplement: Table S5 — Energy metabolism. Transcripts encoding proteins with similarities to the enzymes of glycolysis, citric acid cycle, and oxidative phosphorylation, and their in silico expression levels based on Illumina data are presented (RPKM values, green for haustoria and orange for germinated spores). (XLSX) [file pone.0067150.s009.xlsx]

## Sheet: TS5 Energy metabolism
Metabolic pathway	Transcript ID	Description	RPKM-HAUS	RPKM-SPORES	Differentially expressed	Comment1	Comment2	E-val best hit, BLASTX NCBI-nr	Accession best hit, BLASTx NCBI-nr	Description best hit, BLASTx NCBI-nr	Greatest alignment length best hit, BLASTx NCBI-nr
Glycolysis
	PST79_9504	hexokinase	134.38	112.74				0	EFP92346	hexokinase [Puccinia graminis f. sp. tritici CRL 75-36-700-3]	511
	PST79_9198	phosphoglucose isomerase	153.66	89.61		glucose-6-phosphate isomerase		0	XP_003326556	glucose-6-phosphate isomerase [Puccinia graminis f. sp. tritici CRL 75-36-700-3] >gi|309305546|gb|EFP82137.1| glucose-6-phosphate isomerase [Puccinia graminis f. sp. tritici CRL 75-36-700-3]	556
	PST79_1204	phosphofructose kinase	128.81	21.04	HAUS			0	EFP79415	6-phosphofructokinase [Puccinia graminis f. sp. tritici CRL 75-36-700-3]	559
	PST79_3120	aldolase	883.33	252.1	HAUS	fructose-bisphosphate aldolase		0	XP_003320224	fructose-bisphosphate aldolase [Puccinia graminis f. sp. tritici CRL 75-36-700-3] >gi|309299214|gb|EFP75805.1| fructose-bisphosphate aldolase, class II [Puccinia graminis f. sp. tritici CRL 75-36-700-3]	396
	PST79_2050	Triose phosphate isomerase	665.95	192.76	HAUS			1.62e-137	XP_003307088	triosephosphate isomerase [Puccinia graminis f. sp. tritici CRL 75-36-700-3] >gi|309297491|gb|EFP74082.1| triosephosphate isomerase [Puccinia graminis f. sp. tritici CRL 75-36-700-3]	206
	PST79_2113	Glyceraldehyde 3-phosphate dehydrogenase	1097.91	7.54	HAUS			9.44e-133	EFP79000	glyceraldehyde-3-phosphate dehydrogenase [Puccinia graminis f. sp. tritici CRL 75-36-700-3]	220
	PST79_1846	Phosphoglycerate kinase	268.26	54.9	HAUS			0	EFP91375	phosphoglycerate kinase [Puccinia graminis f. sp. tritici CRL 75-36-700-3]	424
	PST79_2762	Phosphoglycerate mutase	224.58	23.53	HAUS			6.51e-164	XP_003335764	hypothetical protein PGTG_16999 [Puccinia graminis f. sp. tritici CRL 75-36-700-3] >gi|309314754|gb|EFP91345.1| hypothetical protein PGTG_16999 [Puccinia graminis f. sp. tritici CRL 75-36-700-3]	271
	PST79_9551	Phosphoglycerate mutase	1240.18	19.38	HAUS			1.52e-143	XP_003327228	2,3-bisphosphoglycerate-dependent phosphoglycerate mutase [Puccinia graminis f. sp. tritici CRL 75-36-700-3] >gi|309306218|gb|EFP82809.1| 2,3-bisphosphoglycerate-dependent phosphoglycerate mutase [Puccinia graminis f. sp. tritici CRL 75-36-700-3]	238
	PST79_1274	Enolase	635.24	168.7	HAUS			0	XP_003333481	enolase [Puccinia graminis f. sp. tritici CRL 75-36-700-3] >gi|309312471|gb|EFP89062.1| enolase [Puccinia graminis f. sp. tritici CRL 75-36-700-3]	413
	PST79_2654	Pyruvate kinase	108.09	48.01				0	XP_003334614	pyruvate kinase [Puccinia graminis f. sp. tritici CRL 75-36-700-3]	486
	PST79_2644	Pyruvate dehydrogenase E1 component subunit alpha	284.16	46.2	HAUS			0	XP_003331691	pyruvate dehydrogenase E1 component subunit alpha [Puccinia graminis f. sp. tritici CRL 75-36-700-3] >gi|309310681|gb|EFP87272.1| pyruvate dehydrogenase E1 component subunit alpha [Puccinia graminis f. sp. tritici CRL 75-36-700-3]	425
	PST79_3500	Dihydrolipoyl transacetylase, E2	195.04	59.88	HAUS			0	EGG12461	hypothetical protein MELLADRAFT_73918 [Melampsora larici-populina 98AG31]	456
	PST79_3451	dihydrolipoyl dehydrogenase, E3	60.27	35.59		Part1 of the protein		1.58e-162	XP_003325355	dihydrolipoyl dehydrogenase [Puccinia graminis f. sp. tritici CRL 75-36-700-3] >gi|309304345|gb|EFP80936.1| dihydrolipoyl dehydrogenase [Puccinia graminis f. sp. tritici CRL 75-36-700-3]	254
	PST79_3447	dihydrolipoyl dehydrogenase, E3	309.23	53.12	HAUS	Part2 of the protein		7.65e-116	XP_003325355	dihydrolipoyl dehydrogenase [Puccinia graminis f. sp. tritici CRL 75-36-700-3] >gi|309304345|gb|EFP80936.1| dihydrolipoyl dehydrogenase [Puccinia graminis f. sp. tritici CRL 75-36-700-3]	189
Citric acid cycle
	PST79_2780	citrate synthase	511.57	55.3	HAUS			0	XP_003335327	citrate synthase [Puccinia graminis f. sp. tritici CRL 75-36-700-3] >gi|309314317|gb|EFP90908.1| citrate synthase [Puccinia graminis f. sp. tritici CRL 75-36-700-3]	470
	PST79_2796	aconitase	386.09	147.79	HAUS			0	XP_003336913	aconitase [Puccinia graminis f. sp. tritici CRL 75-36-700-3] >gi|309315903|gb|EFP92494.1| aconitate hydratase, mitochondrial [Puccinia graminis f. sp. tritici CRL 75-36-700-3]	783
	PST79_2744	isocitrate dehydrogenase	447.04	89.22	HAUS	mitochondrial NAD+-specific isocitrate dehydrogenase subunit 1		0	EGG04504	hypothetical protein MELLADRAFT_72384 [Melampsora larici-populina 98AG31]	387
	PST79_2972	isocitrate dehydrogenase	869.39	60.81	HAUS	mitochondrial NAD+-specific isocitrate dehydrogenase subunit 2		0	EGG04433	hypothetical protein MELLADRAFT_44219 [Melampsora larici-populina 98AG31]	389
	PST79_10792	2-oxoglutarate dehydrogenase E1 component	13.43	50.05	SPO	Part 1 of the protein		0	EFP76679	oxoglutarate dehydrogenase (succinyl-transferring), E1 component [Puccinia graminis f. sp. tritici CRL 75-36-700-3]	676
	PST79_5373	2-oxoglutarate dehydrogenase E1 component	122.25	44.18	HAUS	Part 2 of the protein		0	XP_003321098	2-oxoglutarate dehydrogenase E1 component [Puccinia graminis f. sp. tritici CRL 75-36-700-3]	353
	PST79_4957	succinyl-CoA synthetase alpha sub	220.67	35.95	HAUS			0	EFP74421	succinyl-CoA synthetase alpha subunit [Puccinia graminis f. sp. tritici CRL 75-36-700-3]	331
	PST79_2442	succinate dehydrogenase	135.9	77.16		succinate dehydrogenase flavoprotein subunit	Also participates in electron transport chain	0	EFP84689	succinate dehydrogenase [ubiquinone] flavoprotein subunit, mitochondrial [Puccinia graminis f. sp. tritici CRL 75-36-700-3]	654
	PST79_3455	succinate dehydrogenase	307.06	134.14	HAUS	succinate dehydrogenase iron-sulphur protein	Also participates in electron transport chain	0	Q70KF8	RecName: Full=Succinate dehydrogenase [ubiquinone] iron-sulfur subunit, mitochondrial; AltName: Full=Iron-sulfur subunit of complex II; Short=Ip; Flags: Precursor >gi|40644750|emb|CAE02642.1| succinate dehydrogenase [Uromyces viciae-fabae]	297
	PST79_524	Fumarate hydratase	175.55	43.31	HAUS	Fumarate hydratase		0	XP_003325994	fumarate hydratase [Puccinia graminis f. sp. tritici CRL 75-36-700-3] >gi|309304984|gb|EFP81575.1| fumarate hydratase, mitochondrial [Puccinia graminis f. sp. tritici CRL 75-36-700-3]	503
	PST79_2387	malate dehydrogenase, mitchondrial	729.83	41.93	HAUS	malate dehydrogenase, NAD-dependent		0	XP_003323328	malate dehydrogenase [Puccinia graminis f. sp. tritici CRL 75-36-700-3] >gi|309302318|gb|EFP78909.1| malate dehydrogenase, NAD-dependent [Puccinia graminis f. sp. tritici CRL 75-36-700-3]	325
	PST79_2725	malate dehydrogenase	670.77	33.26	HAUS	malate dehydrogenase, NAD-dependent		0	XP_003335365	malate dehydrogenase [Puccinia graminis f. sp. tritici CRL 75-36-700-3] >gi|309314355|gb|EFP90946.1| malate dehydrogenase, NAD-dependent [Puccinia graminis f. sp. tritici CRL 75-36-700-3]	355
	PST79_2989	pyruvate carboxylase	410.66	59.87	HAUS			0	XP_003332093	pyruvate carboxylase [Puccinia graminis f. sp. tritici CRL 75-36-700-3] >gi|309311083|gb|EFP87674.1| pyruvate carboxylase [Puccinia graminis f. sp. tritici CRL 75-36-700-3]	1171
Oxidative phosphorylation
	PST79_3420	ATP synthase	967.73	177.13	HAUS			0	EFP89642	ATP synthase subunit alpha, mitochondrial [Puccinia graminis f. sp. tritici CRL 75-36-700-3]	542
	PST79_8658	ATP synthase	490.4	102.13	HAUS			1.74e-180	XP_003323333	ATP synthase subunit beta [Puccinia graminis f. sp. tritici CRL 75-36-700-3] >gi|309302323|gb|EFP78914.1| ATP synthase subunit beta, mitochondrial [Puccinia graminis f. sp. tritici CRL 75-36-700-3]	282
	PST79_8659	ATP synthase	672.44	97.49	HAUS			1.74e-180	XP_003323333	ATP synthase subunit beta [Puccinia graminis f. sp. tritici CRL 75-36-700-3] >gi|309302323|gb|EFP78914.1| ATP synthase subunit beta, mitochondrial [Puccinia graminis f. sp. tritici CRL 75-36-700-3]	282
	PST79_93	ATP synthase	105.09	14.26	HAUS			5.04e-149	YP_003795688	ATP synthase subunit 6 [Phakopsora meibomiae] >gi|253807591|gb|ACT36170.1| ATP synthase subunit 6 [Phakopsora meibomiae]	253
	PST79_5317	ATP synthase	768.83	107.58	HAUS			3.01e-139	XP_003330586	F0-ATPase delta subunit [Puccinia graminis f. sp. tritici CRL 75-36-700-3] >gi|309309576|gb|EFP86167.1| F-type H+-transporting ATPase oligomycin sensitivity conferral protein [Puccinia graminis f. sp. tritici CRL 75-36-700-3]	225
	PST79_5285	ATP synthase	251.83	48.4	HAUS			1.15e-116	XP_003328967	ATP synthase subunit gamma [Puccinia graminis f. sp. tritici CRL 75-36-700-3] >gi|309307957|gb|EFP84548.1| ATP synthase F1, gamma subunit [Puccinia graminis f. sp. tritici CRL 75-36-700-3]	179
	PST79_5286	ATP synthase	657.76	61.69	HAUS			8.14e-116	XP_003328967	ATP synthase subunit gamma [Puccinia graminis f. sp. tritici CRL 75-36-700-3] >gi|309307957|gb|EFP84548.1| ATP synthase F1, gamma subunit [Puccinia graminis f. sp. tritici CRL 75-36-700-3]	179
	PST79_3026	ATP synthase	1004.8	80.28	HAUS			3.73e-92	XP_003338579	ATP synthase subunit D [Puccinia graminis f. sp. tritici CRL 75-36-700-3] >gi|309317569|gb|EFP94160.1| hypothetical protein PGTG_20020 [Puccinia graminis f. sp. tritici CRL 75-36-700-3]	186
	PST79_275	ATP synthase	1256.86	154.91	HAUS			9.72e-88	XP_003327514	hypothetical protein PGTG_09048 [Puccinia graminis f. sp. tritici CRL 75-36-700-3] >gi|309306504|gb|EFP83095.1| ATP synthase F1, epsilon subunit [Puccinia graminis f. sp. tritici CRL 75-36-700-3]	177
	PST79_8254	Cytochrome c	80.23	35.01	HAUS	cytochrome c oxidase		0	XP_003326513	cytochrome c oxidase assembly protein COX15 [Puccinia graminis f. sp. tritici CRL 75-36-700-3] >gi|309305503|gb|EFP82094.1| hypothetical protein PGTG_07491 [Puccinia graminis f. sp. tritici CRL 75-36-700-3]	412
	PST79_6131	Cytochrome c	343.63	79.86	HAUS	ubiquinol-cytochrome c reductase		0	EFP91644	ubiquinol-cytochrome c reductase iron-sulfur subunit [Puccinia graminis f. sp. tritici CRL 75-36-700-3]	349
	PST79_3109	Cytochrome c	534.89	107.33	HAUS	cytochrome C1		0	XP_003320850	cytochrome c1 [Puccinia graminis f. sp. tritici CRL 75-36-700-3] >gi|309299840|gb|EFP76431.1| ubiquinol-cytochrome c reductase cytochrome c1 subunit [Puccinia graminis f. sp. tritici CRL 75-36-700-3]	337
	PST79_3038	Cytochrome c	94.68	24.49	HAUS	cytochrome c oxidase polypeptide IV		4.31e-124	XP_003332611	cytochrome c oxidase polypeptide IV [Puccinia graminis f. sp. tritici CRL 75-36-700-3] >gi|309311601|gb|EFP88192.1| cytochrome c oxidase subunit Vb [Puccinia graminis f. sp. tritici CRL 75-36-700-3]	191
	PST79_3039	Cytochrome c	342.08	37.29	HAUS	cytochrome c oxidase polypeptide IV		1.5e-126	XP_003332611	cytochrome c oxidase polypeptide IV [Puccinia graminis f. sp. tritici CRL 75-36-700-3] >gi|309311601|gb|EFP88192.1| cytochrome c oxidase subunit Vb [Puccinia graminis f. sp. tritici CRL 75-36-700-3]	190
	PST79_5340	Cytochrome c	324.75	54.27	HAUS	cytochrome c oxidase subunit IV		1.25e-83	XP_003325066	hypothetical protein PGTG_06603 [Puccinia graminis f. sp. tritici CRL 75-36-700-3] >gi|309304056|gb|EFP80647.1| cytochrome c oxidase subunit IV [Puccinia graminis f. sp. tritici CRL 75-36-700-3]	173
	PST79_767	Cytochrome c	51.24	40.4		cytochrome c oxidase subunit 3		2.63e-113	YP_003795690	cytochrome c oxidase subunit 3 [Phakopsora meibomiae] >gi|253807593|gb|ACT36172.1| cytochrome c oxidase subunit 3 [Phakopsora meibomiae]	170
	PST79_2299	Cytochrome c	384.21	454.02		cytochrome c oxidase		8.69e-80	XP_003337337	hypothetical protein PGTG_19036 [Puccinia graminis f. sp. tritici CRL 75-36-700-3] >gi|309316327|gb|EFP92918.1| cytochrome c oxidase subunit Va [Puccinia graminis f. sp. tritici CRL 75-36-700-3]	153
	PST79_4590	Cytochrome c	56.37	10.32	HAUS	cytochrome c oxidase subunit II		2.61e-90	YP_003795689	cytochrome c oxidase subunit 2 [Phakopsora meibomiae] >gi|253807592|gb|ACT36171.1| cytochrome c oxidase subunit 2 [Phakopsora meibomiae]	145
	PST79_4859	Cytochrome c	810.43	112.98	HAUS	ubiquinol-cytochrome c reductase subunit 7		7.12e-80	XP_003320428	cytochrome b-c1 complex subunit 7 [Puccinia graminis f. sp. tritici CRL 75-36-700-3] >gi|309299418|gb|EFP76009.1| ubiquinol-cytochrome c reductase subunit 7 [Puccinia graminis f. sp. tritici CRL 75-36-700-3]	140
	PST79_3245	external NADH-ubiquinone oxidoreductase 1	136.8	32.92	HAUS			0	EFP82678	NADH dehydrogenase [Puccinia graminis f. sp. tritici CRL 75-36-700-3]	587
	PST79_4249	NADH2 dehydrogenase subunit 40K	123.15	71.16				0	XP_003331391	NADH2 dehydrogenase subunit 40K [Puccinia graminis f. sp. tritici CRL 75-36-700-3] >gi|309310381|gb|EFP86972.1| NADH dehydrogenase (ubiquinone) 1 alpha subcomplex 9 [Puccinia graminis f. sp. tritici CRL 75-36-700-3]	406
	PST79_919	NADH dehydrogenase subunit 1	56.92	36.41				1.29e-174	YP_003795696	NADH dehydrogenase subunit 1 [Phakopsora meibomiae] >gi|253807599|gb|ACT36178.1| NADH dehydrogenase subunit 1 [Phakopsora meibomiae]	349
	PST79_1804	NADH dehydrogenase subunit 2	32.58	6.77	HAUS			9.73e-93	YP_003795685	NADH dehydrogenase subunit 2 [Phakopsora meibomiae] >gi|253807588|gb|ACT36167.1| NADH dehydrogenase subunit 2 [Phakopsora meibomiae]	280
	PST79_393	NADH dehydrogenase subunit 4	56.54	10.23	HAUS			0	YP_003795691	NADH dehydrogenase subunit 4 [Phakopsora meibomiae] >gi|253807594|gb|ACT36173.1| NADH dehydrogenase subunit 4 [Phakopsora meibomiae]	328
	PST79_1150	NADH dehydrogenase subunit 5	117.63	54.65	HAUS			2.05e-166	YP_003795388	NAD5 [Phakopsora pachyrhizi] >gi|251765329|gb|ACT15482.1| NAD5 [Phakopsora pachyrhizi]	215
	PST79_5078	NADH dehydrogenase (ubiquinone) 1 alpha/beta subcomplex 1	402.74	95.59	HAUS			7.32e-61	XP_003331084	hypothetical protein PGTG_13047 [Puccinia graminis f. sp. tritici CRL 75-36-700-3] >gi|331249105|ref|XP_003337172.1| hypothetical protein PGTG_18772 [Puccinia graminis f. sp. tritici CRL 75-36-700-3] >gi|309310074|gb|EFP86665.1| NADH dehydrogenase (ubiquinone) 1 alpha/beta subcomplex 1 [Puccinia graminis f. sp. tritici CRL 75-36-700-3] >gi|309316162|gb|EFP92753.1| NADH dehydrogenase (ubiquinone) …	153
	PST79_1086	NADH dehydrogenase (ubiquinone) 1 alpha subcomplex 6	158	154.15				5.24e-88	XP_003323161	hypothetical protein PGTG_04698 [Puccinia graminis f. sp. tritici CRL 75-36-700-3] >gi|309302151|gb|EFP78742.1| NADH dehydrogenase (ubiquinone) 1 alpha subcomplex 6 [Puccinia graminis f. sp. tritici CRL 75-36-700-3]	136
	PST79_795	NADH dehydrogenase (ubiquinone) Fe-S protein 4	300.07	97.11	HAUS			2.62e-74	XP_003328599	hypothetical protein PGTG_10558 [Puccinia graminis f. sp. tritici CRL 75-36-700-3] >gi|309307589|gb|EFP84180.1| NADH dehydrogenase (ubiquinone) Fe-S protein 4 [Puccinia graminis f. sp. tritici CRL 75-36-700-3]	169
	PST79_4785	NADH-ubiquinone oxidoreductase subunit	99.7	39.21	HAUS			0	XP_003325692	NADH-ubiquinone oxidoreductase subunit [Puccinia graminis f. sp. tritici CRL 75-36-700-3] >gi|309304682|gb|EFP81273.1| NADH-ubiquinone oxidoreductase 78 kDa subunit, mitochondrial [Puccinia graminis f. sp. tritici CRL 75-36-700-3]	694
	PST79_2772	NADH-ubiquinone oxidoreductase subunit	204.95	92.53	HAUS			0	XP_003325975	NADH-ubiquinone oxidoreductase subunit [Puccinia graminis f. sp. tritici CRL 75-36-700-3] >gi|309304965|gb|EFP81556.1| NADH-ubiquinone oxidoreductase 51 kDa subunit, mitochondrial [Puccinia graminis f. sp. tritici CRL 75-36-700-3]	484
	PST79_3691	NADH-ubiquinone oxidoreductase subunit	182.3	41.32	HAUS			0	XP_003321488	NADH-ubiquinone oxidoreductase subunit [Puccinia graminis f. sp. tritici CRL 75-36-700-3] >gi|309300478|gb|EFP77069.1| NADH-ubiquinone oxidoreductase 49 kDa subunit, mitochondrial [Puccinia graminis f. sp. tritici CRL 75-36-700-3]	446
	PST79_10816	NADH-ubiquinone oxidoreductase subunit	157.67	66.2	HAUS			5.7e-120	XP_003307632	NADH-ubiquinone oxidoreductase subunit [Puccinia graminis f. sp. tritici CRL 75-36-700-3]	205
	PST79_5442	NADH:ubiquinone oxidoreductase 18.4kD subunit	330.6	72.43	HAUS			3.43e-66	XP_003324259	NADH:ubiquinone oxidoreductase 18.4kD subunit [Puccinia graminis f. sp. tritici CRL 75-36-700-3] >gi|309303249|gb|EFP79840.1| hypothetical protein PGTG_05065 [Puccinia graminis f. sp. tritici CRL 75-36-700-3]	153
	PST79_1223	NADH-ubiquinone oxidoreductase subunit	129.27	23	HAUS			3.51e-78	XP_003328596	NADH-ubiquinone oxidoreductase subunit [Puccinia graminis f. sp. tritici CRL 75-36-700-3]	115
	PST79_2442	succinate dehydrogenase	135.9	77.16				0	EFP84689	succinate dehydrogenase [ubiquinone] flavoprotein subunit, mitochondrial [Puccinia graminis f. sp. tritici CRL 75-36-700-3]	654
	PST79_3455	succinate dehydrogenase	307.06	134.14	HAUS			0	Q70KF8	RecName: Full=Succinate dehydrogenase [ubiquinone] iron-sulfur subunit, mitochondrial; AltName: Full=Iron-sulfur subunit of complex II; Short=Ip; Flags: Precursor >gi|40644750|emb|CAE02642.1| succinate dehydrogenase [Uromyces viciae-fabae]	297
