# Supplementary material for: Strategies for Wheat Stripe Rust Pathogenicity Identified by Transcriptome Sequencing
Source: PLoS One. 2013 Jun 26;8(6):e67150. doi: 10.1371/journal.pone.0067150 (PMC3694141; doi:10.1371/journal.pone.0067150)
Supplement: Table S6 — Gene expression values for the ontological analysis presented in Figure 4 . Transcripts analysed with BLAST2GO and classed into different metabolic categories summarised in Figure 4 are listed in this table. The BLASTx values against the NCBI-nr protein database are included and their in silico expression levels based on Illumina data are presented (RPKM values, green for haustoria and orange for germinated spores). Transcripts highlighted in brown were excluded from the analysis due to low RPKM values (<10). (XLSX) [file pone.0067150.s010.xlsx]

## Sheet: TS6 HeatMap
Transcript ID	RPKM-HAUS	RPKM-SPORES	Differentially expressed	Category	Comment 1	Comment 2	BLAST2GO description	GO_term	E-val best hit, BLASTx NCBI-nr	Accession best hit, BLASTx NCBI-nr	Description best hit, BLASTx NCBI-nr	Greatest alignment length best hit, BLASTx NCBI-nr
PST79_3324	446.53	0.08	HAUS	Transport			voltage-gated potassium channel beta-2 subunit	ion channel activity;potassium ion transport;transmembrane transport	1.1e-64	XP_003331764	voltage-gated potassium channel subunit beta-2 [Puccinia graminis f. sp. tritici CRL 75-36-700-3] >gi|309310754|gb|EFP87345.1| hypothetical protein PGTG_13573 [Puccinia graminis f. sp. tritici CRL 75-36-700-3]	145
PST79_1706	1464.49	0.36	HAUS	Transport			amino acid transporter	integral to membrane;amino acid transmembrane transporter activity;amino acid transmembrane transport	0	EFP91169	hypothetical protein PGTG_16914 [Puccinia graminis f. sp. tritici CRL 75-36-700-3]	560
PST79_113	1492.24	0.47	HAUS	Transport			mfs monosaccharide transporter	substrate-specific transmembrane transporter activity;integral to membrane;transmembrane transport	0	CAC41332	HXT1p [Uromyces viciae-fabae]	551
PST79_224	539.09	0.19	HAUS	Transport			monocarboxylate transporter	transmembrane transport;integral to membrane	0	EFP86244	hypothetical protein PGTG_12200 [Puccinia graminis f. sp. tritici CRL 75-36-700-3]	431
PST79_4954	132.58	0.05	HAUS	Transport			voltage-gated potassium channel beta-2 subunit	ion channel activity;potassium ion transport;transmembrane transport	6.63e-150	EFP78335	hypothetical protein PGTG_04291 [Puccinia graminis f. sp. tritici CRL 75-36-700-3]	274
PST79_2586	293.37	0.12	HAUS	Transport			amino acid transporter	integral to membrane;amino acid transmembrane transporter activity;amino acid transmembrane transport	0	EFP81405	hypothetical protein PGTG_07026 [Puccinia graminis f. sp. tritici CRL 75-36-700-3]	527
PST79_9148	96.64	0.04	HAUS	Transport			manganese transporter smf1	transport;membrane;transporter activity	0	EFP84935	hypothetical protein PGTG_10406 [Puccinia graminis f. sp. tritici CRL 75-36-700-3]	585
PST79_8271	49.65	0.04	HAUS	Transport			oligopeptide transporter	transmembrane transport	0	EFP84727	hypothetical protein PGTG_10886 [Puccinia graminis f. sp. tritici CRL 75-36-700-3]	723
PST79_3131	666.36	0.74	HAUS	Transport			hypothetical protein PGTG_15549 [Puccinia graminis f. sp. tritici CRL 75-36-700-3]	integral to membrane;amino acid transmembrane transporter activity;amino acid transmembrane transport	1.92e-32	EFP89370	hypothetical protein PGTG_15549 [Puccinia graminis f. sp. tritici CRL 75-36-700-3]	78
PST79_8091	15.23	0.02		Transport			zip-like iron-zinc transporter	zinc ion transmembrane transport;integral to membrane;zinc ion transmembrane transporter activity	7.92e-138	EHS64117	hypothetical protein, variant [Puccinia graminis f. sp. tritici CRL 75-36-700-3]	254
PST79_3132	155.54	0.69	HAUS	Transport			amino acid transporter	integral to membrane;amino acid transmembrane transporter activity;amino acid transmembrane transport	0	EFP89370	hypothetical protein PGTG_15549 [Puccinia graminis f. sp. tritici CRL 75-36-700-3]	484
PST79_4676	26.92	0.19	HAUS	Transport			mfs sugar	substrate-specific transmembrane transporter activity;integral to membrane;nucleotide binding;coenzyme binding;oxidoreductase activity, acting on the CH-OH group of donors, NAD or NADP as acceptor;transmembrane transport	0	EFP79170	hypothetical protein PGTG_05491 [Puccinia graminis f. sp. tritici CRL 75-36-700-3]	343
PST79_2986	168.76	1.66	HAUS	Transport			amino acid transporter	integral to membrane;amino acid transmembrane transporter activity;amino acid transmembrane transport	0	EFP74359	AAT family amino acid transporter [Puccinia graminis f. sp. tritici CRL 75-36-700-3]	550
PST79_1324	2442.35	37.98	HAUS	Transport			carrier protein	mitochondrial inner membrane;response to stress;transmembrane transport;ATP binding;integral to membrane;transporter activity	0	XP_003324173	heat shock protein Hsp88 [Puccinia graminis f. sp. tritici CRL 75-36-700-3] >gi|309303163|gb|EFP79754.1| heat shock 70kDa protein 4 [Puccinia graminis f. sp. tritici CRL 75-36-700-3]	351
PST79_10018	21.36	0.46	HAUS	Transport			oligopeptide transporter	transmembrane transport	3.87e-46	XP_003336213	hypothetical protein PGTG_17794 [Puccinia graminis f. sp. tritici CRL 75-36-700-3]	162
PST79_3241	32.69	0.74	HAUS	Transport			mfs multidrug transporter	integral to membrane;transmembrane transport	9.31e-172	EFP83140	hypothetical protein PGTG_09093 [Puccinia graminis f. sp. tritici CRL 75-36-700-3]	359
PST79_11158	55.85	1.75	HAUS	Transport			hypothetical protein PGTG_02604 [Puccinia graminis f. sp. tritici CRL 75-36-700-3]	copper ion binding;copper ion transmembrane transport;copper ion transmembrane transporter activity	3.77e-33	XP_003320582	hypothetical protein PGTG_02604 [Puccinia graminis f. sp. tritici CRL 75-36-700-3] >gi|309299572|gb|EFP76163.1| hypothetical protein PGTG_02604 [Puccinia graminis f. sp. tritici CRL 75-36-700-3]	74
PST79_10795	100.04	3.36	HAUS	Transport			mitochondrial precursor	ferrochelatase activity;heme biosynthetic process;iron-sulfur cluster binding;mitochondrion;integral to membrane;metal ion binding;ATP catabolic process;ATPase activity, coupled to transmembrane movement of ions, phosphorylative mechanism;ATP binding;cation transport	1.22e-161	XP_003327178	ferrochelatase [Puccinia graminis f. sp. tritici CRL 75-36-700-3] >gi|309306168|gb|EFP82759.1| ferrochelatase [Puccinia graminis f. sp. tritici CRL 75-36-700-3]	248
PST79_4938	1685.71	61.08	HAUS	Transport	Mitochondrial phosphate transporter		mitochondrial phosphate carrier	integral to membrane;oxidoreductase activity;transport	0	XP_003307719	phosphate transporter [Puccinia graminis f. sp. tritici CRL 75-36-700-3] >gi|309298122|gb|EFP74713.1| hypothetical protein PGTG_00669 [Puccinia graminis f. sp. tritici CRL 75-36-700-3]	403
PST79_1656	192.52	8.13	HAUS	Transport			oligopeptide transporter	transmembrane transport	0	EFP91362	OPT family small oligopeptide transporter [Puccinia graminis f. sp. tritici CRL 75-36-700-3]	575
PST79_3247	32.96	2.17	HAUS	Transport			mfs sugar	substrate-specific transmembrane transporter activity;integral to membrane;transmembrane transport	0	EFP79174	hypothetical protein PGTG_05495 [Puccinia graminis f. sp. tritici CRL 75-36-700-3]	490
PST79_5366	47.16	3.12	HAUS	Transport			cytochrome b	metal ion binding;oxidoreductase activity;respiratory chain;electron carrier activity;transport;integral to membrane;respiratory electron transport chain;mitochondrion	9.51e-33	YP_003795692	apocytochrome B [Phakopsora meibomiae] >gi|253807595|gb|ACT36174.1| Apocytochrome B [Phakopsora meibomiae]	74
PST79_1975	44.6	3.12	HAUS	Transport			cytochrome b	oxidoreductase activity;respiratory chain;heme binding;transport;electron transporter, transferring electrons within cytochrome b6/f complex of photosystem II activity;integral to membrane;respiratory electron transport chain;mitochondrion	3.12e-64	AAY67658	cytochrome b [Puccinia hordei]	126
PST79_2923	701.62	50.89	HAUS	Transport			carrier protein	binding;mitochondrial inner membrane;transmembrane transport;integral to membrane;transporter activity	1.06e-75	XP_003333027	hypothetical protein PGTG_14813 [Puccinia graminis f. sp. tritici CRL 75-36-700-3] >gi|309312017|gb|EFP88608.1| ADP,ATP carrier protein [Puccinia graminis f. sp. tritici CRL 75-36-700-3]	128
PST79_5349	52.76	3.94	HAUS	Transport			abc transporter cdr4	transport;integral to membrane;ATPase activity, coupled to transmembrane movement of substances;ATP catabolic process;ATP binding	1.89e-55	XP_003336046	ABC transporter CDR4 [Puccinia graminis f. sp. tritici CRL 75-36-700-3]	150
PST79_362	186.26	14.32	HAUS	Transport			mfs transporter	transmembrane transport;integral to membrane	0	XP_003326818	hypothetical protein PGTG_08355 [Puccinia graminis f. sp. tritici CRL 75-36-700-3]	515
PST79_5118	426.91	33.11	HAUS	Transport			cytochrome c oxidase subunit xvii assembly protein	mitochondrial intermembrane space;copper ion transport;copper chaperone activity	1.3e-39	XP_003329482	hypothetical protein PGTG_11232 [Puccinia graminis f. sp. tritici CRL 75-36-700-3] >gi|309308472|gb|EFP85063.1| cytochrome c oxidase subunit XVII assembly protein [Puccinia graminis f. sp. tritici CRL 75-36-700-3]	78
PST79_3026	1004.8	80.28	HAUS	Transport			atp synthase subunit d	hydrogen ion transmembrane transporter activity;mitochondrial proton-transporting ATP synthase complex, coupling factor F(o);ATP synthesis coupled proton transport	3.73e-92	XP_003338579	ATP synthase subunit D [Puccinia graminis f. sp. tritici CRL 75-36-700-3] >gi|309317569|gb|EFP94160.1| hypothetical protein PGTG_20020 [Puccinia graminis f. sp. tritici CRL 75-36-700-3]	186
PST79_5286	657.76	61.69	HAUS	Transport			atp synthase subunit gamma	proton-transporting ATP synthase complex, catalytic core F(1);hydrogen ion transporting ATP synthase activity, rotational mechanism;ATP synthesis coupled proton transport;proton-transporting ATPase activity, rotational mechanism	8.14e-116	XP_003328967	ATP synthase subunit gamma [Puccinia graminis f. sp. tritici CRL 75-36-700-3] >gi|309307957|gb|EFP84548.1| ATP synthase F1, gamma subunit [Puccinia graminis f. sp. tritici CRL 75-36-700-3]	179
PST79_3286	836.51	84	HAUS	Transport			nuclear transport factor 2	intracellular;transport	3.49e-69	XP_003333128	nuclear transport factor 2 [Puccinia graminis f. sp. tritici CRL 75-36-700-3] >gi|331248227|ref|XP_003336738.1| nuclear transport factor 2 [Puccinia graminis f. sp. tritici CRL 75-36-700-3] >gi|309312118|gb|EFP88709.1| hypothetical protein PGTG_14675 [Puccinia graminis f. sp. tritici CRL 75-36-700-3] >gi|309315728|gb|EFP92319.1| hypothetical protein PGTG_17993 [Puccinia graminis f. sp. tritici CR…	136
PST79_6961	43.91	4.61	HAUS	Transport			hypothetical protein PGTG_08901 [Puccinia graminis f. sp. tritici CRL 75-36-700-3]	transmembrane transport;integral to membrane	3.18e-97	XP_003327124	hypothetical protein PGTG_08901 [Puccinia graminis f. sp. tritici CRL 75-36-700-3] >gi|309306114|gb|EFP82705.1| hypothetical protein PGTG_08901 [Puccinia graminis f. sp. tritici CRL 75-36-700-3]	192
PST79_2802	523.91	57.84	HAUS	Transport			outer mitochondrial membrane protein porin	voltage-gated anion channel activity;transmembrane transport;regulation of anion transport;integral to membrane;mitochondrial outer membrane	9.57e-124	XP_003330200	voltage-dependent anion-selective channel protein 3 [Puccinia graminis f. sp. tritici CRL 75-36-700-3] >gi|309309190|gb|EFP85781.1| hypothetical protein PGTG_11110 [Puccinia graminis f. sp. tritici CRL 75-36-700-3]	184
PST79_10774	147.68	16.79	HAUS	Transport			atp-dependent rna helicase sub2	RNA splicing;ATP-dependent helicase activity;spliceosomal complex;RNA binding;mRNA transport;mRNA processing;ATP binding	0	XP_003326361	ATP-dependent RNA helicase SUB2 [Puccinia graminis f. sp. tritici CRL 75-36-700-3] >gi|309305351|gb|EFP81942.1| ATP-dependent RNA helicase uap56 [Puccinia graminis f. sp. tritici CRL 75-36-700-3]	445
PST79_688	69.81	8.24	HAUS	Transport			cytochrome b	electron transporter, transferring electrons within cytochrome b6/f complex of photosystem II activity;transport;DNA repair;endonuclease activity;integral to membrane;mitochondrial inner membrane;oxidoreductase activity;respiratory electron transport chain;respiratory chain;heme binding;intron homing	7.75e-57	ABB54708	cytochrome b [Puccinia striiformis f. sp. tritici]	105
PST79_275	1256.86	154.91	HAUS	Transport			atp synthase f1 epsilon subunit	proton-transporting ATP synthase complex, catalytic core F(1);hydrogen ion transporting ATP synthase activity, rotational mechanism;ATP synthesis coupled proton transport;proton-transporting ATPase activity, rotational mechanism	9.72e-88	XP_003327514	hypothetical protein PGTG_09048 [Puccinia graminis f. sp. tritici CRL 75-36-700-3] >gi|309306504|gb|EFP83095.1| ATP synthase F1, epsilon subunit [Puccinia graminis f. sp. tritici CRL 75-36-700-3]	177
PST79_5888	427.66	53.5	HAUS	Transport			related to atp20-subunit g of mitochondrial f1f0-atp synthase	hydrogen ion transmembrane transporter activity;mitochondrial proton-transporting ATP synthase complex, coupling factor F(o);ATP synthesis coupled proton transport	3.59e-99	XP_003329990	hypothetical protein PGTG_11927 [Puccinia graminis f. sp. tritici CRL 75-36-700-3]	192
PST79_3624	43.81	5.7	HAUS	Transport			membrane transporter	integral to membrane;transmembrane transport	0	XP_003307533	membrane transporter [Puccinia graminis f. sp. tritici CRL 75-36-700-3] >gi|309297936|gb|EFP74527.1| hypothetical protein PGTG_00483 [Puccinia graminis f. sp. tritici CRL 75-36-700-3]	526
PST79_2803	432.71	57.91	HAUS	Transport			outer mitochondrial membrane protein porin	voltage-gated anion channel activity;transmembrane transport;regulation of anion transport;integral to membrane;mitochondrial outer membrane	9.57e-124	XP_003330200	voltage-dependent anion-selective channel protein 3 [Puccinia graminis f. sp. tritici CRL 75-36-700-3] >gi|309309190|gb|EFP85781.1| hypothetical protein PGTG_11110 [Puccinia graminis f. sp. tritici CRL 75-36-700-3]	184
PST79_93	105.09	14.26	HAUS	Transport			atp synthase subunit 6	hydrogen ion transmembrane transporter activity;mitochondrial inner membrane;integral to membrane;ATP synthesis coupled proton transport;proton-transporting ATP synthase complex, coupling factor F(o)	5.04e-149	YP_003795688	ATP synthase subunit 6 [Phakopsora meibomiae] >gi|253807591|gb|ACT36170.1| ATP synthase subunit 6 [Phakopsora meibomiae]	253
PST79_5317	768.83	107.58	HAUS	Transport			atp synthase subunit 5	ATP synthesis coupled proton transport;hydrogen ion transporting ATP synthase activity, rotational mechanism	3.01e-139	XP_003330586	F0-ATPase delta subunit [Puccinia graminis f. sp. tritici CRL 75-36-700-3] >gi|309309576|gb|EFP86167.1| F-type H+-transporting ATPase oligomycin sensitivity conferral protein [Puccinia graminis f. sp. tritici CRL 75-36-700-3]	225
PST79_1110	110.58	15.75	HAUS	Transport			hypothetical protein PGTG_12465 [Puccinia graminis f. sp. tritici CRL 75-36-700-3]	intracellular protein transport;mitochondrial outer membrane	3.06e-70	XP_003330928	hypothetical protein PGTG_12465 [Puccinia graminis f. sp. tritici CRL 75-36-700-3] >gi|309309918|gb|EFP86509.1| hypothetical protein PGTG_12465 [Puccinia graminis f. sp. tritici CRL 75-36-700-3]	129
PST79_8659	672.44	97.49	HAUS	Transport			atp synthase subunit beta	angiogenesis;proton-transporting ATPase activity, rotational mechanism;hydrogen-exporting ATPase activity, phosphorylative mechanism;negative regulation of cell adhesion involved in substrate-bound cell migration;receptor-mediated endocytosis;ADP biosynthetic process;hydrogen ion transporting ATP synthase activity, rotational mechanism;lipoprotein receptor activity;regulation of intracellular pH;…	1.74e-180	XP_003323333	ATP synthase subunit beta [Puccinia graminis f. sp. tritici CRL 75-36-700-3] >gi|309302323|gb|EFP78914.1| ATP synthase subunit beta, mitochondrial [Puccinia graminis f. sp. tritici CRL 75-36-700-3]	282
PST79_5175	1388.6	206.89	HAUS	Transport			hypothetical protein PGTG_06636 [Puccinia graminis f. sp. tritici CRL 75-36-700-3]	hydrogen ion transporting ATP synthase activity, rotational mechanism;mitochondrial proton-transporting ATP synthase complex, catalytic core F(1);ATP synthesis coupled proton transport;proton-transporting ATPase activity, rotational mechanism	7.12e-37	XP_003325099	hypothetical protein PGTG_06636 [Puccinia graminis f. sp. tritici CRL 75-36-700-3] >gi|309304089|gb|EFP80680.1| hypothetical protein PGTG_06636 [Puccinia graminis f. sp. tritici CRL 75-36-700-3]	71
PST79_886	36	5.7	HAUS	Transport			cytochrome c oxidase subunit 2	copper ion binding;transport;cytochrome-c oxidase activity;integral to membrane;mitochondrial inner membrane;electron carrier activity;respiratory electron transport chain;respiratory chain;heme binding;nuclease activity	4.49e-51	YP_003795689	cytochrome c oxidase subunit 2 [Phakopsora meibomiae] >gi|253807592|gb|ACT36171.1| cytochrome c oxidase subunit 2 [Phakopsora meibomiae]	99
PST79_5072	1277.27	206.54	HAUS	Transport			hypothetical protein PGTG_13575 [Puccinia graminis f. sp. tritici CRL 75-36-700-3]	hydrogen ion transmembrane transporter activity;ATP synthesis coupled proton transport;proton-transporting ATP synthase complex, coupling factor F(o)	4.53e-33	XP_003331766	hypothetical protein PGTG_13575 [Puccinia graminis f. sp. tritici CRL 75-36-700-3] >gi|309310756|gb|EFP87347.1| hypothetical protein PGTG_13575 [Puccinia graminis f. sp. tritici CRL 75-36-700-3]	62
PST79_1137	94.35	15.42	HAUS	Transport			cation efflux protein zinc transporter	transport	4.96e-94	CBQ71396	related to zinc transporter [Sporisorium reilianum SRZ2]	409
PST79_4466	19.38	3.48		Transport			related to sexual differentiation process protein	transmembrane transport	2.49e-74	XP_003321844	hypothetical protein PGTG_03381 [Puccinia graminis f. sp. tritici CRL 75-36-700-3]	129
PST79_4382	221.05	40.34	HAUS	Transport			protein transport protein sec61 subunit alpha	P-P-bond-hydrolysis-driven protein transmembrane transporter activity;protein transport;integral to membrane	0	EHS63352	protein transporter SEC61 subunit alpha, variant [Puccinia graminis f. sp. tritici CRL 75-36-700-3] >gi|375167230|gb|EFP83185.2| protein transporter SEC61 subunit alpha [Puccinia graminis f. sp. tritici CRL 75-36-700-3]	482
PST79_3420	967.73	177.13	HAUS	Transport			atp synthase subunit alpha	proton-transporting ATP synthase complex, catalytic core F(1);hydrogen ion transporting ATP synthase activity, rotational mechanism;ATP synthesis coupled proton transport;ATP binding;proton-transporting ATPase activity, rotational mechanism;ATP hydrolysis coupled proton transport	0	EFP89642	ATP synthase subunit alpha, mitochondrial [Puccinia graminis f. sp. tritici CRL 75-36-700-3]	542
PST79_4590	56.37	10.32	HAUS	Transport			cytochrome c oxidase subunit 2	copper ion binding;transport;cytochrome-c oxidase activity;DNA repair;endonuclease activity;integral to membrane;mitochondrial inner membrane;electron carrier activity;respiratory electron transport chain;respiratory chain;heme binding	2.61e-90	YP_003795689	cytochrome c oxidase subunit 2 [Phakopsora meibomiae] >gi|253807592|gb|ACT36171.1| cytochrome c oxidase subunit 2 [Phakopsora meibomiae]	145
PST79_5285	251.83	48.4	HAUS	Transport			atp synthase subunit gamma	proton-transporting ATP synthase complex, catalytic core F(1);hydrogen ion transporting ATP synthase activity, rotational mechanism;ATP synthesis coupled proton transport;proton-transporting ATPase activity, rotational mechanism	1.15e-116	XP_003328967	ATP synthase subunit gamma [Puccinia graminis f. sp. tritici CRL 75-36-700-3] >gi|309307957|gb|EFP84548.1| ATP synthase F1, gamma subunit [Puccinia graminis f. sp. tritici CRL 75-36-700-3]	179
PST79_5507	100.13	20.48	HAUS	Transport			hypothetical protein PGTG_07065 [Puccinia graminis f. sp. tritici CRL 75-36-700-3]	transport;integral to membrane	5.95e-47	EFP81444	hypothetical protein PGTG_07065 [Puccinia graminis f. sp. tritici CRL 75-36-700-3]	89
PST79_8658	490.4	102.13	HAUS	Transport			atp synthase subunit beta	angiogenesis;proton-transporting ATPase activity, rotational mechanism;hydrogen-exporting ATPase activity, phosphorylative mechanism;negative regulation of cell adhesion involved in substrate-bound cell migration;receptor-mediated endocytosis;ADP biosynthetic process;hydrogen ion transporting ATP synthase activity, rotational mechanism;lipoprotein receptor activity;regulation of intracellular pH;…	1.74e-180	XP_003323333	ATP synthase subunit beta [Puccinia graminis f. sp. tritici CRL 75-36-700-3] >gi|309302323|gb|EFP78914.1| ATP synthase subunit beta, mitochondrial [Puccinia graminis f. sp. tritici CRL 75-36-700-3]	282
PST79_372	141.81	31.48	HAUS	Transport			synaptobrevin	integral to membrane;vesicle-mediated transport	4.18e-48	EGG00112	hypothetical protein MELLADRAFT_45520 [Melampsora larici-populina 98AG31]	104
PST79_4921	81.68	18.19	HAUS	Transport			integral to membrane protein	mitochondrial inner membrane;protein transport;integral to membrane	7.28e-61	EGG02105	hypothetical protein MELLADRAFT_91691 [Melampsora larici-populina 98AG31]	146
PST79_1185	165.71	38.12	HAUS	Transport			er to golgi transport-related protein	transport;intracellular membrane-bounded organelle;cytoplasmic part;integral to membrane	2.16e-144	XP_003321384	endoplasmic reticulum vesicle protein 25 [Puccinia graminis f. sp. tritici CRL 75-36-700-3] >gi|309300374|gb|EFP76965.1| hypothetical protein PGTG_02426 [Puccinia graminis f. sp. tritici CRL 75-36-700-3]	223
PST79_6131	343.63	79.86	HAUS	Transport			ubiquinol-cytochrome c reductase iron-sulfur subunit	metal ion binding;ubiquinol-cytochrome-c reductase activity;respiratory chain;transport;2 iron, 2 sulfur cluster binding;mitochondrion;electron transport chain	0	EFP91644	ubiquinol-cytochrome c reductase iron-sulfur subunit [Puccinia graminis f. sp. tritici CRL 75-36-700-3]	349
PST79_510	104.34	24.5	HAUS	Transport			hypothetical protein PGTG_17584 [Puccinia graminis f. sp. tritici CRL 75-36-700-3]	transport	2.63e-143	EFP91530	hypothetical protein PGTG_17584 [Puccinia graminis f. sp. tritici CRL 75-36-700-3]	413
PST79_10523	612.69	169.11	HAUS	Transport	Similarto BAP31, proapoptotic factor		endoplasmic reticulum protein	integral to membrane;endoplasmic reticulum;intracellular protein transport	2.14e-112	XP_003323259	endoplasmic reticulum protein [Puccinia graminis f. sp. tritici CRL 75-36-700-3] >gi|309302249|gb|EFP78840.1| hypothetical protein PGTG_04796 [Puccinia graminis f. sp. tritici CRL 75-36-700-3]	193
PST79_1631	73.99	20.88	HAUS	Transport			probable pep8-vacuolar protein sorting targeting protein	retromer complex;vacuolar transport	2.24e-106	EGG10668	hypothetical protein MELLADRAFT_33670 [Melampsora larici-populina 98AG31]	166
PST79_948	83.96	27.41	HAUS	Transport			hypothetical protein PGTG_16392 [Puccinia graminis f. sp. tritici CRL 75-36-700-3]	membrane;intracellular;vesicle-mediated transport;intracellular protein transport	8.87e-70	EFP91201	hypothetical protein PGTG_16392 [Puccinia graminis f. sp. tritici CRL 75-36-700-3]	161
PST79_10800	28.68	9.59		Transport			mitochondrial import receptor subunit tom40	voltage-gated anion channel activity;transmembrane transport;regulation of anion transport;mitochondrial outer membrane	0	XP_003320702	outer membrane protein [Puccinia graminis f. sp. tritici CRL 75-36-700-3] >gi|309299692|gb|EFP76283.1| hypothetical protein PGTG_02724 [Puccinia graminis f. sp. tritici CRL 75-36-700-3]	356
PST79_7676	29.17	10.2		Transport			iron-sulfur clusters transporter atm1	transmembrane transport;integral to membrane;mitochondrial inner membrane;ATPase activity, coupled to transmembrane movement of substances;ATP catabolic process;ion transport;ATP binding;iron ion homeostasis	0	EFP81851	mitochondrial ABC transporter ATM [Puccinia graminis f. sp. tritici CRL 75-36-700-3]	299
PST79_5284	263.14	93.64	HAUS	Transport			atp synthase subunit gamma	proton-transporting ATP synthase complex, catalytic core F(1);hydrogen ion transporting ATP synthase activity, rotational mechanism;ATP synthesis coupled proton transport;proton-transporting ATPase activity, rotational mechanism	8.18e-80	XP_003328967	ATP synthase subunit gamma [Puccinia graminis f. sp. tritici CRL 75-36-700-3] >gi|309307957|gb|EFP84548.1| ATP synthase F1, gamma subunit [Puccinia graminis f. sp. tritici CRL 75-36-700-3]	139
PST79_617	11.66	4.37		Transport			mitochondrial rna splicing protein	mitochondrial inner membrane;integral to membrane;binding;transmembrane transport	2.41e-150	XP_003330116	mitochondrial solute transporter [Puccinia graminis f. sp. tritici CRL 75-36-700-3] >gi|309309106|gb|EFP85697.1| MC family mitochondrial carrier protein [Puccinia graminis f. sp. tritici CRL 75-36-700-3]	228
PST79_10816	157.67	66.2	HAUS	Transport			nadh dehydrogenase	quinone binding;transport;electron transport chain;NADH dehydrogenase (ubiquinone) activity;mitochondrial respiratory chain complex I;metal ion binding;4 iron, 4 sulfur cluster binding;mitochondrial respiratory chain complex I assembly	5.7e-120	XP_003307632	NADH-ubiquinone oxidoreductase subunit [Puccinia graminis f. sp. tritici CRL 75-36-700-3]	205
PST79_6089	47.75	20.22	HAUS	Transport			rab family protein	protein transport;GTP binding;small GTPase mediated signal transduction	1.12e-38	XP_003327295	RAB5C [Puccinia graminis f. sp. tritici CRL 75-36-700-3]	91
PST79_2591	72.62	30.94	HAUS	Transport			voltage-dependent ion-selective channel	voltage-gated anion channel activity;transmembrane transport;regulation of anion transport;integral to membrane;mitochondrial outer membrane	5e-78	XP_003330200	voltage-dependent anion-selective channel protein 3 [Puccinia graminis f. sp. tritici CRL 75-36-700-3] >gi|309309190|gb|EFP85781.1| hypothetical protein PGTG_11110 [Puccinia graminis f. sp. tritici CRL 75-36-700-3]	243
PST79_2052	65.05	28.06	HAUS	Transport			snare protein ykt6	integral to membrane;vesicle-mediated transport;transferase activity, transferring acyl groups	2.12e-45	XP_003322788	SNARE Ykt6 [Puccinia graminis f. sp. tritici CRL 75-36-700-3] >gi|309301778|gb|EFP78369.1| synaptobrevin YKT6 [Puccinia graminis f. sp. tritici CRL 75-36-700-3]	79
PST79_3455	307.06	134.14	HAUS	Transport			succinate dehydrogenase	metal ion binding;mitochondrial inner membrane;electron carrier activity;transport;tricarboxylic acid cycle;2 iron, 2 sulfur cluster binding;4 iron, 4 sulfur cluster binding;succinate dehydrogenase (ubiquinone) activity;electron transport chain;3 iron, 4 sulfur cluster binding	0	Q70KF8	RecName: Full=Succinate dehydrogenase [ubiquinone] iron-sulfur subunit, mitochondrial; AltName: Full=Iron-sulfur subunit of complex II; Short=Ip; Flags: Precursor >gi|40644750|emb|CAE02642.1| succinate dehydrogenase [Uromyces viciae-fabae]	297
PST79_424	36.51	16.51		Transport			trafficking protein particle complex 2	intracellular;ER to Golgi vesicle-mediated transport	2.91e-89	XP_003335572	hypothetical protein PGTG_16898 [Puccinia graminis f. sp. tritici CRL 75-36-700-3] >gi|309314562|gb|EFP91153.1| hypothetical protein PGTG_16898 [Puccinia graminis f. sp. tritici CRL 75-36-700-3]	140
PST79_1152	95.9	43.4	HAUS	Transport			mitochondrial import inner membrane translocase subunit tim9	metal ion binding;protein import into mitochondrial inner membrane;mitochondrial inner membrane;mitochondrial intermembrane space protein transporter complex	4.52e-47	XP_003327098	mitochondrial import inner membrane translocase subunit TIM9 [Puccinia graminis f. sp. tritici CRL 75-36-700-3] >gi|309306088|gb|EFP82679.1| mitochondrial import inner membrane translocase subunit TIM9 [Puccinia graminis f. sp. tritici CRL 75-36-700-3]	77
PST79_1150	117.63	54.65	HAUS	Transport			nadh dehydrogenase subunit 5	mitochondrial inner membrane;respiratory chain;NADH dehydrogenase (ubiquinone) activity;transport;integral to membrane;ATP synthesis coupled electron transport	2.05e-166	YP_003795388	NAD5 [Phakopsora pachyrhizi] >gi|251765329|gb|ACT15482.1| NAD5 [Phakopsora pachyrhizi]	215
PST79_3168	58.48	27.77		Transport			cytochrome c oxidase subunit 1	aerobic respiration;mitochondrial inner membrane;respiratory chain;electron carrier activity;heme binding;transport;integral to membrane;electron transport chain;cytochrome-c oxidase activity	1.09e-98	YP_003795384	COX1 [Phakopsora pachyrhizi] >gi|251765325|gb|ACT15478.1| COX1 [Phakopsora pachyrhizi]	172
PST79_3716	75.33	35.95	HAUS	Transport			sec1 family protein	vesicle docking during exocytosis	3.13e-172	EFP87660	hypothetical protein PGTG_13446 [Puccinia graminis f. sp. tritici CRL 75-36-700-3]	388
PST79_3492	56.47	27.22	HAUS	Transport			hypothetical protein PGTG_15619 [Puccinia graminis f. sp. tritici CRL 75-36-700-3]	P-P-bond-hydrolysis-driven protein transmembrane transporter activity;mitochondrial inner membrane presequence translocase complex;intracellular protein transport	6.66e-128	XP_003334075	hypothetical protein PGTG_15619 [Puccinia graminis f. sp. tritici CRL 75-36-700-3] >gi|309313065|gb|EFP89656.1| hypothetical protein PGTG_15619 [Puccinia graminis f. sp. tritici CRL 75-36-700-3]	236
PST79_11078	47.69	23.03	HAUS	Transport			mitochondrial import receptor chain	intracellular protein transport	2.82e-95	XP_003307344	mitochondrial import receptor chain [Puccinia graminis f. sp. tritici CRL 75-36-700-3] >gi|309297747|gb|EFP74338.1| hypothetical protein PGTG_00294 [Puccinia graminis f. sp. tritici CRL 75-36-700-3]	245
PST79_609	147.85	71.46	HAUS	Transport			protein transporter sec61 subunit gamma	P-P-bond-hydrolysis-driven protein transmembrane transporter activity;membrane;protein targeting;intracellular	1e-42	XP_003326090	hypothetical protein PGTG_07920 [Puccinia graminis f. sp. tritici CRL 75-36-700-3] >gi|309305080|gb|EFP81671.1| protein transporter Sec61 subunit gamma [Puccinia graminis f. sp. tritici CRL 75-36-700-3]	80
PST79_8561	124.26	63.2		Transport			coatomer zeta subunit	transport	7.78e-113	XP_003329007	coatomer zeta subunit [Puccinia graminis f. sp. tritici CRL 75-36-700-3] >gi|309307997|gb|EFP84588.1| hypothetical protein PGTG_10747 [Puccinia graminis f. sp. tritici CRL 75-36-700-3]	207
PST79_4987	221.47	113.17		Transport			het-c2 protein	glycolipid transporter activity;cytoplasm;glycolipid binding;glycolipid transport;pathogenesis	8.33e-119	XP_003331166	het-c2 protein [Puccinia graminis f. sp. tritici CRL 75-36-700-3] >gi|309310156|gb|EFP86747.1| hypothetical protein PGTG_13129 [Puccinia graminis f. sp. tritici CRL 75-36-700-3]	245
PST79_3013	74.5	38.22		Transport			hdel sequence binding protein	receptor activity;ER retention sequence binding;protein retention in ER lumen;integral to membrane;endoplasmic reticulum;protein transport	1.54e-150	XP_003307390	ER lumen protein retaining receptor 2 [Puccinia graminis f. sp. tritici CRL 75-36-700-3] >gi|309297793|gb|EFP74384.1| ER lumen protein retaining receptor [Puccinia graminis f. sp. tritici CRL 75-36-700-3]	216
PST79_544	50.34	26.16		Transport			carnitine acyl carnitine carrier	integral to membrane;transport	0	XP_003319742	mitochondrial carnitine/acylcarnitine carrier protein [Puccinia graminis f. sp. tritici CRL 75-36-700-3] >gi|309298732|gb|EFP75323.1| MC family mitochondrial carrier protein [Puccinia graminis f. sp. tritici CRL 75-36-700-3]	308
PST79_7707	19.5	10.21		Transport			nadh dehydrogenase subunit 5	mitochondrial inner membrane;respiratory chain;NADH dehydrogenase (ubiquinone) activity;transport;integral to membrane;ATP synthesis coupled electron transport	1.63e-43	YP_003795698	NADH dehydrogenase subunit 5 [Phakopsora meibomiae] >gi|253807601|gb|ACT36180.1| NADH dehydrogenase subunit 5 [Phakopsora meibomiae]	99
PST79_417	122.28	64.76		Transport			nadh dehydrogenase subunit 5	mitochondrial inner membrane;respiratory chain;NADH dehydrogenase (ubiquinone) activity;transport;integral to membrane;ATP synthesis coupled electron transport	1.82e-62	YP_003795698	NADH dehydrogenase subunit 5 [Phakopsora meibomiae] >gi|253807601|gb|ACT36180.1| NADH dehydrogenase subunit 5 [Phakopsora meibomiae]	122
PST79_7960	314.43	167.96		Transport			signal recognition particle protein	GTP binding;SRP-dependent cotranslational protein targeting to membrane;nucleoside-triphosphatase activity;signal recognition particle;7S RNA binding	0	XP_003324178	signal recognition particle protein [Puccinia graminis f. sp. tritici CRL 75-36-700-3] >gi|309303168|gb|EFP79759.1| signal recognition particle subunit SRP54 [Puccinia graminis f. sp. tritici CRL 75-36-700-3]	564
PST79_6933	204.44	110.37		Transport			v-type g subunit	proton transport;vacuolar proton-transporting V-type ATPase complex;hydrolase activity, acting on acid anhydrides, catalyzing transmembrane movement of substances	3.16e-45	EFP76809	V-type ATPase, G subunit [Puccinia graminis f. sp. tritici CRL 75-36-700-3]	98
PST79_2811	133.98	73.34		Transport			cytochrome oxidase subunit partial	aerobic respiration;mitochondrial inner membrane;copper ion binding;respiratory chain;plasma membrane;electron carrier activity;heme binding;transport;integral to membrane;electron transport chain;cytochrome-c oxidase activity	1.46e-58	YP_003795384	COX1 [Phakopsora pachyrhizi] >gi|251765325|gb|ACT15478.1| COX1 [Phakopsora pachyrhizi]	100
PST79_5658	105.26	57.69		Transport			probable odc2-mitochondrial 2-oxodicarboxylate carrier	binding;mitochondrial inner membrane;transmembrane transport;integral to membrane	7.6e-145	EFP80955	hypothetical protein PGTG_07207 [Puccinia graminis f. sp. tritici CRL 75-36-700-3]	214
PST79_9230	71.72	39.4		Transport			autophagy-related protein	cytoplasm;ligase activity;autophagy;protein transport	0	XP_003322847	autophagocytosis protein [Puccinia graminis f. sp. tritici CRL 75-36-700-3] >gi|309301837|gb|EFP78428.1| hypothetical protein PGTG_04384 [Puccinia graminis f. sp. tritici CRL 75-36-700-3]	443
PST79_5193	260.27	143.1		Transport			ran gtpase spi1	small GTPase mediated signal transduction;intracellular;nucleocytoplasmic transport;GTP catabolic process;GTPase activity;intracellular protein transport;GTP binding	2.74e-131	EFP78477	GTP-binding nuclear protein spi1 [Puccinia graminis f. sp. tritici CRL 75-36-700-3]	217
PST79_6898	17.69	10.07		Transport			oligonucleotide transporter	transmembrane transport	8.11e-153	XP_003332194	hypothetical protein PGTG_13561 [Puccinia graminis f. sp. tritici CRL 75-36-700-3] >gi|309311184|gb|EFP87775.1| hypothetical protein PGTG_13561 [Puccinia graminis f. sp. tritici CRL 75-36-700-3]	238
PST79_7181	535.42	308.18		Transport			mfs multidrug transporter	integral to membrane;transmembrane transport	0	EFP80261	hypothetical protein PGTG_06217 [Puccinia graminis f. sp. tritici CRL 75-36-700-3]	516
PST79_5668	112.84	65.48		Transport			small copii coat gtpase	Golgi membrane;endoplasmic reticulum membrane;GTP binding;mycelium development;hydrolase activity;vesicle-mediated transport;intracellular protein transport;ER to Golgi transport vesicle membrane	1.86e-136	XP_003319246	small COPII coat GTPase sar1 [Puccinia graminis f. sp. tritici CRL 75-36-700-3] >gi|309298236|gb|EFP74827.1| small COPII coat GTPase [Puccinia graminis f. sp. tritici CRL 75-36-700-3]	219
PST79_873	48.13	28.52		Transport			hypothetical protein PGTG_05722 [Puccinia graminis f. sp. tritici CRL 75-36-700-3]	signal recognition particle, endoplasmic reticulum targeting;endoplasmic reticulum signal peptide binding;negative regulation of translational elongation;7S RNA binding;SRP-dependent cotranslational protein targeting to membrane	5.69e-33	XP_003323820	hypothetical protein PGTG_05722 [Puccinia graminis f. sp. tritici CRL 75-36-700-3] >gi|309302810|gb|EFP79401.1| hypothetical protein PGTG_05722 [Puccinia graminis f. sp. tritici CRL 75-36-700-3]	91
PST79_1473	170.35	103.67		Transport			vacuolar atp synthase proteolipid subunit	ATP hydrolysis coupled proton transport;proton-transporting V-type ATPase, V0 domain;hydrolase activity;hydrogen ion transmembrane transporter activity;integral to membrane	2.04e-106	XP_003307513	vacuolar ATP synthase proteolipid subunit [Puccinia graminis f. sp. tritici CRL 75-36-700-3] >gi|309297916|gb|EFP74507.1| V-type H+-transporting ATPase 21kDa proteolipid subunit [Puccinia graminis f. sp. tritici CRL 75-36-700-3]	202
PST79_10276	16.7	10.55		Transport			nucleoside transporter	membrane;nucleoside transport;nucleoside transmembrane transporter activity	1.79e-84	XP_003330396	hypothetical protein PGTG_11733 [Puccinia graminis f. sp. tritici CRL 75-36-700-3] >gi|309309386|gb|EFP85977.1| hypothetical protein PGTG_11733 [Puccinia graminis f. sp. tritici CRL 75-36-700-3]	188
PST79_919	56.92	36.41		Transport			nadh dehydrogenase subunit 1	mitochondrial inner membrane;respiratory chain;NADH dehydrogenase (ubiquinone) activity;transport;integral to membrane;electron transport chain	1.29e-174	YP_003795696	NADH dehydrogenase subunit 1 [Phakopsora meibomiae] >gi|253807599|gb|ACT36178.1| NADH dehydrogenase subunit 1 [Phakopsora meibomiae]	349
PST79_2755	299.42	192.35		Transport			nadh dehydrogenase subunit 5	mitochondrial inner membrane;respiratory chain;NADH dehydrogenase (ubiquinone) activity;transport;integral to membrane;ATP synthesis coupled electron transport	2.16e-69	YP_003795698	NADH dehydrogenase subunit 5 [Phakopsora meibomiae] >gi|253807601|gb|ACT36180.1| NADH dehydrogenase subunit 5 [Phakopsora meibomiae]	139
PST79_7557	91.17	60.76		Transport			valosin-containing protein	activation of caspase activity;positive regulation of growth rate;DNA recombination;microsome;locomotion;polyubiquitin binding;ER-associated misfolded protein catabolic process;double-strand break repair;nucleolus;cytosol;positive regulation of proteasomal ubiquitin-dependent protein catabolic process;protein domain specific binding;embryonic development ending in birth or egg hatching;protein ub…	9.81e-136	XP_003331384	hypothetical protein PGTG_12706 [Puccinia graminis f. sp. tritici CRL 75-36-700-3] >gi|309310374|gb|EFP86965.1| cell division cycle protein 48 [Puccinia graminis f. sp. tritici CRL 75-36-700-3]	289
PST79_3293	16.38	10.96		Transport			hypothetical protein PGTG_20692 [Puccinia graminis f. sp. tritici CRL 75-36-700-3]	transmembrane transport;calcium ion binding;membrane	0	EHS63598	hypothetical protein PGTG_20692 [Puccinia graminis f. sp. tritici CRL 75-36-700-3]	562
PST79_5979	34.53	23.32		Transport			mitochondrial iron ion transporter	integral to membrane;cation transmembrane transporter activity;cation transport;transmembrane transport	5.14e-114	XP_003326873	mitochondrial iron ion transporter [Puccinia graminis f. sp. tritici CRL 75-36-700-3] >gi|309305863|gb|EFP82454.1| hypothetical protein PGTG_08410 [Puccinia graminis f. sp. tritici CRL 75-36-700-3]	229
PST79_10175	95.84	65.35		Transport			gtp-binding protein ypt1	protein transport;GTP binding;small GTPase mediated signal transduction	1.37e-86	XP_003324593	GTP-binding protein ypt1 [Puccinia graminis f. sp. tritici CRL 75-36-700-3] >gi|309303583|gb|EFP80174.1| GTP-binding protein ypt1 [Puccinia graminis f. sp. tritici CRL 75-36-700-3]	131
PST79_9413	15.54	10.6		Transport			sec23 sec24 family protein	COPII vesicle coat;intracellular protein transport;ER to Golgi vesicle-mediated transport;zinc ion binding	0	EGG01243	hypothetical protein MELLADRAFT_50176 [Melampsora larici-populina 98AG31]	498
PST79_3510	110.64	76.1		Transport			cytochrome oxidase subunit i	aerobic respiration;mitochondrial inner membrane;respiratory chain;electron carrier activity;heme binding;transport;integral to membrane;electron transport chain;cytochrome-c oxidase activity	6.77e-78	ADP89261	cytochrome oxidase subunit I [Puccinia striiformis] >gi|334361366|gb|AEG78276.1| cytochrome oxidase subunit I [Puccinia graminis] >gi|334361368|gb|AEG78277.1| cytochrome oxidase subunit I [Puccinia graminis] >gi|334361370|gb|AEG78278.1| cytochrome oxidase subunit I [Puccinia graminis] >gi|334361372|gb|AEG78279.1| cytochrome oxidase subunit I [Puccinia graminis] >gi|334361376|gb|AEG78281.1| cytoch…	131
PST79_2056	56.01	38.65		Transport			probable ypt6-gtp-binding protein of the rab family	axon guidance;regulation of postsynaptic membrane potential;oocyte microtubule cytoskeleton polarization;protein binding;GTP binding;protein transport;exocytosis;small GTPase mediated signal transduction;R7 cell development;GTPase activity;germarium-derived egg chamber formation;pole plasm oskar mRNA localization	1.13e-132	XP_003334220	GTP-binding protein ryh1 [Puccinia graminis f. sp. tritici CRL 75-36-700-3]	211
PST79_1973	44.92	31		Transport			cytochrome b	mitochondrial inner membrane;oxidoreductase activity;respiratory chain;heme binding;transport;electron transporter, transferring electrons within cytochrome b6/f complex of photosystem II activity;integral to membrane;respiratory electron transport chain	1.7e-81	AAY67662	cytochrome b [Puccinia striiformis f. sp. tritici]	160
PST79_7883	73.49	51.09		Transport			protein transport protein sec22	integral to membrane;vesicle-mediated transport	6.2e-141	XP_003323757	protein transport protein SEC22 [Puccinia graminis f. sp. tritici CRL 75-36-700-3] >gi|309302747|gb|EFP79338.1| vesicle transporter SEC22 [Puccinia graminis f. sp. tritici CRL 75-36-700-3]	249
PST79_2806	78.17	55.63		Transport			cytochrome oxidase subunit 1	aerobic respiration;mitochondrial inner membrane;copper ion binding;respiratory chain;plasma membrane;electron carrier activity;heme binding;transport;integral to membrane;electron transport chain;cytochrome-c oxidase activity	6.08e-52	YP_003795384	COX1 [Phakopsora pachyrhizi] >gi|251765325|gb|ACT15478.1| COX1 [Phakopsora pachyrhizi]	117
PST79_8382	21.95	15.87		Transport			l-methionine porter	integral to membrane;amino acid transmembrane transporter activity;amino acid transmembrane transport	7.03e-145	EFP80163	hypothetical protein PGTG_05388 [Puccinia graminis f. sp. tritici CRL 75-36-700-3]	238
PST79_10935	19.77	14.35		Transport			vacuolar protein sorting-associated protein 33a	vesicle docking during exocytosis	8e-72	XP_003333621	vacuolar protein sorting-associated protein 33A [Puccinia graminis f. sp. tritici CRL 75-36-700-3] >gi|309312611|gb|EFP89202.1| hypothetical protein PGTG_15043 [Puccinia graminis f. sp. tritici CRL 75-36-700-3]	170
PST79_11077	42.13	31.08		Transport			mitochondrial import receptor chain	intracellular protein transport	2.25e-96	XP_003307344	mitochondrial import receptor chain [Puccinia graminis f. sp. tritici CRL 75-36-700-3] >gi|309297747|gb|EFP74338.1| hypothetical protein PGTG_00294 [Puccinia graminis f. sp. tritici CRL 75-36-700-3]	245
PST79_5506	32.17	23.88		Transport			emp24 gp25l p24 family protein	transport;integral to membrane	5.03e-79	EFP81444	hypothetical protein PGTG_07065 [Puccinia graminis f. sp. tritici CRL 75-36-700-3]	132
PST79_1182	34.82	26.17		Transport			h+ nucleoside cotransporter	membrane;nucleoside:sodium symporter activity;transport	0	EFP76962	hypothetical protein PGTG_02423 [Puccinia graminis f. sp. tritici CRL 75-36-700-3]	405
PST79_3259	33.62	25.48		Transport			membrane protein	integral to membrane;zinc ion binding;transport	4.42e-71	XP_003321089	hypothetical protein PGTG_02131 [Puccinia graminis f. sp. tritici CRL 75-36-700-3] >gi|309300079|gb|EFP76670.1| hypothetical protein PGTG_02131 [Puccinia graminis f. sp. tritici CRL 75-36-700-3]	141
PST79_167	59.15	45.69		Transport			charged multivesicular body protein 5	protein transport	5.29e-62	EGG06877	hypothetical protein MELLADRAFT_35807 [Melampsora larici-populina 98AG31]	194
PST79_5318	51.55	40.23		Transport			cdf-like metal transporter	integral to membrane;cation transmembrane transporter activity;cation transport;transmembrane transport	8.92e-175	EGG09587	hypothetical protein MELLADRAFT_34394 [Melampsora larici-populina 98AG31]	426
PST79_6426	18.39	14.38		Transport			isp4-like protein	transmembrane transport	0	EGG08410	hypothetical protein MELLADRAFT_124190 [Melampsora larici-populina 98AG31]	618
PST79_3731	73.5	57.99		Transport			calcium-translocating p-type atpase	calcium-transporting ATPase activity;integral to membrane;metal ion binding;ATP biosynthetic process;ATP binding;calcium ion transport	0	XP_003327868	calcium-translocating P-type ATPase [Puccinia graminis f. sp. tritici CRL 75-36-700-3]	1011
PST79_5187	57.86	45.83		Transport			clathrin light chain	clathrin coat of trans-Golgi network vesicle;vesicle-mediated transport;intracellular protein transport;structural molecule activity;clathrin coat of coated pit	7.47e-103	XP_003322974	clathrin light chain [Puccinia graminis f. sp. tritici CRL 75-36-700-3] >gi|309301964|gb|EFP78555.1| hypothetical protein PGTG_04511 [Puccinia graminis f. sp. tritici CRL 75-36-700-3]	228
PST79_12849	31.92	25.31		Transport			gtp-binding protein yptv3	protein transport;GTP binding;small GTPase mediated signal transduction	1.04e-71	XP_003336706	GTP-binding protein yptV3 [Puccinia graminis f. sp. tritici CRL 75-36-700-3]	136
PST79_3206	26.64	21.21		Transport			copper transporter	copper ion transmembrane transport;integral to membrane;copper ion transmembrane transporter activity	1.54e-105	EHS64799	hypothetical protein PGTG_21057 [Puccinia graminis f. sp. tritici CRL 75-36-700-3]	225
PST79_9484	87.39	71.07		Transport			gtp-binding protein sas1	protein transport;GTP binding;small GTPase mediated signal transduction	3.79e-137	EFP75656	Ras-like protein Rab-8A [Puccinia graminis f. sp. tritici CRL 75-36-700-3]	209
PST79_5235	107.02	89.61		Transport			mitochondrial import inner membrane translocase subunit tim17	P-P-bond-hydrolysis-driven protein transmembrane transporter activity;mitochondrial inner membrane presequence translocase complex;intracellular protein transport;integral to membrane	1.86e-78	EFP77938	hypothetical protein PGTG_03894 [Puccinia graminis f. sp. tritici CRL 75-36-700-3]	177
PST79_8136	37.88	31.92		Transport			membrane protein	integral to membrane;zinc ion binding;transport	1.74e-74	XP_003321089	hypothetical protein PGTG_02131 [Puccinia graminis f. sp. tritici CRL 75-36-700-3] >gi|309300079|gb|EFP76670.1| hypothetical protein PGTG_02131 [Puccinia graminis f. sp. tritici CRL 75-36-700-3]	148
PST79_6853	48.21	41.21		Transport			atp-dependent rna helicase dbp5	ATP-dependent helicase activity;nucleic acid binding;nuclear envelope;transport;ATP binding;macromolecule localization;membrane	0	XP_003337341	ATP-dependent RNA helicase DBP5 [Puccinia graminis f. sp. tritici CRL 75-36-700-3]	497
PST79_11388	26.76	22.95		Transport			hypothetical protein PGTG_02433 [Puccinia graminis f. sp. tritici CRL 75-36-700-3]	vesicle-mediated transport	9.68e-68	EFP76972	hypothetical protein PGTG_02433 [Puccinia graminis f. sp. tritici CRL 75-36-700-3]	188
PST79_2345	10.66	9.35		Transport			abc transporter	transmembrane transport;integral to membrane;ATPase activity, coupled to transmembrane movement of substances;ATP catabolic process;ATP binding	1.96e-39	EFP89104	hypothetical protein PGTG_14945 [Puccinia graminis f. sp. tritici CRL 75-36-700-3]	95
PST79_5206	129.08	113.79		Transport			gtp-binding protein ypt3	protein transport;GTP binding;small GTPase mediated signal transduction	1.38e-140	EFP79599	GTP-binding protein ypt3 [Puccinia graminis f. sp. tritici CRL 75-36-700-3]	226
PST79_5813	14.31	12.64		Transport			hypothetical protein PGTG_06731 [Puccinia graminis f. sp. tritici CRL 75-36-700-3]	protein transport;membrane;Golgi organization	7.8e-92	EFP80775	hypothetical protein PGTG_06731 [Puccinia graminis f. sp. tritici CRL 75-36-700-3]	175
PST79_10871	35.44	31.4		Transport			mitochondrial carrier protein leu5	mitochondrial inner membrane;integral to membrane;binding;transmembrane transport	0	XP_003331305	mitochondrial coenzyme A transporter [Puccinia graminis f. sp. tritici CRL 75-36-700-3] >gi|309310295|gb|EFP86886.1| hypothetical protein PGTG_12627 [Puccinia graminis f. sp. tritici CRL 75-36-700-3]	343
PST79_1247	177.8	158.89		Transport			vacuolar atp synthase 16 kda proteolipid subunit	ATP hydrolysis coupled proton transport;proton-transporting V-type ATPase, V0 domain;hydrogen ion transmembrane transporter activity;integral to membrane	2.59e-94	EFP84286	V-type proton ATPase proteolipid subunit [Puccinia graminis f. sp. tritici CRL 75-36-700-3]	171
PST79_2053	60.48	54.34		Transport			snare ykt6	integral to membrane;vesicle-mediated transport;transferase activity, transferring acyl groups	1.13e-113	XP_003322788	SNARE Ykt6 [Puccinia graminis f. sp. tritici CRL 75-36-700-3] >gi|309301778|gb|EFP78369.1| synaptobrevin YKT6 [Puccinia graminis f. sp. tritici CRL 75-36-700-3]	206
PST79_2000	12.07	10.89		Transport			mrna export receptor mex67	receptor activity;mRNA transport;nucleus	1.56e-98	XP_003337569	mRNA export receptor Mex67 [Puccinia graminis f. sp. tritici CRL 75-36-700-3] >gi|309316559|gb|EFP93150.1| hypothetical protein PGTG_19166 [Puccinia graminis f. sp. tritici CRL 75-36-700-3]	263
PST79_4301	53.68	48.9		Transport			clathrin coat assembly protein ap19	protein transport;protein transporter activity	6.08e-96	XP_003334298	hypothetical protein PGTG_15835 [Puccinia graminis f. sp. tritici CRL 75-36-700-3] >gi|331250005|ref|XP_003337615.1| hypothetical protein PGTG_19435 [Puccinia graminis f. sp. tritici CRL 75-36-700-3] >gi|309313288|gb|EFP89879.1| hypothetical protein PGTG_15835 [Puccinia graminis f. sp. tritici CRL 75-36-700-3] >gi|375164822|gb|EHS62790.1| hypothetical protein, variant [Puccinia graminis f. sp. tr…	160
PST79_4353	19.49	17.89		Transport			sulfate transporter family protein	transmembrane transport;integral to membrane;transporter activity	3.63e-156	XP_003333932	sulfate transporter [Puccinia graminis f. sp. tritici CRL 75-36-700-3]	339
PST79_9796	21.59	19.98		Transport			amino acid transporter	integral to membrane;amino acid transmembrane transporter activity;amino acid transmembrane transport	1.24e-93	XP_003329009	amino-acid permease inda1 [Puccinia graminis f. sp. tritici CRL 75-36-700-3]	170
PST79_1406	18.85	17.61		Transport			golgi traffic protein	integral to membrane;vesicle-mediated transport	5.09e-102	EGG05325	hypothetical protein MELLADRAFT_36798 [Melampsora larici-populina 98AG31]	237
PST79_3172	46.01	43.12		Transport			coatomer subunit delta	clathrin adaptor complex;vesicle-mediated transport;intracellular protein transport	0	XP_003327373	coatomer subunit delta [Puccinia graminis f. sp. tritici CRL 75-36-700-3] >gi|309306363|gb|EFP82954.1| hypothetical protein PGTG_09922 [Puccinia graminis f. sp. tritici CRL 75-36-700-3]	515
PST79_6092	44.52	42.11		Transport			plasma membrane calcium-transporting atpase	calcium-transporting ATPase activity;calcium ion transmembrane transport;integral to membrane;metal ion binding;ATP biosynthetic process;ATP binding	0	XP_003320022	plasma membrane calcium-transporting ATPase 2 [Puccinia graminis f. sp. tritici CRL 75-36-700-3]	286
PST79_6724	11.57	11.12		Transport			protein transporter	integral to membrane;;ATP catabolic process;ATPase activity, coupled to transmembrane movement of ions, phosphorylative mechanism;ATP binding;phospholipid transport;magnesium ion binding;trans-Golgi network;perinuclear region of cytoplasm;phospholipid-translocating ATPase activity;ion transmembrane transport;cation transport	0	EFP84901	phospholipid-translocating ATPase [Puccinia graminis f. sp. tritici CRL 75-36-700-3]	339
PST79_6398	55.21	53.27		Transport			udp-galactose transporter	integral to membrane;transmembrane transport	2.56e-158	XP_003328712	solute carrier family 35 member B1 [Puccinia graminis f. sp. tritici CRL 75-36-700-3] >gi|309307702|gb|EFP84293.1| hypothetical protein PGTG_10671 [Puccinia graminis f. sp. tritici CRL 75-36-700-3]	303
PST79_4643	25.8	24.98		Transport			phosphate transporter	membrane;sodium ion transport;transmembrane transport;transporter activity	2.87e-85	XP_003338478	hypothetical protein PGTG_20045 [Puccinia graminis f. sp. tritici CRL 75-36-700-3] >gi|309317468|gb|EFP94059.1| hypothetical protein PGTG_20045 [Puccinia graminis f. sp. tritici CRL 75-36-700-3]	137
PST79_8388	16.75	16.81		Transport			hypothetical protein PGTG_17083 [Puccinia graminis f. sp. tritici CRL 75-36-700-3]	transport;integral to membrane	1.45e-64	EFP90884	hypothetical protein PGTG_17083 [Puccinia graminis f. sp. tritici CRL 75-36-700-3]	143
PST79_908	175.33	179.56		Transport			copii-coated vesicle component sec13	endomembrane system;transport;intracellular membrane-bounded organelle;cytoplasmic part;membrane;intracellular organelle part	0	XP_003320453	COPII-coated vesicle component Sec13 [Puccinia graminis f. sp. tritici CRL 75-36-700-3] >gi|309299443|gb|EFP76034.1| hypothetical protein PGTG_01365 [Puccinia graminis f. sp. tritici CRL 75-36-700-3]	361
PST79_10182	50.6	51.98		Transport			small gtp-binding protein rab4	small GTPase mediated signal transduction;intracellular;regulation of transcription, DNA-dependent;sphingomyelin phosphodiesterase activity;ATP binding;transcription factor binding;protein transport;GTP binding	1.05e-104	XP_003319777	hypothetical protein PGTG_01951 [Puccinia graminis f. sp. tritici CRL 75-36-700-3] >gi|309298767|gb|EFP75358.1| rab family protein [Puccinia graminis f. sp. tritici CRL 75-36-700-3]	161
PST79_5365	154.48	160.86		Transport			vacuolar atp synthase subunit f	ATP hydrolysis coupled proton transport;proton-transporting ATPase activity, rotational mechanism;proton-transporting V-type ATPase, V1 domain;hydrogen ion transporting ATP synthase activity, rotational mechanism	6.06e-78	XP_003324059	vacuolar ATP synthase subunit F [Puccinia graminis f. sp. tritici CRL 75-36-700-3] >gi|309303049|gb|EFP79640.1| V-type proton ATPase subunit F [Puccinia graminis f. sp. tritici CRL 75-36-700-3]	130
PST79_9	22.24	23.22		Transport			protein transporter sec24	Golgi membrane;endoplasmic reticulum membrane;COPII vesicle coat;intracellular protein transport;ER to Golgi vesicle-mediated transport;zinc ion binding	0	EFP89154	hypothetical protein PGTG_14995 [Puccinia graminis f. sp. tritici CRL 75-36-700-3]	718
PST79_2022	14.71	15.43		Transport			hypothetical protein PGTG_02977 [Puccinia graminis f. sp. tritici CRL 75-36-700-3]	transmembrane transport;membrane	6.09e-45	EFP76536	hypothetical protein PGTG_02977 [Puccinia graminis f. sp. tritici CRL 75-36-700-3]	165
PST79_8397	26.54	27.84		Transport			related to mtr10-involved in nuclear protein import	intracellular;intracellular protein transport;binding;protein transporter activity	5.63e-155	XP_003307396	nuclear localization sequence binding protein [Puccinia graminis f. sp. tritici CRL 75-36-700-3] >gi|309297799|gb|EFP74390.1| hypothetical protein PGTG_00346 [Puccinia graminis f. sp. tritici CRL 75-36-700-3]	343
PST79_10908	18.13	19.02		Transport			oligopeptide transporter	transmembrane transport	0	XP_003325153	oligopeptide transporter 4 [Puccinia graminis f. sp. tritici CRL 75-36-700-3]	395
PST79_10928	55.41	58.29		Transport			mitochondrial carrier protein	transport;integral to membrane	4.37e-170	EGG05549	hypothetical protein MELLADRAFT_52769 [Melampsora larici-populina 98AG31]	304
PST79_1479	57.92	61.33		Transport			autophagy-type protein 18	membrane;vacuole;transport	3.76e-67	XP_003329345	Atg21p [Puccinia graminis f. sp. tritici CRL 75-36-700-3] >gi|309308335|gb|EFP84926.1| hypothetical protein PGTG_10397 [Puccinia graminis f. sp. tritici CRL 75-36-700-3]	119
PST79_1885	20.37	21.58		Transport			hypothetical protein PGTG_08552 [Puccinia graminis f. sp. tritici CRL 75-36-700-3]	transmembrane transport;integral to membrane;transporter activity	1.94e-77	EFP83366	hypothetical protein PGTG_08552 [Puccinia graminis f. sp. tritici CRL 75-36-700-3]	207
PST79_9466	31.33	33.2		Transport			nucleoporin nup189	nuclear pore;transport	2.79e-66	EFP76931	hypothetical protein PGTG_02392 [Puccinia graminis f. sp. tritici CRL 75-36-700-3]	178
PST79_7564	35.75	38.32		Transport			amino acid permease	integral to membrane;amino acid transmembrane transporter activity;amino acid transmembrane transport	0	EFP77279	hypothetical protein PGTG_03235 [Puccinia graminis f. sp. tritici CRL 75-36-700-3]	546
PST79_5258	26.56	28.51		Transport			adenine nucleotide transporter	integral to membrane;transport	1.04e-84	XP_003323049	peroxisomal adenine nucleotide transporter 1 [Puccinia graminis f. sp. tritici CRL 75-36-700-3] >gi|309302039|gb|EFP78630.1| hypothetical protein PGTG_04586 [Puccinia graminis f. sp. tritici CRL 75-36-700-3]	239
PST79_2121	35.27	37.99		Transport			tryptophan synthase	tryptophan synthase activity;pyridoxal phosphate binding;transmembrane transport;tryptophan biosynthetic process;membrane;sodium ion transport;transporter activity	0	XP_003329096	tryptophan synthase beta chain [Puccinia graminis f. sp. tritici CRL 75-36-700-3] >gi|309308086|gb|EFP84677.1| tryptophan synthase [Puccinia graminis f. sp. tritici CRL 75-36-700-3]	380
PST79_1011	115.77	125.74		Transport			ran gtpase binding protein sbp1	intracellular transport;intracellular	9.4e-100	XP_003329636	ran-specific GTPase-activating protein 1 [Puccinia graminis f. sp. tritici CRL 75-36-700-3] >gi|309308626|gb|EFP85217.1| hypothetical protein PGTG_11386 [Puccinia graminis f. sp. tritici CRL 75-36-700-3]	246
PST79_3111	22.67	24.76		Transport			sh3 domain protein	membrane;endosome;intracellular protein transport	0	EFP88248	hypothetical protein PGTG_14332 [Puccinia graminis f. sp. tritici CRL 75-36-700-3]	457
PST79_9193	21.48	23.65		Transport			nucleoporin 153	structural constituent of nuclear pore;nuclear pore;nucleocytoplasmic transport	2.48e-154	XP_003333663	nucleoporin 153 [Puccinia graminis f. sp. tritici CRL 75-36-700-3] >gi|309312653|gb|EFP89244.1| hypothetical protein PGTG_15085 [Puccinia graminis f. sp. tritici CRL 75-36-700-3]	314
PST79_4583	27.86	30.71		Transport			hypothetical protein PGTG_18048 [Puccinia graminis f. sp. tritici CRL 75-36-700-3]	integral to membrane;transmembrane transport	1.04e-123	XP_003336273	hypothetical protein PGTG_18048 [Puccinia graminis f. sp. tritici CRL 75-36-700-3]	241
PST79_241	19.6	21.93		Transport			signal sequence binding protein	integral to membrane;protein transport	0	XP_003335079	sortilin [Puccinia graminis f. sp. tritici CRL 75-36-700-3] >gi|309314069|gb|EFP90660.1| hypothetical protein PGTG_16686 [Puccinia graminis f. sp. tritici CRL 75-36-700-3]	400
PST79_5420	31.35	35.16		Transport			exocyst complex component protein	cytoplasm;vesicle docking;exocytosis	5.84e-76	XP_003323351	exocyst complex component protein [Puccinia graminis f. sp. tritici CRL 75-36-700-3]	128
PST79_5693	32.02	36.16		Transport			protein transporter sec23	zinc ion binding;mycelium development;Golgi membrane;COPII vesicle coat;ER to Golgi vesicle-mediated transport;intracellular protein transport;endoplasmic reticulum membrane	0	EFP76689	protein transporter SEC23 [Puccinia graminis f. sp. tritici CRL 75-36-700-3]	737
PST79_5649	28.07	32.33		Transport			hypothetical protein PGTG_07415 [Puccinia graminis f. sp. tritici CRL 75-36-700-3]	signal recognition particle;negative regulation of translational elongation;7S RNA binding;SRP-dependent cotranslational protein targeting to membrane	2.93e-58	EFP81163	hypothetical protein PGTG_07415 [Puccinia graminis f. sp. tritici CRL 75-36-700-3]	143
PST79_1739	21.01	24.32		Transport			vacuolar protein sorting-associated protein	cytoplasm;intracellular protein transport	0	EFP87967	hypothetical protein PGTG_13771 [Puccinia graminis f. sp. tritici CRL 75-36-700-3]	656
PST79_9333	45.28	52.78		Transport			translocation protein sec62	integral to endoplasmic reticulum membrane;protein transporter activity;protein transport	9.36e-72	XP_003333584	translocation protein sec62 [Puccinia graminis f. sp. tritici CRL 75-36-700-3] >gi|309312574|gb|EFP89165.1| hypothetical protein PGTG_15006 [Puccinia graminis f. sp. tritici CRL 75-36-700-3]	161
PST79_913	25.01	30		Transport			mitochondrial inner membrane protein	mitochondrial inner membrane;transmembrane transport;calcium ion binding;integral to membrane;transporter activity	0	EHS64371	hypothetical protein, variant [Puccinia graminis f. sp. tritici CRL 75-36-700-3] >gi|375171443|gb|EFP89527.2| hypothetical protein PGTG_15676 [Puccinia graminis f. sp. tritici CRL 75-36-700-3]	293
PST79_11059	17.91	21.52		Transport			platelet-activating factor acetylhydrolase ib alpha subunit	cytoplasm;mitosis;transport;hydrolase activity;cell division;microtubule	1.11e-53	XP_003331781	platelet-activating factor acetylhydrolase IB alpha subunit [Puccinia graminis f. sp. tritici CRL 75-36-700-3] >gi|309310771|gb|EFP87362.1| 1-alkyl-2-acetylglycerophosphocholine esterase [Puccinia graminis f. sp. tritici CRL 75-36-700-3]	151
PST79_6578	22.49	27.08		Transport			mitochondrial carrier protein	mitochondrial inner membrane;integral to membrane;binding;transmembrane transport	1.89e-124	XP_003321187	ADP,ATP carrier protein [Puccinia graminis f. sp. tritici CRL 75-36-700-3]	266
PST79_3031	74.42	89.67		Transport			vacuolar-sorting protein snf7	protein transport;membrane;endosome	4.53e-108	XP_003330405	vacuolar-sorting protein SNF7 [Puccinia graminis f. sp. tritici CRL 75-36-700-3] >gi|309309395|gb|EFP85986.1| hypothetical protein PGTG_11742 [Puccinia graminis f. sp. tritici CRL 75-36-700-3]	232
PST79_4060	47.33	57.21		Transport			importin alpha subunit	cytoplasm;protein import into nucleus;binding;protein transporter activity;nucleus	0	XP_003329973	importin subunit alpha-2 [Puccinia graminis f. sp. tritici CRL 75-36-700-3] >gi|309308963|gb|EFP85554.1| hypothetical protein PGTG_11910 [Puccinia graminis f. sp. tritici CRL 75-36-700-3]	452
PST79_9363	35.88	43.78		Transport			tricarboxylate carrier	transport;integral to membrane	6.75e-117	EFP81628	hypothetical protein PGTG_07877 [Puccinia graminis f. sp. tritici CRL 75-36-700-3]	190
PST79_7280	8.42	10.29		Transport			abc transporter	cellular process;transport;ATPase activity;nucleotide binding	3.54e-45	EFP76864	hypothetical protein PGTG_02325 [Puccinia graminis f. sp. tritici CRL 75-36-700-3]	188
PST79_10634	21.03	25.92		Transport			abc transporter family protein	transmembrane transport;integral to membrane;ATPase activity, coupled to transmembrane movement of substances;ATP catabolic process;ATP binding	0	XP_003332798	hypothetical protein PGTG_14463 [Puccinia graminis f. sp. tritici CRL 75-36-700-3]	528
PST79_8326	40.87	50.77		Transport			clathrin assembly protein ap47	clathrin adaptor complex;vesicle-mediated transport;intracellular protein transport	0	EHS63225	AP-1 complex subunit mu-1 [Puccinia graminis f. sp. tritici CRL 75-36-700-3]	300
PST79_701	70.22	88.79		Transport			vacuolar atp synthase proteolipid subunit	ATP hydrolysis coupled proton transport;proton-transporting V-type ATPase, V0 domain;hydrogen ion transmembrane transporter activity;integral to membrane	6.2e-90	XP_003332108	hypothetical protein PGTG_13475 [Puccinia graminis f. sp. tritici CRL 75-36-700-3] >gi|309311098|gb|EFP87689.1| V-type H+-transporting ATPase 16kDa proteolipid subunit [Puccinia graminis f. sp. tritici CRL 75-36-700-3]	171
PST79_8297	17.2	21.84		Transport			tricarboxylate carrier	transport;integral to membrane	2.44e-116	EFP81628	hypothetical protein PGTG_07877 [Puccinia graminis f. sp. tritici CRL 75-36-700-3]	195
PST79_2353	9.63	12.25		Transport			solute carrier family 25 member 39	transport;integral to membrane	1.64e-100	XP_003319514	solute carrier family 25 member 39 [Puccinia graminis f. sp. tritici CRL 75-36-700-3] >gi|309298504|gb|EFP75095.1| hypothetical protein PGTG_01688 [Puccinia graminis f. sp. tritici CRL 75-36-700-3]	238
PST79_7492	74.62	96.46		Transport			v-type proton atpase subunit h-like	binding;vacuolar proton-transporting V-type ATPase, V1 domain;proton-transporting ATPase activity, rotational mechanism;ATP hydrolysis coupled proton transport	0	EFP84421	hypothetical protein PGTG_10141 [Puccinia graminis f. sp. tritici CRL 75-36-700-3]	322
PST79_1757	75.79	99.39		Transport			hypothetical protein PGTG_02149 [Puccinia graminis f. sp. tritici CRL 75-36-700-3]	copper ion transmembrane transport;integral to membrane;copper ion transmembrane transporter activity	7.64e-70	XP_003321107	hypothetical protein PGTG_02149 [Puccinia graminis f. sp. tritici CRL 75-36-700-3] >gi|309300097|gb|EFP76688.1| hypothetical protein PGTG_02149 [Puccinia graminis f. sp. tritici CRL 75-36-700-3]	154
PST79_5000	213.8	282.58		Transport			autophagy-related protein 8	autophagic vacuole membrane;CVT vesicle membrane;autophagy;protein transport	2.14e-78	EGG01516	hypothetical protein MELLADRAFT_50038 [Melampsora larici-populina 98AG31]	138
PST79_4535	27.89	37.86		Transport			ap-1 complex subunit gamma-1	binding;Golgi apparatus part;protein transporter activity;vesicle-mediated transport;intracellular protein transport;clathrin adaptor complex	0	XP_003335469	gamma-adaptin [Puccinia graminis f. sp. tritici CRL 75-36-700-3] >gi|309314459|gb|EFP91050.1| AP-1 complex subunit gamma-1 [Puccinia graminis f. sp. tritici CRL 75-36-700-3]	393
PST79_5960	29.14	39.56		Transport			related to yia6-pvruvate transporter of the mitochondrial inner membrane	mitochondrial inner membrane;integral to membrane;binding;transmembrane transport	1.15e-154	EFP85655	hypothetical protein PGTG_10984 [Puccinia graminis f. sp. tritici CRL 75-36-700-3]	344
PST79_10903	13.65	18.99		Transport			hypothetical protein PGTG_02840 [Puccinia graminis f. sp. tritici CRL 75-36-700-3]	transport	6.68e-62	XP_003320818	hypothetical protein PGTG_02840 [Puccinia graminis f. sp. tritici CRL 75-36-700-3]	132
PST79_4312	25.89	36.04		Transport			hypothetical protein PGTG_03640 [Puccinia graminis f. sp. tritici CRL 75-36-700-3]	retrograde vesicle-mediated transport, Golgi to ER;COPI vesicle coat;structural molecule activity	9.54e-134	XP_003322103	hypothetical protein PGTG_03640 [Puccinia graminis f. sp. tritici CRL 75-36-700-3] >gi|309301093|gb|EFP77684.1| hypothetical protein PGTG_03640 [Puccinia graminis f. sp. tritici CRL 75-36-700-3]	244
PST79_12525	24.97	34.89		Transport			trapp complex subunit bet5	ER to Golgi vesicle-mediated transport;cis-Golgi network	2.12e-94	EFP84460	hypothetical protein PGTG_10180 [Puccinia graminis f. sp. tritici CRL 75-36-700-3]	184
PST79_10180	60.74	85.29		Transport			gtp-binding protein ypt1	protein transport;GTP binding;small GTPase mediated signal transduction	3.55e-98	XP_003324593	GTP-binding protein ypt1 [Puccinia graminis f. sp. tritici CRL 75-36-700-3] >gi|309303583|gb|EFP80174.1| GTP-binding protein ypt1 [Puccinia graminis f. sp. tritici CRL 75-36-700-3]	145
PST79_10668	38.56	54.25		Transport			transport protein particle complex subunit	ER to Golgi vesicle-mediated transport;cytoplasmic part	7.54e-97	EFP83092	hypothetical protein PGTG_09045 [Puccinia graminis f. sp. tritici CRL 75-36-700-3]	200
PST79_4253	52.27	73.81		Transport			coiled-coil protein	integral to membrane;transport	3.57e-107	XP_003307170	coiled-coil protein [Puccinia graminis f. sp. tritici CRL 75-36-700-3] >gi|309297573|gb|EFP74164.1| hypothetical protein PGTG_00120 [Puccinia graminis f. sp. tritici CRL 75-36-700-3]	211
PST79_4872	116.69	166.53		Transport			atp synthase beta subunit	angiogenesis;proton-transporting ATPase activity, rotational mechanism;hydrogen-exporting ATPase activity, phosphorylative mechanism;negative regulation of cell adhesion involved in substrate-bound cell migration;receptor-mediated endocytosis;ADP biosynthetic process;hydrogen ion transporting ATP synthase activity, rotational mechanism;lipoprotein receptor activity;regulation of intracellular pH;…	2.58e-110	XP_003323333	ATP synthase subunit beta [Puccinia graminis f. sp. tritici CRL 75-36-700-3] >gi|309302323|gb|EFP78914.1| ATP synthase subunit beta, mitochondrial [Puccinia graminis f. sp. tritici CRL 75-36-700-3]	184
PST79_3158	124.56	180.46		Transport			rab gdp-dissociation inhibitor	protein transport;Rab GDP-dissociation inhibitor activity	0	EFP81613	secretory pathway GDP dissociation inhibitor 1 [Puccinia graminis f. sp. tritici CRL 75-36-700-3]	468
PST79_6905	69.76	102.67		Transport			vacuolar atp synthase subunit b	ATP metabolic process;hydrogen ion transporting ATP synthase activity, rotational mechanism;ATP binding;proton-transporting ATPase activity, rotational mechanism;ATP hydrolysis coupled proton transport;proton-transporting V-type ATPase, V1 domain	0	XP_003322629	vacuolar ATP synthase subunit B [Puccinia graminis f. sp. tritici CRL 75-36-700-3] >gi|309301619|gb|EFP78210.1| V-type proton ATPase subunit B [Puccinia graminis f. sp. tritici CRL 75-36-700-3]	509
PST79_6881	38.2	56.59		Transport			integral membrane protein	transmembrane transport;integral to membrane	2.05e-113	XP_003324399	hypothetical protein PGTG_05205 [Puccinia graminis f. sp. tritici CRL 75-36-700-3] >gi|309303389|gb|EFP79980.1| hypothetical protein PGTG_05205 [Puccinia graminis f. sp. tritici CRL 75-36-700-3]	244
PST79_10376	11	16.34		Transport			nucleoporin-interacting protein nic96	transport;nuclear pore	9.56e-180	EFP84001	hypothetical protein PGTG_09714 [Puccinia graminis f. sp. tritici CRL 75-36-700-3]	294
PST79_6656	32.89	48.92		Transport			hypothetical protein PGTG_07852 [Puccinia graminis f. sp. tritici CRL 75-36-700-3]	integral to membrane;ion channel activity;ion transport;transmembrane transport	7.67e-84	EFP81603	hypothetical protein PGTG_07852 [Puccinia graminis f. sp. tritici CRL 75-36-700-3]	194
PST79_9512	22.24	33.15		Transport			member of major facilitator superfamily multidrug- dha1 sub-family	integral to membrane;plasma membrane;transmembrane transport;transporter activity	1.21e-173	XP_003327735	hypothetical protein PGTG_09269 [Puccinia graminis f. sp. tritici CRL 75-36-700-3] >gi|309306725|gb|EFP83316.1| hypothetical protein PGTG_09269 [Puccinia graminis f. sp. tritici CRL 75-36-700-3]	487
PST79_8134	8.45	12.7		Transport			stxbp-unc-18-sec1 family protein	vesicle docking during exocytosis	5.71e-35	EFP88364	hypothetical protein PGTG_14448 [Puccinia graminis f. sp. tritici CRL 75-36-700-3]	86
PST79_9255	14	21.18		Transport			calcium transporting atpase	ATP binding;phospholipid-translocating ATPase activity;magnesium ion binding;cation transport;integral to membrane;phospholipid transport;ATPase activity, coupled to transmembrane movement of ions, phosphorylative mechanism	0	EFP81187	phospholipid-translocating ATPase [Puccinia graminis f. sp. tritici CRL 75-36-700-3]	529
PST79_5062	10.01	15.3		Transport			ap-2 complex subunit alpha	binding;protein transporter activity;vesicle-mediated transport;intracellular protein transport;clathrin adaptor complex	2.27e-150	XP_003322782	hypothetical protein PGTG_04319 [Puccinia graminis f. sp. tritici CRL 75-36-700-3]	328
PST79_3101	39.53	60.63		Transport			karyopherin kap123	protein transporter activity;valine-tRNA ligase activity;valyl-tRNA aminoacylation;ATP binding;intracellular protein transport;cytoplasm	1.27e-128	EFP82391	hypothetical protein PGTG_08347 [Puccinia graminis f. sp. tritici CRL 75-36-700-3]	232
PST79_5696	10.89	16.8		Transport			calcium-channel protein cch1	transmembrane transport;ion transport;integral to membrane;ion channel activity	0	EFP81922	hypothetical protein PGTG_08171 [Puccinia graminis f. sp. tritici CRL 75-36-700-3]	528
PST79_6880	30.75	47.56		Transport			integral membrane protein	transmembrane transport;integral to membrane	3.22e-122	XP_003324399	hypothetical protein PGTG_05205 [Puccinia graminis f. sp. tritici CRL 75-36-700-3] >gi|309303389|gb|EFP79980.1| hypothetical protein PGTG_05205 [Puccinia graminis f. sp. tritici CRL 75-36-700-3]	244
PST79_5379	11.37	17.63		Transport			voltage-gated potassium channel beta-2 subunit	ion channel activity;potassium ion transport;transmembrane transport	1.44e-178	XP_003331764	voltage-gated potassium channel subunit beta-2 [Puccinia graminis f. sp. tritici CRL 75-36-700-3] >gi|309310754|gb|EFP87345.1| hypothetical protein PGTG_13573 [Puccinia graminis f. sp. tritici CRL 75-36-700-3]	290
PST79_6556	6.48	10.25		Transport			essential nuclear envelope integral membrane protein required for nuclear transport	protein transport;integral to membrane;mRNA transport	2.4e-103	EFP88030	hypothetical protein PGTG_13834 [Puccinia graminis f. sp. tritici CRL 75-36-700-3]	189
PST79_9454	36.13	57.4		Transport			trapp complex subunit trs23	ER to Golgi vesicle-mediated transport;cis-Golgi network	3e-79	EFP83797	hypothetical protein PGTG_09510 [Puccinia graminis f. sp. tritici CRL 75-36-700-3]	184
PST79_5883	54.82	87.7		Transport			vesicular-fusion protein sec17	intracellular;intracellular protein transport;binding	0	XP_003326370	alpha-soluble NSF attachment protein [Puccinia graminis f. sp. tritici CRL 75-36-700-3] >gi|309305360|gb|EFP81951.1| hypothetical protein PGTG_08200 [Puccinia graminis f. sp. tritici CRL 75-36-700-3]	291
PST79_5316	52.16	83.84		Transport			28 kda golgi snare protein	Golgi membrane;integral to membrane;ER to Golgi vesicle-mediated transport;cis-Golgi network	4.29e-126	XP_003335832	V-SNARE [Puccinia graminis f. sp. tritici CRL 75-36-700-3] >gi|309314822|gb|EFP91413.1| hypothetical protein PGTG_17369 [Puccinia graminis f. sp. tritici CRL 75-36-700-3]	234
PST79_5868	45.19	72.84		Transport			vacuolar protein-sorting-associated protein 46	protein transport	4.22e-102	XP_003337114	charged multivesicular body protein 1b [Puccinia graminis f. sp. tritici CRL 75-36-700-3] >gi|309316104|gb|EFP92695.1| hypothetical protein PGTG_18210 [Puccinia graminis f. sp. tritici CRL 75-36-700-3]	209
PST79_8333	31.66	51.69		Transport			atpase type 13a2	integral to membrane;metal ion binding;ATP catabolic process;ATPase activity, coupled to transmembrane movement of ions, phosphorylative mechanism;ATP binding;cation transport	7.63e-67	EFP90846	hypothetical protein PGTG_17045 [Puccinia graminis f. sp. tritici CRL 75-36-700-3]	145
PST79_10277	7.64	12.53		Transport			hypothetical protein PGTG_11733 [Puccinia graminis f. sp. tritici CRL 75-36-700-3]	membrane;nucleoside transport;nucleoside transmembrane transporter activity	1.48e-101	XP_003330396	hypothetical protein PGTG_11733 [Puccinia graminis f. sp. tritici CRL 75-36-700-3] >gi|309309386|gb|EFP85977.1| hypothetical protein PGTG_11733 [Puccinia graminis f. sp. tritici CRL 75-36-700-3]	208
PST79_2822	17.13	28.12		Transport			elongation factor g 1	transmembrane transport;translation elongation factor activity;mitochondrion;integral to membrane;translational elongation;GTP catabolic process;GTPase activity;GTP binding	2.55e-148	EFP90546	hypothetical protein PGTG_16572 [Puccinia graminis f. sp. tritici CRL 75-36-700-3]	252
PST79_9537	23.9	39.68		Transport			snare ykt6	integral to membrane;vesicle-mediated transport;transferase activity	1.22e-96	XP_003322788	SNARE Ykt6 [Puccinia graminis f. sp. tritici CRL 75-36-700-3] >gi|309301778|gb|EFP78369.1| synaptobrevin YKT6 [Puccinia graminis f. sp. tritici CRL 75-36-700-3]	184
PST79_12843	9.21	15.41		Transport			hypothetical protein PGTG_00260 [Puccinia graminis f. sp. tritici CRL 75-36-700-3]	membrane;SNAP receptor activity;intracellular;vesicle-mediated transport;intracellular protein transport	1.75e-69	XP_003307310	hypothetical protein PGTG_00260 [Puccinia graminis f. sp. tritici CRL 75-36-700-3]	170
PST79_529	35.12	59.13		Transport			er to golgi transport-related protein	vesicle-mediated transport	0	XP_003333281	hypothetical protein PGTG_14201 [Puccinia graminis f. sp. tritici CRL 75-36-700-3] >gi|309312271|gb|EFP88862.1| hypothetical protein PGTG_14201 [Puccinia graminis f. sp. tritici CRL 75-36-700-3]	435
PST79_4618	18	30.39		Transport			intracellular protein transport protein	Golgi membrane;vesicle fusion with Golgi apparatus;binding;intracellular protein transport	0	EFP77162	hypothetical protein PGTG_03118 [Puccinia graminis f. sp. tritici CRL 75-36-700-3]	466
PST79_7180	12.91	21.8		Transport			ap-2 complex subunit beta	vesicle-mediated transport;intracellular protein transport;binding;protein transporter activity;membrane coat	6.48e-126	XP_003332807	AP-2 complex subunit beta [Puccinia graminis f. sp. tritici CRL 75-36-700-3] >gi|309311797|gb|EFP88388.1| hypothetical protein PGTG_14472 [Puccinia graminis f. sp. tritici CRL 75-36-700-3]	251
PST79_2625	126.02	213.15		Transport			adp-ribosylation factor	GTP binding;Golgi apparatus;vesicle-mediated transport;small GTPase mediated signal transduction;protein transport	2.74e-178	XP_003325978	hypothetical protein PGTG_07808 [Puccinia graminis f. sp. tritici CRL 75-36-700-3] >gi|309304968|gb|EFP81559.1| hypothetical protein PGTG_07808 [Puccinia graminis f. sp. tritici CRL 75-36-700-3]	365
PST79_4984	21.09	36.68		Transport			clathrin binding protein	vesicle-mediated transport;intracellular protein transport;binding;protein transporter activity;membrane coat	0	EFP82964	hypothetical protein PGTG_09932 [Puccinia graminis f. sp. tritici CRL 75-36-700-3]	481
PST79_1737	51.49	89.78		Transport			vacuolar sorting protein vps24	protein transport	4.91e-93	EFP76646	hypothetical protein PGTG_02107 [Puccinia graminis f. sp. tritici CRL 75-36-700-3]	241
PST79_9758	26.26	46.23		Transport			isoform cra_a	pyramidal neuron development;transport;cerebellar Purkinje cell layer development;nucleotide binding;regulation of protein ubiquitination;cellular membrane fusion;protein amino acid lipidation;post-embryonic development;ubiquitin activating enzyme activity;cytoplasm;adult walking behavior;positive regulation of protein modification process;organelle organization;APG12 activating enzyme activity;c…	0	XP_003326060	autophagy protein 7 [Puccinia graminis f. sp. tritici CRL 75-36-700-3] >gi|309305050|gb|EFP81641.1| E1-like protein-activating enzyme G [Puccinia graminis f. sp. tritici CRL 75-36-700-3]	450
PST79_8668	13.09	23.25		Transport			er-to-golgi vesicle protein transport sft2	integral to membrane;vesicle-mediated transport	6.18e-104	XP_003336099	hypothetical protein PGTG_17536 [Puccinia graminis f. sp. tritici CRL 75-36-700-3] >gi|309315089|gb|EFP91680.1| hypothetical protein PGTG_17536 [Puccinia graminis f. sp. tritici CRL 75-36-700-3]	163
PST79_4659	49.71	88.62		Transport			vacuolar membrane atpase subunit a	ATP metabolic process;hydrogen ion transporting ATP synthase activity, rotational mechanism;ATP binding;proton-transporting ATPase activity, rotational mechanism;ATP hydrolysis coupled proton transport;proton-transporting V-type ATPase, V1 domain	0	EFP89798	V-type proton ATPase catalytic subunit A [Puccinia graminis f. sp. tritici CRL 75-36-700-3]	623
PST79_3107	49.32	88.87		Transport			major facilitator superfamily transporter	transmembrane transport;integral to membrane	0	XP_003329180	hypothetical protein PGTG_10920 [Puccinia graminis f. sp. tritici CRL 75-36-700-3]	525
PST79_1279	9.37	16.89		Transport			oligopeptide transporter opt family	transmembrane transport	8.56e-133	EHS63910	OPT family small oligopeptide transporter [Puccinia graminis f. sp. tritici CRL 75-36-700-3]	211
PST79_607	28.96	52.87		Transport			s-adenosylmethionine transporter	mitochondrial inner membrane;integral to membrane;binding;transmembrane transport	9.19e-89	XP_003329602	mitochondrial carrier protein PET [Puccinia graminis f. sp. tritici CRL 75-36-700-3] >gi|309308592|gb|EFP85183.1| hypothetical protein PGTG_11352 [Puccinia graminis f. sp. tritici CRL 75-36-700-3]	204
PST79_4284	35.86	65.69		Transport			manganese resistance protein mnr2	metal ion transport;membrane;metal ion transmembrane transporter activity;transmembrane transport	0	EFP92323	hypothetical protein PGTG_17997 [Puccinia graminis f. sp. tritici CRL 75-36-700-3]	359
PST79_3603	18.46	33.87		Transport			coatomer beta subunit	binding;vesicle-mediated transport;intracellular protein transport;COPI vesicle coat;structural molecule activity	0	AEM55580	coatomer beta subunit [Puccinia striiformis f. sp. tritici]	827
PST79_7386	51.56	95.86		Transport			calcium ion transporter	integral to membrane;cation transmembrane transporter activity;cation transport;transmembrane transport	1.53e-48	XP_003332607	hypothetical protein PGTG_14272 [Puccinia graminis f. sp. tritici CRL 75-36-700-3]	99
PST79_3822	23.75	44.25		Transport			karyopherin kap109	intracellular;intracellular protein transport;binding;protein transporter activity	0	EFP76090	hypothetical protein PGTG_02531 [Puccinia graminis f. sp. tritici CRL 75-36-700-3]	540
PST79_11587	28.57	54.85		Transport			ap-3 complex beta3b subunit	cellular process;transport	5.48e-51	XP_003321752	AP-3 complex beta3B subunit [Puccinia graminis f. sp. tritici CRL 75-36-700-3]	129
PST79_9489	29.36	56.53		Transport			snf7 family protein	protein transport	3.1e-117	EFP75001	hypothetical protein PGTG_01594 [Puccinia graminis f. sp. tritici CRL 75-36-700-3]	246
PST79_5986	12.89	25.01		Transport			mitochondrial iron ion transporter	integral to membrane;cation transmembrane transporter activity;cation transport;transmembrane transport	5.56e-65	XP_003326873	mitochondrial iron ion transporter [Puccinia graminis f. sp. tritici CRL 75-36-700-3] >gi|309305863|gb|EFP82454.1| hypothetical protein PGTG_08410 [Puccinia graminis f. sp. tritici CRL 75-36-700-3]	123
PST79_1847	42.85	83.28		Transport			cation diffusion	integral to membrane;cation transmembrane transporter activity;cation transport;transmembrane transport	0	XP_003324838	hypothetical protein PGTG_06375 [Puccinia graminis f. sp. tritici CRL 75-36-700-3] >gi|309303828|gb|EFP80419.1| hypothetical protein PGTG_06375 [Puccinia graminis f. sp. tritici CRL 75-36-700-3]	318
PST79_10014	15.78	30.76		Transport			hypothetical protein PGTG_11979 [Puccinia graminis f. sp. tritici CRL 75-36-700-3]	integral to membrane;amino acid transmembrane transporter activity;amino acid transmembrane transport	4.57e-83	EFP86023	hypothetical protein PGTG_11979 [Puccinia graminis f. sp. tritici CRL 75-36-700-3]	257
PST79_7404	24.01	47.05		Transport			probable got1-membrane protein required for er to golgi transport	vesicle-mediated transport	6.99e-74	EGG10801	hypothetical protein MELLADRAFT_103049 [Melampsora larici-populina 98AG31]	139
PST79_552	33.76	67.25		Transport			udp-galactose transporter	carbohydrate transport;membrane;carbohydrate transmembrane transporter activity	0	EFP78247	hypothetical protein PGTG_04203 [Puccinia graminis f. sp. tritici CRL 75-36-700-3]	456
PST79_10203	5.33	10.74		Transport			calcium-transporting p-type atpase	calcium-transporting ATPase activity;integral to membrane;metal ion binding;ATP biosynthetic process;ATP binding;calcium ion transport	2.29e-33	XP_003322729	calcium-transporting P-type ATPase [Puccinia graminis f. sp. tritici CRL 75-36-700-3] >gi|309301719|gb|EFP78310.1| Ca2+-transporting ATPase [Puccinia graminis f. sp. tritici CRL 75-36-700-3]	91
PST79_5137	23.33	47.35	SPO	Transport			importin subunit beta-1	intracellular;intracellular protein transport;binding;protein transporter activity	0	XP_003325400	importin subunit beta-1 [Puccinia graminis f. sp. tritici CRL 75-36-700-3] >gi|309304390|gb|EFP80981.1| hypothetical protein PGTG_07233 [Puccinia graminis f. sp. tritici CRL 75-36-700-3] >gi|375165704|gb|EHS62969.1| hypothetical protein, variant [Puccinia graminis f. sp. tritici CRL 75-36-700-3]	286
PST79_6987	24.28	49.41	SPO	Transport			gtp-binding protein gb2	GTP binding;sphingomyelin phosphodiesterase activity;chloroplast;small GTPase mediated signal transduction;protein transport	4.7e-74	EFP92143	hypothetical protein PGTG_17873 [Puccinia graminis f. sp. tritici CRL 75-36-700-3]	151
PST79_10907	80.76	165.54	SPO	Transport			secretory carrier-associated membrane protein	protein transport;integral to membrane	0	EFP86766	hypothetical protein PGTG_13148 [Puccinia graminis f. sp. tritici CRL 75-36-700-3]	334
PST79_4326	6.57	13.51		Transport			mitochondrial dicarboxylate carrier	binding;mitochondrial inner membrane;transmembrane transport;integral to membrane	1.5e-98	EFP74184	hypothetical protein PGTG_00140 [Puccinia graminis f. sp. tritici CRL 75-36-700-3]	187
PST79_504	8.3	17.32		Transport			hypothetical protein PGTG_15259 [Puccinia graminis f. sp. tritici CRL 75-36-700-3]	mitochondrial inner membrane;integral to membrane;binding;transmembrane transport	3.34e-100	EFP89417	hypothetical protein PGTG_15259 [Puccinia graminis f. sp. tritici CRL 75-36-700-3]	195
PST79_6087	34.6	72.3	SPO	Transport			gtp-binding protein ypt5	protein transport;GTP binding;small GTPase mediated signal transduction	1.71e-137	EFP82876	rab family protein [Puccinia graminis f. sp. tritici CRL 75-36-700-3]	221
PST79_7621	39.91	83.44	SPO	Transport			vacuolar atp synthase subunit d	ATP hydrolysis coupled proton transport;proton-transporting V-type ATPase, V0 domain;hydrolase activity;hydrogen ion transmembrane transporter activity	0	XP_003330049	vacuolar ATP synthase subunit d 1 [Puccinia graminis f. sp. tritici CRL 75-36-700-3] >gi|331244528|ref|XP_003334904.1| vacuolar ATP synthase subunit d [Puccinia graminis f. sp. tritici CRL 75-36-700-3] >gi|309309039|gb|EFP85630.1| ATP synthase (C/AC39) subunit [Puccinia graminis f. sp. tritici CRL 75-36-700-3] >gi|309313894|gb|EFP90485.1| ATP synthase (C/AC39) subunit [Puccinia graminis f. sp. tr…	339
PST79_8706	50.82	106.46	SPO	Transport			mfs git1p-related glycerophosphoinositol and glycerophosphocholine permease	transmembrane transport;integral to membrane;transmembrane transporter activity	0	EFP83691	hypothetical protein PGTG_09404 [Puccinia graminis f. sp. tritici CRL 75-36-700-3]	506
PST79_6610	8.57	17.99		Transport			hypothetical protein PGTG_01186 [Puccinia graminis f. sp. tritici CRL 75-36-700-3]	protein transport	2.21e-95	XP_003320274	hypothetical protein PGTG_01186 [Puccinia graminis f. sp. tritici CRL 75-36-700-3] >gi|309299264|gb|EFP75855.1| hypothetical protein PGTG_01186 [Puccinia graminis f. sp. tritici CRL 75-36-700-3]	257
PST79_5626	15.93	33.52		Transport			peroxisomal abc transporter	transport;ATP catabolic process;ATP binding;ATPase activity;membrane	0	XP_003326635	ABC transporter [Puccinia graminis f. sp. tritici CRL 75-36-700-3] >gi|309305625|gb|EFP82216.1| hypothetical protein PGTG_07613 [Puccinia graminis f. sp. tritici CRL 75-36-700-3]	350
PST79_1028	208.91	439.89	SPO	Transport			plasma membrane h(+)-atpase 1	integral to membrane;metal ion binding;ATP catabolic process;ATPase activity, coupled to transmembrane movement of ions, phosphorylative mechanism;ATP biosynthetic process;ATP binding;cation transport	0	XP_003330958	plasma membrane ATPase 1 [Puccinia graminis f. sp. tritici CRL 75-36-700-3] >gi|309309948|gb|EFP86539.1| H+-transporting ATPase [Puccinia graminis f. sp. tritici CRL 75-36-700-3]	933
PST79_10399	11.66	24.7		Transport			manganese transporter smf1	transport;membrane;transporter activity	0	EHS62600	hypothetical protein PGTG_22574 [Puccinia graminis f. sp. tritici CRL 75-36-700-3]	405
PST79_242	8.4	17.96		Transport			signal sequence binding protein	intracellular membrane-bounded organelle;cytoplasmic part;integral to membrane;protein transport	1.59e-118	XP_003335079	sortilin [Puccinia graminis f. sp. tritici CRL 75-36-700-3] >gi|309314069|gb|EFP90660.1| hypothetical protein PGTG_16686 [Puccinia graminis f. sp. tritici CRL 75-36-700-3]	183
PST79_9187	294.79	631.56	SPO	Transport			na+ k+ atpase alpha subunit isoform 3	integral to membrane;metal ion binding;ATPase activity, coupled to transmembrane movement of ions, phosphorylative mechanism;ATP biosynthetic process;ATP binding;cation transport	4.32e-109	XP_003321596	P-type cation-transporting ATPase [Puccinia graminis f. sp. tritici CRL 75-36-700-3]	215
PST79_8858	6.43	13.82		Transport			vacuolar membrane protein	metal ion binding;cellular process;transport	9.14e-83	XP_003336107	vacuolar protein sorting 11 [Puccinia graminis f. sp. tritici CRL 75-36-700-3] >gi|309315097|gb|EFP91688.1| hypothetical protein PGTG_17544 [Puccinia graminis f. sp. tritici CRL 75-36-700-3]	102
PST79_3438	21.6	46.89	SPO	Transport			hypothetical protein PGTG_10727 [Puccinia graminis f. sp. tritici CRL 75-36-700-3]	transmembrane transport;integral to membrane	1.62e-161	XP_003328987	hypothetical protein PGTG_10727 [Puccinia graminis f. sp. tritici CRL 75-36-700-3] >gi|309307977|gb|EFP84568.1| hypothetical protein PGTG_10727 [Puccinia graminis f. sp. tritici CRL 75-36-700-3]	460
PST79_3706	19.89	43.2	SPO	Transport			zinc cadmium resistance protein	integral to membrane;cation transmembrane transporter activity;iron-sulfur cluster binding;cation transport;transmembrane transport	2.01e-97	EFP88180	CDF family cation efflux system protein [Puccinia graminis f. sp. tritici CRL 75-36-700-3]	181
PST79_1491	7.12	15.65		Transport			pleiotropic drug resistance abc transporter	transmembrane transport;integral to membrane;ATPase activity, coupled to transmembrane movement of substances;ATP catabolic process;ATP binding	0	EFP89891	hypothetical protein PGTG_15847 [Puccinia graminis f. sp. tritici CRL 75-36-700-3]	593
PST79_4620	11.8	25.94		Transport			vacuolar amino acid permease	transmembrane transport;integral to membrane	0	EFP83688	hypothetical protein PGTG_09401 [Puccinia graminis f. sp. tritici CRL 75-36-700-3]	368
PST79_4617	12.79	28.56		Transport			calcium permease family membrane transporter	binding;vacuolar proton-transporting V-type ATPase, V1 domain;integral to membrane;proton-transporting ATPase activity, rotational mechanism;ATP hydrolysis coupled proton transport	3.15e-93	XP_003332220	hypothetical protein PGTG_14516 [Puccinia graminis f. sp. tritici CRL 75-36-700-3]	209
PST79_1009	16.11	37.4	SPO	Transport			hypothetical protein PGTG_10737 [Puccinia graminis f. sp. tritici CRL 75-36-700-3]	transport;integral to membrane	0	XP_003328997	hypothetical protein PGTG_10737 [Puccinia graminis f. sp. tritici CRL 75-36-700-3] >gi|309307987|gb|EFP84578.1| hypothetical protein PGTG_10737 [Puccinia graminis f. sp. tritici CRL 75-36-700-3]	396
PST79_7214	10.44	24.33		Transport			hypothetical protein PGTG_03377 [Puccinia graminis f. sp. tritici CRL 75-36-700-3]	intracellular;intracellular protein transport;binding;protein transporter activity	2.64e-135	EFP77421	hypothetical protein PGTG_03377 [Puccinia graminis f. sp. tritici CRL 75-36-700-3]	354
PST79_9295	27.06	63.56	SPO	Transport			coatomer alpha subunit	vesicle-mediated transport;intracellular protein transport;COPI vesicle coat;structural molecule activity	0	EFP89226	coatomer protein complex, subunit alpha (xenin) [Puccinia graminis f. sp. tritici CRL 75-36-700-3]	550
PST79_3869	15.7	37.51	SPO	Transport			clathrin heavy chain	clathrin coat of trans-Golgi network vesicle;binding;vesicle-mediated transport;intracellular protein transport;structural molecule activity;clathrin coat of coated pit	0	EFP78148	clathrin, heavy polypeptide [Puccinia graminis f. sp. tritici CRL 75-36-700-3]	633
PST79_3919	16.98	40.6	SPO	Transport			endoplasmic reticulum auxin efflux carrier	transmembrane transport;integral to membrane	0	EFP81614	hypothetical protein PGTG_07863 [Puccinia graminis f. sp. tritici CRL 75-36-700-3]	481
PST79_659	5.94	14.28		Transport			oligopeptide transporter	transmembrane transport	0	EHS64211	hypothetical protein PGTG_22134 [Puccinia graminis f. sp. tritici CRL 75-36-700-3]	549
PST79_809	15.52	37.6	SPO	Transport			copi vesicle coat beta	structural molecule activity;vesicle-mediated transport;intracellular protein transport;membrane coat	0	EFP78502	hypothetical protein PGTG_04458 [Puccinia graminis f. sp. tritici CRL 75-36-700-3]	801
PST79_10563	75.67	183.37	SPO	Transport			vesicle-associated membrane protein 712	integral to membrane;vesicle-mediated transport	6.45e-133	XP_003325218	hypothetical protein PGTG_06755 [Puccinia graminis f. sp. tritici CRL 75-36-700-3] >gi|309304208|gb|EFP80799.1| hypothetical protein PGTG_06755 [Puccinia graminis f. sp. tritici CRL 75-36-700-3]	233
PST79_5680	60.36	147.87	SPO	Transport			rab small monomeric gtpase	GTP binding;membrane;small GTPase mediated signal transduction;protein transport	9.9e-141	XP_003332884	GTP-binding protein yptV5 [Puccinia graminis f. sp. tritici CRL 75-36-700-3] >gi|331240475|ref|XP_003332888.1| RAB small monomeric GTPase [Puccinia graminis f. sp. tritici CRL 75-36-700-3] >gi|309311874|gb|EFP88465.1| Ras-like protein Rab7 [Puccinia graminis f. sp. tritici CRL 75-36-700-3] >gi|309311878|gb|EFP88469.1| Ras-like protein Rab7 [Puccinia graminis f. sp. tritici CRL 75-36-700-3]	237
PST79_343	152.77	377.51	SPO	Transport			plasma membrane h(+)-atpase 1	integral to membrane;metal ion binding;ATP catabolic process;ATPase activity, coupled to transmembrane movement of ions, phosphorylative mechanism;ATP biosynthetic process;ATP binding;cation transport	0	XP_003330958	plasma membrane ATPase 1 [Puccinia graminis f. sp. tritici CRL 75-36-700-3] >gi|309309948|gb|EFP86539.1| H+-transporting ATPase [Puccinia graminis f. sp. tritici CRL 75-36-700-3]	933
PST79_3393	12.88	32.42		Transport			mfs monosaccharide	substrate-specific transmembrane transporter activity;integral to membrane;transmembrane transport;carbohydrate transport	0	EFP81288	hypothetical protein PGTG_06909 [Puccinia graminis f. sp. tritici CRL 75-36-700-3]	534
PST79_9443	12.74	32.09		Transport			related to acetyl-coenzyme a transporter	integral to membrane;acetyl-CoA transporter activity;acetyl-CoA transport	0	EFP85809	hypothetical protein PGTG_11138 [Puccinia graminis f. sp. tritici CRL 75-36-700-3]	547
PST79_12333	10.98	28.38		Transport			ap-2 complex subunit mu	vesicle-mediated transport;intracellular protein transport;clathrin adaptor complex;clathrin coat of coated pit	2.33e-178	EFP78821	hypothetical protein PGTG_04777 [Puccinia graminis f. sp. tritici CRL 75-36-700-3]	324
PST79_11002	17.42	46.16	SPO	Transport			hypothetical protein PGTG_12527 [Puccinia graminis f. sp. tritici CRL 75-36-700-3]	transmembrane transport;integral to membrane	5.17e-85	EFP88080	hypothetical protein PGTG_12527 [Puccinia graminis f. sp. tritici CRL 75-36-700-3]	170
PST79_9339	17.68	46.9	SPO	Transport			translocation protein sec62	integral to endoplasmic reticulum membrane;protein transporter activity;protein transport	8.94e-47	XP_003333584	translocation protein sec62 [Puccinia graminis f. sp. tritici CRL 75-36-700-3] >gi|309312574|gb|EFP89165.1| hypothetical protein PGTG_15006 [Puccinia graminis f. sp. tritici CRL 75-36-700-3]	83
PST79_5161	12.32	32.78	SPO	Transport			vacuolar protein sorting 41	intracellular;vesicle-mediated transport;intracellular protein transport;zinc ion binding	1.17e-108	EFP79723	hypothetical protein PGTG_06044 [Puccinia graminis f. sp. tritici CRL 75-36-700-3]	129
PST79_1977	5.77	15.45		Transport			filament-forming protein (tpr p270)	nuclear pore;protein import into nucleus	0	EFP86962	hypothetical protein PGTG_12703 [Puccinia graminis f. sp. tritici CRL 75-36-700-3]	592
PST79_12689	12.9	34.66	SPO	Transport			peroxisomal membrane protein	transport;integral to membrane	0	XP_003336027	peroxisomal membrane protein PMP47B [Puccinia graminis f. sp. tritici CRL 75-36-700-3] >gi|309315017|gb|EFP91608.1| hypothetical protein PGTG_17662 [Puccinia graminis f. sp. tritici CRL 75-36-700-3]	335
PST79_2347	6.68	18.11		Transport			vacuolar abc heavy metal transporter	transmembrane transport;integral to membrane;ATPase activity, coupled to transmembrane movement of substances;ATP catabolic process;ATP binding	0	XP_003333523	ABC transporter [Puccinia graminis f. sp. tritici CRL 75-36-700-3]	303
PST79_10286	11.54	31.76	SPO	Transport			clathrin adaptor complexes medium subunit family protein	clathrin adaptor complex;vesicle-mediated transport;intracellular protein transport	1.06e-98	EFP91165	hypothetical protein PGTG_16910 [Puccinia graminis f. sp. tritici CRL 75-36-700-3]	263
PST79_3756	51.01	140.59	SPO	Transport			rab gtpase vps21	GTP binding;small GTPase mediated signal transduction;protein transport	5.38e-128	EFP77609	rab family protein [Puccinia graminis f. sp. tritici CRL 75-36-700-3]	286
PST79_11284	22.25	61.69	SPO	Transport			vacuolar atp synthase subunit c	hydrolase activity, acting on acid anhydrides, catalyzing transmembrane movement of substances;ATP hydrolysis coupled proton transport;proton-transporting V-type ATPase, V1 domain	2.5e-152	EFP81446	hypothetical protein PGTG_07067 [Puccinia graminis f. sp. tritici CRL 75-36-700-3]	219
PST79_3833	17.05	47.93	SPO	Transport			coatomer subunit gamma	binding;vesicle-mediated transport;intracellular protein transport;COPI vesicle coat;structural molecule activity	0	EGG02827	hypothetical protein MELLADRAFT_44773 [Melampsora larici-populina 98AG31]	339
PST79_1594	9.79	27.6		Transport			tgs1 protein	small nuclear ribonucleoprotein complex;RNA methylation;cytosol;spliceosomal snRNP assembly;RNA capping;protein binding;ncRNA metabolic process;ribonucleoprotein complex import into nucleus;transcription, DNA-dependent;cellular lipid metabolic process;RNA trimethylguanosine synthase activity;nucleoplasm	4.19e-75	EFP86031	hypothetical protein PGTG_11987 [Puccinia graminis f. sp. tritici CRL 75-36-700-3]	165
PST79_7898	4.24	11.99		Transport			citrate transporter	integral to membrane;transport	3.12e-64	XP_003333646	tricarboxylate transporter [Puccinia graminis f. sp. tritici CRL 75-36-700-3] >gi|309312636|gb|EFP89227.1| hypothetical protein PGTG_15068 [Puccinia graminis f. sp. tritici CRL 75-36-700-3]	108
PST79_433	4.75	13.67		Transport			cytoplasm protein	transport	7.65e-84	XP_003323323	hypothetical protein PGTG_04860 [Puccinia graminis f. sp. tritici CRL 75-36-700-3]	165
PST79_132	16.04	47.13	SPO	Transport			transporter of the atp-binding cassette family involved in bile acid transport	transmembrane transport;integral to membrane;ATPase activity, coupled to transmembrane movement of substances;ATP catabolic process;ATP binding	0	EFP75547	hypothetical protein PGTG_00878 [Puccinia graminis f. sp. tritici CRL 75-36-700-3]	1054
PST79_12102	5.14	15.13		Transport			platelet-activating factor acetylhydrolase ib subunit alpha-like	astral microtubule;motile primary cilium;hippocampus development;protein homodimerization activity;retrograde axon cargo transport;neuromuscular process controlling balance;axon part;establishment of mitotic spindle orientation;growth cone;cell leading edge;heparin binding;soluble fraction;synaptic transmission;neuroblast proliferation;negative regulation of neuron projection development;cytosol;…	1.29e-124	XP_003331781	platelet-activating factor acetylhydrolase IB alpha subunit [Puccinia graminis f. sp. tritici CRL 75-36-700-3] >gi|309310771|gb|EFP87362.1| 1-alkyl-2-acetylglycerophosphocholine esterase [Puccinia graminis f. sp. tritici CRL 75-36-700-3]	196
PST79_2691	11.89	35.72	SPO	Transport			exocyst complex exo70 subunit	exocyst;exocytosis	4.52e-108	XP_003333467	hypothetical protein PGTG_14889 [Puccinia graminis f. sp. tritici CRL 75-36-700-3]	180
PST79_4361	16.23	49.14	SPO	Transport			solute carrier family 25 member 38-like	integral to membrane;transport	9.59e-119	EFP81734	hypothetical protein PGTG_07983 [Puccinia graminis f. sp. tritici CRL 75-36-700-3]	300
PST79_11720	7.38	22.54		Transport			adrenoleukodystrophy protein	transport;ATP catabolic process;ATP binding;ATPase activity;membrane	2.16e-179	EFP85260	ATP-binding cassette, subfamily D (ALD), member 2 [Puccinia graminis f. sp. tritici CRL 75-36-700-3]	334
PST79_6620	15.66	47.95	SPO	Transport			mitochondrial metallochaperone	copper ion transport;respiratory chain complex IV assembly;mitochondrial inner membrane;cellular copper ion homeostasis;copper ion binding	1.2e-130	XP_003336201	h-sco1 [Puccinia graminis f. sp. tritici CRL 75-36-700-3] >gi|309315191|gb|EFP91782.1| hypothetical protein PGTG_17782 [Puccinia graminis f. sp. tritici CRL 75-36-700-3]	258
PST79_7022	3.2	10.15		Transport			na(+) h(+) antiporter	integral to membrane;cation transport;transmembrane transport;solute:hydrogen antiporter activity	4.06e-43	XP_003336043	Na(+)/H(+) antiporter [Puccinia graminis f. sp. tritici CRL 75-36-700-3] >gi|309315033|gb|EFP91624.1| hypothetical protein PGTG_17678 [Puccinia graminis f. sp. tritici CRL 75-36-700-3]	134
PST79_2639	13.88	44.04	SPO	Transport			nuclear pore complex protein	nuclear pore;transport	0	EFP81389	hypothetical protein PGTG_07010 [Puccinia graminis f. sp. tritici CRL 75-36-700-3]	354
PST79_6926	6.34	20.38		Transport			golgi complex component	intracellular protein transport;cis-Golgi network;membrane	0	XP_003328348	hypothetical protein PGTG_09642 [Puccinia graminis f. sp. tritici CRL 75-36-700-3] >gi|309307338|gb|EFP83929.1| hypothetical protein PGTG_09642 [Puccinia graminis f. sp. tritici CRL 75-36-700-3]	254
PST79_8827	12.42	40.17	SPO	Transport			endoplasmic reticulum protein	integral to membrane;transmembrane transport;transporter activity	0	XP_003332812	sulphate transporter [Puccinia graminis f. sp. tritici CRL 75-36-700-3]	536
PST79_11072	5.69	18.46		Transport			signal sequence binding protein	protein transport;integral to membrane	1.41e-135	XP_003335079	sortilin [Puccinia graminis f. sp. tritici CRL 75-36-700-3] >gi|309314069|gb|EFP90660.1| hypothetical protein PGTG_16686 [Puccinia graminis f. sp. tritici CRL 75-36-700-3]	252
PST79_6199	22.39	72.71	SPO	Transport			hypothetical protein PGTG_11121 [Puccinia graminis f. sp. tritici CRL 75-36-700-3]	membrane;ion channel activity;ion transport	4e-128	XP_003330211	hypothetical protein PGTG_11121 [Puccinia graminis f. sp. tritici CRL 75-36-700-3] >gi|309309201|gb|EFP85792.1| hypothetical protein PGTG_11121 [Puccinia graminis f. sp. tritici CRL 75-36-700-3]	269
PST79_11366	3.09	10.05		Transport			other scy1 protein kinase	intracellular organelle;protein amino acid phosphorylation;positive regulation of endocytosis;protein kinase activity;ATP binding;protein binding;cytoplasmic part;receptor-mediated endocytosis	3.72e-147	XP_003336080	SCY1 protein kinase [Puccinia graminis f. sp. tritici CRL 75-36-700-3]	285
PST79_1404	3.75	12.2		Transport			nonsense-mediated mrna decay protein	GTP binding;intracellular;protein transporter activity;intracellular protein transport;membrane;small GTPase mediated signal transduction	1.32e-160	EFP85803	hypothetical protein PGTG_11132 [Puccinia graminis f. sp. tritici CRL 75-36-700-3]	225
PST79_13014	7.16	23.35		Transport			ras opposite	vesicle docking during exocytosis	4.53e-74	EFP87660	hypothetical protein PGTG_13446 [Puccinia graminis f. sp. tritici CRL 75-36-700-3]	124
PST79_3724	28.7	96.34	SPO	Transport			chitin biosynthesis protein	transport;endoplasmic reticulum;membrane part	0	XP_003334690	chitin synthase export chaperone [Puccinia graminis f. sp. tritici CRL 75-36-700-3] >gi|309313680|gb|EFP90271.1| hypothetical protein PGTG_16297 [Puccinia graminis f. sp. tritici CRL 75-36-700-3]	383
PST79_3099	21.44	75.31	SPO	Transport			importin beta-4	protein transporter activity;intracellular;nucleotide binding;aminoacyl-tRNA ligase activity;tRNA aminoacylation for protein translation;intracellular protein transport	0	EFP82391	hypothetical protein PGTG_08347 [Puccinia graminis f. sp. tritici CRL 75-36-700-3]	744
PST79_9186	191.11	689.78	SPO	Transport			na+ k+ atpase alpha subunit isoform 3	integral to membrane;metal ion binding;ATPase activity, coupled to transmembrane movement of ions, phosphorylative mechanism;ATP biosynthetic process;ATP binding;cation transport	4.32e-109	XP_003321596	P-type cation-transporting ATPase [Puccinia graminis f. sp. tritici CRL 75-36-700-3]	215
PST79_7845	9.66	35.2	SPO	Transport			major facilitator superfamily transporter	transmembrane transport;integral to membrane	0	EFP81418	hypothetical protein PGTG_07039 [Puccinia graminis f. sp. tritici CRL 75-36-700-3]	531
PST79_12773	5.33	19.44		Transport			ap-3 complex subunit delta	vesicle-mediated transport;intracellular protein transport;binding;membrane coat	1.33e-145	EFP74237	hypothetical protein PGTG_00193 [Puccinia graminis f. sp. tritici CRL 75-36-700-3]	188
PST79_4285	8.13	30.93	SPO	Transport			mitochondrial carrier protein	binding;transport;cellular process;membrane	0	EFP89349	hypothetical protein PGTG_15528 [Puccinia graminis f. sp. tritici CRL 75-36-700-3]	400
PST79_2057	27.46	104.69	SPO	Transport			vacuolar membrane protein	membrane;transport;transmembrane transporter activity	1.13e-125	XP_003322460	glucose transporter [Puccinia graminis f. sp. tritici CRL 75-36-700-3] >gi|309301450|gb|EFP78041.1| hypothetical protein PGTG_03997 [Puccinia graminis f. sp. tritici CRL 75-36-700-3]	305
PST79_5237	7.25	27.81	SPO	Transport			protein	intracellular;vesicle-mediated transport;intracellular protein transport;zinc ion binding	1.54e-125	EFP81605	hypothetical protein PGTG_07854 [Puccinia graminis f. sp. tritici CRL 75-36-700-3]	237
PST79_7700	4.59	18.31		Transport			hypothetical protein PGTG_10066 [Puccinia graminis f. sp. tritici CRL 75-36-700-3]	exocyst;protein transport;vesicle docking during exocytosis	1.05e-112	EFP84346	hypothetical protein PGTG_10066 [Puccinia graminis f. sp. tritici CRL 75-36-700-3]	256
PST79_2094	3.14	12.55		Transport			ca2+-transporting atpase	metal ion binding;ATP binding;cation transport;integral to membrane;ATPase activity, coupled to transmembrane movement of ions, phosphorylative mechanism	1.97e-52	EFP84205	Ca2+-transporting ATPase [Puccinia graminis f. sp. tritici CRL 75-36-700-3]	156
PST79_4283	11.55	46.88	SPO	Transport			nuclear export receptor crm1	intracellular;intracellular protein transport;binding;protein transporter activity	0	EFP76866	hypothetical protein PGTG_02327 [Puccinia graminis f. sp. tritici CRL 75-36-700-3]	998
PST79_10209	3.12	13.12		Transport			cytoplasm protein	cellular process;transport	1.15e-98	XP_003323323	hypothetical protein PGTG_04860 [Puccinia graminis f. sp. tritici CRL 75-36-700-3]	173
PST79_5816	7.15	30.64	SPO	Transport			oxaloacetate carrier	integral to membrane;transport	9.22e-114	XP_003307451	hypothetical protein PGTG_00401 [Puccinia graminis f. sp. tritici CRL 75-36-700-3] >gi|309297854|gb|EFP74445.1| hypothetical protein PGTG_00401 [Puccinia graminis f. sp. tritici CRL 75-36-700-3]	198
PST79_2988	27.01	117.16	SPO	Transport			oligopeptide transporter	transmembrane transport	0	EFP91623	hypothetical protein PGTG_17677 [Puccinia graminis f. sp. tritici CRL 75-36-700-3]	765
PST79_270	4.66	20.42		Transport			signal sequence binding protein	protein transport;integral to membrane	2.23e-159	XP_003335079	sortilin [Puccinia graminis f. sp. tritici CRL 75-36-700-3] >gi|309314069|gb|EFP90660.1| hypothetical protein PGTG_16686 [Puccinia graminis f. sp. tritici CRL 75-36-700-3]	301
PST79_6471	12.94	57.82	SPO	Transport			hypothetical protein PGTG_01496 [Puccinia graminis f. sp. tritici CRL 75-36-700-3]	cytoskeleton;phagocytosis	8.55e-153	EFP74903	hypothetical protein PGTG_01496 [Puccinia graminis f. sp. tritici CRL 75-36-700-3]	247
PST79_7119	12.05	54.39	SPO	Transport			vacuolar (h+)-atpase subunit	hydrogen ion transmembrane transporter activity;proton-transporting two-sector ATPase complex, proton-transporting domain;ATP hydrolysis coupled proton transport	0	EFP86846	V-type H+-transporting ATPase subunit I [Puccinia graminis f. sp. tritici CRL 75-36-700-3]	609
PST79_1945	6.23	28.15	SPO	Transport			voltage-gated chloride	voltage-gated chloride channel activity;transmembrane transport;integral to membrane;chloride transport	0	EFP85749	hypothetical protein PGTG_11078 [Puccinia graminis f. sp. tritici CRL 75-36-700-3]	342
PST79_10934	4.95	22.39		Transport			vacuolar sorting protein	vesicle docking during exocytosis	0	XP_003333621	vacuolar protein sorting-associated protein 33A [Puccinia graminis f. sp. tritici CRL 75-36-700-3] >gi|309312611|gb|EFP89202.1| hypothetical protein PGTG_15043 [Puccinia graminis f. sp. tritici CRL 75-36-700-3]	270
PST79_2801	12.42	56.53	SPO	Transport			signal recognition particle receptor alpha chain	signal recognition particle receptor complex;receptor activity;GTP catabolic process;GTPase activity;SRP-dependent cotranslational protein targeting to membrane;GTP binding;signal recognition particle binding	0	XP_003333353	signal recognition particle receptor subunit alpha [Puccinia graminis f. sp. tritici CRL 75-36-700-3] >gi|309312343|gb|EFP88934.1| hypothetical protein PGTG_15137 [Puccinia graminis f. sp. tritici CRL 75-36-700-3]	691
PST79_7395	14.7	68.25	SPO	Transport			hypothetical protein PGTG_01982 [Puccinia graminis f. sp. tritici CRL 75-36-700-3]	transmembrane transport	1.47e-129	EFP75389	hypothetical protein PGTG_01982 [Puccinia graminis f. sp. tritici CRL 75-36-700-3]	296
PST79_4260	18.06	84.41	SPO	Transport			anion exchange family protein	integral to membrane;anion transport;nucleotide binding;inorganic anion exchanger activity	2.21e-118	XP_003330676	anion exchange family protein [Puccinia graminis f. sp. tritici CRL 75-36-700-3]	204
PST79_12808	7.4	34.7	SPO	Transport			mfs dha1 multidrug resistance protein	integral to membrane;plasma membrane;transmembrane transport;transporter activity	2.82e-98	EHS63048	hypothetical protein PGTG_21389 [Puccinia graminis f. sp. tritici CRL 75-36-700-3]	190
PST79_12439	4.93	23.17		Transport			er-golgi snare complex subunit	membrane;SNAP receptor activity;intracellular;vesicle-mediated transport;intracellular protein transport	6.4e-92	XP_003321886	syntaxin-5 [Puccinia graminis f. sp. tritici CRL 75-36-700-3]	178
PST79_1081	2.55	12.14		Transport			mrna export receptor mex67	receptor activity;mRNA transport;nucleus	2.65e-93	XP_003337569	mRNA export receptor Mex67 [Puccinia graminis f. sp. tritici CRL 75-36-700-3] >gi|309316559|gb|EFP93150.1| hypothetical protein PGTG_19166 [Puccinia graminis f. sp. tritici CRL 75-36-700-3]	230
PST79_636	10.38	49.85	SPO	Transport			calcium:hydrogen antiporter	integral to membrane;cation transmembrane transporter activity;cation transport;transmembrane transport	9.27e-122	EHS62567	Ca2+:H+ antiporter, variant [Puccinia graminis f. sp. tritici CRL 75-36-700-3]	226
PST79_11555	4.54	21.98		Transport			sly1 protein	vesicle docking during exocytosis	0	EFP88364	hypothetical protein PGTG_14448 [Puccinia graminis f. sp. tritici CRL 75-36-700-3]	419
PST79_3390	2.93	14.26		Transport			oligopeptide transporter	transmembrane transport	4.87e-116	EFP80734	hypothetical protein PGTG_06690 [Puccinia graminis f. sp. tritici CRL 75-36-700-3]	124
PST79_11621	9.85	48.08	SPO	Transport			mitochondrial ornithine carrier protein	transport;integral to membrane	1.21e-178	EFP90865	hypothetical protein PGTG_17064 [Puccinia graminis f. sp. tritici CRL 75-36-700-3]	370
PST79_3467	6.84	33.46	SPO	Transport			inorganic phosphate transporter	phosphate transport;integral to membrane;inorganic phosphate transmembrane transporter activity;transmembrane transport	0	XP_003319743	inorganic phosphate transporter 1-7/Pi cotransporter [Puccinia graminis f. sp. tritici CRL 75-36-700-3] >gi|309298733|gb|EFP75324.1| MFS transporter, PHS family, inorganic phosphate transporter [Puccinia graminis f. sp. tritici CRL 75-36-700-3]	538
PST79_12815	11.54	56.67	SPO	Transport			mfs transporter	transport;cellular process;membrane	1.33e-106	EFP93627	hypothetical protein PGTG_19626 [Puccinia graminis f. sp. tritici CRL 75-36-700-3]	289
PST79_109	7.2	35.9	SPO	Transport			mitochondrial ornithine transporter 1	transport;integral to membrane	5.35e-151	XP_003322721	mitochondrial ornithine transporter 1 [Puccinia graminis f. sp. tritici CRL 75-36-700-3] >gi|309301711|gb|EFP78302.1| hypothetical protein PGTG_04258 [Puccinia graminis f. sp. tritici CRL 75-36-700-3]	249
PST79_2215	2.45	12.32		Transport			sulfate transporter	transmembrane transport;integral to membrane;transporter activity	3.04e-94	EFP89513	hypothetical protein PGTG_15662 [Puccinia graminis f. sp. tritici CRL 75-36-700-3]	181
PST79_4079	4.27	21.78		Transport			capsular associated protein	integral to membrane;transmembrane transport;transporter activity;transferase activity	0	EFP75256	hypothetical protein PGTG_01849 [Puccinia graminis f. sp. tritici CRL 75-36-700-3]	494
PST79_9448	17.8	91.11	SPO	Transport			atp-dependent rna helicase dhh1	translation initiation factor activity;translational initiation;regulation of translation;cytoplasmic mRNA processing body;ATP-dependent helicase activity;ATP binding;mRNA processing;mRNA transport	0	EGG12255	hypothetical protein MELLADRAFT_46659 [Melampsora larici-populina 98AG31]	539
PST79_4481	9.22	47.31	SPO	Transport			plasma membrane h(+)-atpase 1	integral to membrane;metal ion binding;ATP catabolic process;ATPase activity, coupled to transmembrane movement of ions, phosphorylative mechanism;ATP biosynthetic process;ATP binding;cation transport	0	EGG01935	hypothetical protein MELLADRAFT_75544 [Melampsora larici-populina 98AG31]	964
PST79_12030	4.14	21.73		Transport			dha1 sub-family	integral to membrane;transmembrane transport;transporter activity	4.2e-125	XP_003327785	hypothetical protein PGTG_08552 [Puccinia graminis f. sp. tritici CRL 75-36-700-3]	250
PST79_2315	4.61	24.28		Transport			nuclear localization sequence binding protein	intracellular;intracellular protein transport;binding;protein transporter activity	3.27e-131	XP_003307396	nuclear localization sequence binding protein [Puccinia graminis f. sp. tritici CRL 75-36-700-3] >gi|309297799|gb|EFP74390.1| hypothetical protein PGTG_00346 [Puccinia graminis f. sp. tritici CRL 75-36-700-3]	286
PST79_7190	13.63	72.67	SPO	Transport			hypothetical protein PGTG_12524 [Puccinia graminis f. sp. tritici CRL 75-36-700-3]	transmembrane transport;integral to membrane	1.16e-36	XP_003332496	hypothetical protein PGTG_12524 [Puccinia graminis f. sp. tritici CRL 75-36-700-3]	84
PST79_12335	6.16	32.98	SPO	Transport			triacylglycerol lipase	GPI anchor metabolic process;hydrolase activity, acting on ester bonds;intracellular protein transport;intrinsic to endoplasmic reticulum membrane	9.83e-105	EFP93176	hypothetical protein PGTG_19136 [Puccinia graminis f. sp. tritici CRL 75-36-700-3]	303
PST79_3705	6.58	35.39	SPO	Transport			zinc cadmium resistance protein	integral to membrane;cation transmembrane transporter activity;iron-sulfur cluster binding;cation transport;transmembrane transport	4.39e-74	EFP88180	CDF family cation efflux system protein [Puccinia graminis f. sp. tritici CRL 75-36-700-3]	176
PST79_12140	11.44	62.14	SPO	Transport			peptidyl-prolyl cis-trans isomerase fkbp9 precursor	FK506 binding;receptor binding;protein folding;regulation of ryanodine-sensitive calcium-release channel activity;negative regulation of biological process;calcium channel complex;regulation of calcium ion transport via store-operated calcium channel activity;regulation of biological quality;establishment of localization in cell;calcium ion binding;muscle contraction;signaling;cell communication;…	1.89e-143	EHS63716	hypothetical protein PGTG_21792 [Puccinia graminis f. sp. tritici CRL 75-36-700-3]	291
PST79_11299	2.77	15.67		Transport			calcium-transporting atpase	calcium-transporting ATPase activity;integral to membrane;metal ion binding;ATP biosynthetic process;ATP binding;calcium ion transport	3.6e-86	XP_003322729	calcium-transporting P-type ATPase [Puccinia graminis f. sp. tritici CRL 75-36-700-3] >gi|309301719|gb|EFP78310.1| Ca2+-transporting ATPase [Puccinia graminis f. sp. tritici CRL 75-36-700-3]	117
PST79_4584	4.19	23.84		Transport			hypothetical protein PGTG_18048 [Puccinia graminis f. sp. tritici CRL 75-36-700-3]	integral to membrane;transmembrane transport	2.97e-161	EFP91854	hypothetical protein PGTG_18048 [Puccinia graminis f. sp. tritici CRL 75-36-700-3]	304
PST79_9463	2.87	16.42		Transport			nucleoporin nup189	nuclear pore;transport	1.15e-137	EFP76931	hypothetical protein PGTG_02392 [Puccinia graminis f. sp. tritici CRL 75-36-700-3]	288
PST79_8877	3.63	20.83		Transport			plasma membrane phosphate transporter pho87	transmembrane transport;metabolic process;membrane;sodium ion transport;transporter activity	0	XP_003329863	phosphate transporter [Puccinia graminis f. sp. tritici CRL 75-36-700-3]	379
PST79_5412	27.87	161.94	SPO	Transport			vacuolar atp synthase subunit d	ATP hydrolysis coupled proton transport;proton-transporting two-sector ATPase complex, catalytic domain;proton-transporting ATPase activity, rotational mechanism	3.98e-107	XP_003336292	vacuolar ATP synthase subunit D [Puccinia graminis f. sp. tritici CRL 75-36-700-3] >gi|309315282|gb|EFP91873.1| V-type H+-transporting ATPase subunit D [Puccinia graminis f. sp. tritici CRL 75-36-700-3]	246
PST79_10771	4.71	27.39	SPO	Transport			snare-dependent exocytosis protein	integral to membrane;vesicle-mediated transport	0	XP_003307459	hypothetical protein PGTG_00409 [Puccinia graminis f. sp. tritici CRL 75-36-700-3] >gi|309297862|gb|EFP74453.1| hypothetical protein PGTG_00409 [Puccinia graminis f. sp. tritici CRL 75-36-700-3]	723
PST79_3519	11.16	65.35	SPO	Transport			gdp-mannose transporter	Golgi membrane;endoplasmic reticulum membrane;nucleotide-sugar transport;cytoplasmic vesicle membrane;transmembrane transport;nucleotide-sugar transmembrane transporter activity;integral to membrane	0	XP_003334499	GDP-mannose transporter [Puccinia graminis f. sp. tritici CRL 75-36-700-3] >gi|309313489|gb|EFP90080.1| hypothetical protein PGTG_15928 [Puccinia graminis f. sp. tritici CRL 75-36-700-3]	376
PST79_8377	4.32	26.23	SPO	Transport			hypothetical protein PGTG_17849 [Puccinia graminis f. sp. tritici CRL 75-36-700-3]	transmembrane transport;integral to membrane	0	EFP92018	hypothetical protein PGTG_17849 [Puccinia graminis f. sp. tritici CRL 75-36-700-3]	439
PST79_1454	1.88	11.73		Transport			calcium transporting atpase	ATP binding;phospholipid-translocating ATPase activity;magnesium ion binding;cation transport;integral to membrane;phospholipid transport;ATPase activity, coupled to transmembrane movement of ions, phosphorylative mechanism	8.75e-105	EFP81187	phospholipid-translocating ATPase [Puccinia graminis f. sp. tritici CRL 75-36-700-3]	203
PST79_11567	24.98	157.89	SPO	Transport			5-hydroxyisourate hydrolase	transport	3.41e-142	EFP92366	hypothetical protein PGTG_18353 [Puccinia graminis f. sp. tritici CRL 75-36-700-3]	237
PST79_13197	6.7	42.66	SPO	Transport			hypothetical protein PGTG_02193 [Puccinia graminis f. sp. tritici CRL 75-36-700-3]	integral to membrane;plasma membrane;transmembrane transport;transporter activity	7.62e-80	XP_003321151	hypothetical protein PGTG_02193 [Puccinia graminis f. sp. tritici CRL 75-36-700-3]	150
PST79_7191	15.8	101.91	SPO	Transport			hypothetical protein PGTG_12524 [Puccinia graminis f. sp. tritici CRL 75-36-700-3]	transmembrane transport;integral to membrane	3.83e-37	XP_003332496	hypothetical protein PGTG_12524 [Puccinia graminis f. sp. tritici CRL 75-36-700-3]	84
PST79_10652	3.95	26.34	SPO	Transport			related to engulfment and cell motility gene 1 protein	cytoskeleton;phagocytosis	0	XP_003320922	hypothetical protein PGTG_02944 [Puccinia graminis f. sp. tritici CRL 75-36-700-3] >gi|309299912|gb|EFP76503.1| hypothetical protein PGTG_02944 [Puccinia graminis f. sp. tritici CRL 75-36-700-3]	362
PST79_1480	10.18	68.76	SPO	Transport			protein-vacuolar targeting protein	membrane;vacuole;transport	0	XP_003329345	Atg21p [Puccinia graminis f. sp. tritici CRL 75-36-700-3] >gi|309308335|gb|EFP84926.1| hypothetical protein PGTG_10397 [Puccinia graminis f. sp. tritici CRL 75-36-700-3]	422
PST79_10224	2.19	15.58		Transport			ca2+:h+ antiporter	binding;vacuolar proton-transporting V-type ATPase, V1 domain;integral to membrane;proton-transporting ATPase activity, rotational mechanism;ATP hydrolysis coupled proton transport	1.31e-104	EFP87801	Ca2+:H+ antiporter [Puccinia graminis f. sp. tritici CRL 75-36-700-3]	193
PST79_2825	50.55	360.47	SPO	Transport			adp-ribosylation factor 6	recycling endosome;ruffle organization;cell adhesion;thioesterase binding;protein localization at cell surface;membrane fraction;cellular component movement;GTP binding;protein transport;GTP catabolic process;Golgi apparatus;ruffle;positive regulation of establishment of protein localization in plasma membrane;apoptosis;early endosome;negative regulation of receptor-mediated endocytosis;filopodiu…	1.62e-128	XP_003331800	ADP-ribosylation factor [Puccinia graminis f. sp. tritici CRL 75-36-700-3] >gi|309310790|gb|EFP87381.1| ADP-ribosylation factor [Puccinia graminis f. sp. tritici CRL 75-36-700-3]	189
PST79_12553	2.51	17.94		Transport			cation chloride cotransporter	transmembrane transport;membrane	0	EFP76536	hypothetical protein PGTG_02977 [Puccinia graminis f. sp. tritici CRL 75-36-700-3]	174
PST79_10023	20.98	150.56	SPO	Transport			mitochondrial folate carrier protein	integral to membrane;transport	0	XP_003326976	flavin-adenine dinucleotide transporter [Puccinia graminis f. sp. tritici CRL 75-36-700-3] >gi|309305966|gb|EFP82557.1| hypothetical protein PGTG_08753 [Puccinia graminis f. sp. tritici CRL 75-36-700-3]	412
PST79_8450	3.51	25.45	SPO	Transport			hypothetical protein PGTG_16572 [Puccinia graminis f. sp. tritici CRL 75-36-700-3]	transmembrane transport;integral to membrane	7.06e-117	EFP90546	hypothetical protein PGTG_16572 [Puccinia graminis f. sp. tritici CRL 75-36-700-3]	244
PST79_12986	2.38	17.49		Transport			probable npl4-nuclear protein localization factor and er translocation component	nucleoside-triphosphatase activity;zinc ion binding;nuclear membrane;DNA binding;nucleotide binding;perinuclear region of cytoplasm;endoplasmic reticulum membrane;protein transport;mRNA transport	1.08e-55	XP_003326179	hypothetical protein PGTG_08009 [Puccinia graminis f. sp. tritici CRL 75-36-700-3]	114
PST79_12763	1.63	11.98		Transport			vacuolar protein sorting protein	metal ion binding;cellular process;transport	4.62e-116	EGG05555	hypothetical protein MELLADRAFT_87824 [Melampsora larici-populina 98AG31]	295
PST79_2930	14.36	107.73	SPO	Transport			mfs monosaccharide transporter	substrate-specific transmembrane transporter activity;integral to membrane;transmembrane transport;carbohydrate transport	0	EFP88944	hypothetical protein PGTG_15147 [Puccinia graminis f. sp. tritici CRL 75-36-700-3]	531
PST79_11739	1.41	10.62		Transport			oligopeptide transporter 4	transmembrane transport	4.74e-60	EFP80734	hypothetical protein PGTG_06690 [Puccinia graminis f. sp. tritici CRL 75-36-700-3]	102
PST79_12988	1.36	10.3		Transport			hypothetical protein PGTG_21321 [Puccinia graminis f. sp. tritici CRL 75-36-700-3]	transmembrane transport;integral to membrane	4.82e-106	EHS63029	hypothetical protein PGTG_21321 [Puccinia graminis f. sp. tritici CRL 75-36-700-3]	257
PST79_4769	40.67	314.17	SPO	Transport			syntaxin-like protein	membrane;vesicle-mediated transport	1.19e-165	EFP84734	hypothetical protein PGTG_10893 [Puccinia graminis f. sp. tritici CRL 75-36-700-3]	355
PST79_10586	1.78	13.83		Transport			multidrug resistance-associated protein 1	transmembrane transport;integral to membrane;ATPase activity, coupled to transmembrane movement of substances;ATP catabolic process;ATP binding	2.99e-170	XP_003332798	hypothetical protein PGTG_14463 [Puccinia graminis f. sp. tritici CRL 75-36-700-3]	326
PST79_5388	4.68	36.42	SPO	Transport			vhs domain-containing protein	intracellular;intracellular protein transport	2.36e-149	EFP83932	hypothetical protein PGTG_09645 [Puccinia graminis f. sp. tritici CRL 75-36-700-3]	345
PST79_6093	4.65	36.48	SPO	Transport			calcium-transporting atpase	calcium-transporting ATPase activity;calcium ion transmembrane transport;integral to membrane;metal ion binding;ATP biosynthetic process;ATP binding	6.85e-107	EFP75603	hypothetical protein PGTG_00934 [Puccinia graminis f. sp. tritici CRL 75-36-700-3]	214
PST79_8375	1.64	12.96		Transport			hypothetical protein PGTG_19799 [Puccinia graminis f. sp. tritici CRL 75-36-700-3]	SRP-dependent cotranslational protein targeting to membrane;signal recognition particle;7S RNA binding	8.17e-103	XP_003338191	hypothetical protein PGTG_19799 [Puccinia graminis f. sp. tritici CRL 75-36-700-3] >gi|309317181|gb|EFP93772.1| hypothetical protein PGTG_19799 [Puccinia graminis f. sp. tritici CRL 75-36-700-3]	210
PST79_12737	2.9	23.59	SPO	Transport			vacuolar protein sorting 41	binding;transport;cellular process	7.78e-174	EFP79723	hypothetical protein PGTG_06044 [Puccinia graminis f. sp. tritici CRL 75-36-700-3]	243
PST79_5185	28.62	233.73	SPO	Transport			plasma membrane atpase 1	integral to membrane;metal ion binding;ATP catabolic process;ATPase activity, coupled to transmembrane movement of ions, phosphorylative mechanism;ATP biosynthetic process;ATP binding;cation transport	7.11e-34	XP_003330958	plasma membrane ATPase 1 [Puccinia graminis f. sp. tritici CRL 75-36-700-3] >gi|309309948|gb|EFP86539.1| H+-transporting ATPase [Puccinia graminis f. sp. tritici CRL 75-36-700-3]	114
PST79_3321	9.4	77.32	SPO	Transport			related to tok1-voltage- outward-rectifying k+ channel protein of the plasma membrane	transport	0	EHS63830	hypothetical protein PGTG_21869 [Puccinia graminis f. sp. tritici CRL 75-36-700-3]	470
PST79_998	1.77	15.13		Transport			high-affinity cell membrane calcium channel	integral to membrane;ion channel activity;ion transport;transmembrane transport	0	XP_003326341	calcium-channel protein CCH1 [Puccinia graminis f. sp. tritici CRL 75-36-700-3]	513
PST79_9797	1.43	12.25		Transport			amino acid transporter	integral to membrane;amino acid transmembrane transporter activity;amino acid transmembrane transport	7.6e-148	EFP84590	AAT family amino acid transporter [Puccinia graminis f. sp. tritici CRL 75-36-700-3]	257
PST79_6589	16.86	145.38	SPO	Transport			hypothetical protein PGTG_18418 [Puccinia graminis f. sp. tritici CRL 75-36-700-3]	membrane;SNAP receptor activity;intracellular;vesicle-mediated transport;intracellular protein transport	5.52e-43	XP_003336386	hypothetical protein PGTG_18418 [Puccinia graminis f. sp. tritici CRL 75-36-700-3] >gi|309315376|gb|EFP91967.1| hypothetical protein PGTG_18418 [Puccinia graminis f. sp. tritici CRL 75-36-700-3]	172
PST79_12075	2.92	25.38	SPO	Transport			clathrin binding protein	vesicle-mediated transport;intracellular protein transport;binding;protein transporter activity;membrane coat	9.27e-161	EFP82964	hypothetical protein PGTG_09932 [Puccinia graminis f. sp. tritici CRL 75-36-700-3]	249
PST79_209	3.95	34.83	SPO	Transport			ap-1 complex subunit gamma-1	binding;Golgi apparatus part;protein transporter activity;vesicle-mediated transport;intracellular protein transport;clathrin adaptor complex;clathrin coated vesicle membrane	0	XP_003335469	gamma-adaptin [Puccinia graminis f. sp. tritici CRL 75-36-700-3] >gi|309314459|gb|EFP91050.1| AP-1 complex subunit gamma-1 [Puccinia graminis f. sp. tritici CRL 75-36-700-3]	289
PST79_10173	12.53	112.18	SPO	Transport			family metal ion	metal ion transport;membrane;metal ion transmembrane transporter activity;transmembrane transport	8.7e-154	EFP83307	hypothetical protein PGTG_09260 [Puccinia graminis f. sp. tritici CRL 75-36-700-3]	306
PST79_12095	1.5	13.49		Transport			calcium-transporting atpase	calcium-transporting ATPase activity;integral to membrane;metal ion binding;ATP biosynthetic process;ATP binding;calcium ion transport	0	XP_003322729	calcium-transporting P-type ATPase [Puccinia graminis f. sp. tritici CRL 75-36-700-3] >gi|309301719|gb|EFP78310.1| Ca2+-transporting ATPase [Puccinia graminis f. sp. tritici CRL 75-36-700-3]	452
PST79_12869	2.38	21.43		Transport			nuclear localization sequence binding protein	intracellular;intracellular protein transport;binding;protein transporter activity	3.53e-88	XP_003307396	nuclear localization sequence binding protein [Puccinia graminis f. sp. tritici CRL 75-36-700-3] >gi|309297799|gb|EFP74390.1| hypothetical protein PGTG_00346 [Puccinia graminis f. sp. tritici CRL 75-36-700-3]	165
PST79_1224	1.18	10.96		Transport			abc transporter	transmembrane transport;integral to membrane;ATPase activity, coupled to transmembrane movement of substances;ATP catabolic process;ATP binding	1.17e-112	XP_003333523	ABC transporter [Puccinia graminis f. sp. tritici CRL 75-36-700-3]	247
PST79_2965	1.74	16.24		Transport			dna repair protein rad5	transport;electron transport chain;2 iron, 2 sulfur cluster binding;mitochondrial inner membrane;metal ion binding;electron carrier activity;DNA binding;tricarboxylic acid cycle;4 iron, 4 sulfur cluster binding;3 iron, 4 sulfur cluster binding;ATP binding;helicase activity;succinate dehydrogenase (ubiquinone) activity	0	EFP81491	hypothetical protein PGTG_07740 [Puccinia graminis f. sp. tritici CRL 75-36-700-3]	585
PST79_12866	1.52	14.19		Transport			enth domain-containing protein	phosphatidylinositol binding;clathrin coat;clathrin binding;clathrin coat assembly	3.05e-86	EGG10529	hypothetical protein MELLADRAFT_47066 [Melampsora larici-populina 98AG31]	166
PST79_4081	2.26	21.15		Transport			exocyst complex component protein	cytoplasm;vesicle docking;exocytosis	0	XP_003323351	exocyst complex component protein [Puccinia graminis f. sp. tritici CRL 75-36-700-3]	412
PST79_441	10.45	98.3	SPO	Transport			hexose carrier	substrate-specific transmembrane transporter activity;integral to membrane;transmembrane transport;carbohydrate transport	0	XP_003324392	sugar transporter [Puccinia graminis f. sp. tritici CRL 75-36-700-3] >gi|309303382|gb|EFP79973.1| hypothetical protein PGTG_05198 [Puccinia graminis f. sp. tritici CRL 75-36-700-3]	503
PST79_12999	2.24	21.26		Transport			nucleoporin 153	structural constituent of nuclear pore;nuclear pore;nucleocytoplasmic transport	6.45e-98	XP_003333663	nucleoporin 153 [Puccinia graminis f. sp. tritici CRL 75-36-700-3] >gi|309312653|gb|EFP89244.1| hypothetical protein PGTG_15085 [Puccinia graminis f. sp. tritici CRL 75-36-700-3]	206
PST79_7689	1.53	14.89		Transport			vacuolar protein sorting protein	intracellular;vesicle-mediated transport;intracellular protein transport;zinc ion binding	2.58e-50	XP_003326024	vacuolar protein sorting protein DigA [Puccinia graminis f. sp. tritici CRL 75-36-700-3]	130
PST79_9362	4.37	42.84	SPO	Transport			mitochondrial dna replication protein	transport;integral to membrane	1.53e-69	XP_003326047	tricarboxylate carrier [Puccinia graminis f. sp. tritici CRL 75-36-700-3]	123
PST79_210	1.55	15.29		Transport			syntaxin-like t-snare protein tlg2	membrane;SNAP receptor activity;intracellular;vesicle-mediated transport;intracellular protein transport	4.71e-121	EFP74304	hypothetical protein PGTG_00260 [Puccinia graminis f. sp. tritici CRL 75-36-700-3]	218
PST79_11760	1.53	15.32		Transport			signal sequence binding protein	protein transport;integral to membrane	1.6e-98	XP_003335079	sortilin [Puccinia graminis f. sp. tritici CRL 75-36-700-3] >gi|309314069|gb|EFP90660.1| hypothetical protein PGTG_16686 [Puccinia graminis f. sp. tritici CRL 75-36-700-3]	158
PST79_10835	2.32	23.43	SPO	Transport			hypothetical protein PGTG_12307 [Puccinia graminis f. sp. tritici CRL 75-36-700-3]	transmembrane transport;calcium ion binding;membrane	8.45e-75	EFP86351	hypothetical protein PGTG_12307 [Puccinia graminis f. sp. tritici CRL 75-36-700-3]	140
PST79_10308	3.12	31.68	SPO	Transport			ap-3 complex subunit beta-1-like	binding;membrane coat;vesicle-mediated transport;intracellular protein transport	0	EFP77333	hypothetical protein PGTG_03289 [Puccinia graminis f. sp. tritici CRL 75-36-700-3]	556
PST79_4204	46.44	472.62	SPO	Transport			sodium calcium	integral to membrane;transmembrane transport	0	XP_003332607	hypothetical protein PGTG_14272 [Puccinia graminis f. sp. tritici CRL 75-36-700-3]	421
PST79_4542	6.31	64.39	SPO	Transport			cytoplasm protein	membrane;metal ion binding;metallopeptidase activity;proteolysis;aminopeptidase activity;transmembrane transport	0	EFP86351	hypothetical protein PGTG_12307 [Puccinia graminis f. sp. tritici CRL 75-36-700-3]	740
PST79_12307	2.07	21.13		Transport			ap-2 complex subunit mu-1	vesicle-mediated transport;intracellular protein transport;clathrin adaptor complex;clathrin coat of coated pit	4.09e-98	EFP78821	hypothetical protein PGTG_04777 [Puccinia graminis f. sp. tritici CRL 75-36-700-3]	179
PST79_1189	2.54	26.14	SPO	Transport			calcium-translocating p-type atpase	calcium-transporting ATPase activity;calcium ion transmembrane transport;integral to membrane;metal ion binding;ATP biosynthetic process;ATP binding	9.59e-94	EGG04963	hypothetical protein MELLADRAFT_48992 [Melampsora larici-populina 98AG31]	248
PST79_6777	2.23	23.09	SPO	Transport			abc fatty acid	transport;ATP catabolic process;ATP binding;ATPase activity;membrane	0	EFP85260	ATP-binding cassette, subfamily D (ALD), member 2 [Puccinia graminis f. sp. tritici CRL 75-36-700-3]	361
PST79_397	1.41	14.7		Transport			cis-golgi transport vesicle tethering complex subunit	intracellular protein transport;cis-Golgi network;membrane	0	XP_003328348	hypothetical protein PGTG_09642 [Puccinia graminis f. sp. tritici CRL 75-36-700-3] >gi|309307338|gb|EFP83929.1| hypothetical protein PGTG_09642 [Puccinia graminis f. sp. tritici CRL 75-36-700-3]	381
PST79_5776	6.51	68.02	SPO	Transport			adaptin ear-binding coat-associated protein 1	endocytosis;membrane	1.08e-122	XP_003329094	adaptin ear-binding coat-associated protein 1 [Puccinia graminis f. sp. tritici CRL 75-36-700-3] >gi|309308084|gb|EFP84675.1| hypothetical protein PGTG_10834 [Puccinia graminis f. sp. tritici CRL 75-36-700-3]	177
PST79_3602	1.94	20.53		Transport			coatomer subunit	binding;vesicle-mediated transport;intracellular protein transport;COPI vesicle coat;structural molecule activity	7.66e-146	AEM55580	coatomer beta subunit [Puccinia striiformis f. sp. tritici]	246
PST79_13217	3.86	41.44	SPO	Transport			calcium:hydrogen antiporter	integral to membrane;cation transmembrane transporter activity;cation transport;transmembrane transport	5.8e-87	EFP78982	Ca2+:H+ antiporter [Puccinia graminis f. sp. tritici CRL 75-36-700-3]	172
PST79_12055	2.7	29.18	SPO	Transport			atp-binding cassette transporter	transmembrane transport;DNA metabolic process;integral to membrane;ATPase activity, coupled to transmembrane movement of substances;ATP catabolic process;ATP binding	2.06e-93	XP_003326635	ABC transporter [Puccinia graminis f. sp. tritici CRL 75-36-700-3] >gi|309305625|gb|EFP82216.1| hypothetical protein PGTG_07613 [Puccinia graminis f. sp. tritici CRL 75-36-700-3]	128
PST79_11358	8.04	87.05	SPO	Transport			hypothetical protein PGTG_05205 [Puccinia graminis f. sp. tritici CRL 75-36-700-3]	transmembrane transport;integral to membrane	5.47e-42	XP_003324399	hypothetical protein PGTG_05205 [Puccinia graminis f. sp. tritici CRL 75-36-700-3] >gi|309303389|gb|EFP79980.1| hypothetical protein PGTG_05205 [Puccinia graminis f. sp. tritici CRL 75-36-700-3]	75
PST79_7916	4.81	53.7	SPO	Transport			adenylate cyclase-associated protein 1	cytoskeleton organization;positive regulation of biological process;regulation of proteolysis;cell morphogenesis;locomotion;negative regulation of NF-kappaB transcription factor activity;actin binding;tumor necrosis factor-mediated signaling pathway;vesicle-mediated transport;regulation of type I interferon production;blood coagulation;regulation of apoptosis;plasma membrane;innate immune respons…	3.48e-156	EHS63310	hypothetical protein PGTG_22788 [Puccinia graminis f. sp. tritici CRL 75-36-700-3]	278
PST79_4248	3.1	34.76	SPO	Transport			ca-transporting atpase	ferrochelatase activity;heme biosynthetic process;integral to membrane;metal ion binding;ATP catabolic process;ATPase activity, coupled to transmembrane movement of ions, phosphorylative mechanism;ATP binding;cation transport	0	EGG03284	hypothetical protein MELLADRAFT_22371 [Melampsora larici-populina 98AG31]	812
PST79_2941	4.34	49.24	SPO	Transport			polyadenylate-binding protein	cytoplasm;RNA binding;mRNA transport;mRNA processing;regulation of translation;nucleus;nucleotide binding	0	XP_003329214	polyadenylate-binding protein [Puccinia graminis f. sp. tritici CRL 75-36-700-3] >gi|375168424|gb|EHS63645.1| hypothetical protein, variant [Puccinia graminis f. sp. tritici CRL 75-36-700-3]	554
PST79_8741	1.59	18.4		Transport			phosphatidylinositol 3-kinase tor2	phosphotransferase activity, alcohol group as acceptor;kinase activity;phosphorylation;membrane coat;vesicle-mediated transport;ATP binding;intracellular protein transport	3.15e-118	EFP77370	atypical/PIKK/FRAP protein kinase [Puccinia graminis f. sp. tritici CRL 75-36-700-3]	172
PST79_7956	3.37	41.38	SPO	Transport			ran protein binding protein	nucleic acid binding;intracellular;transport;nucleotide binding	4.6e-150	EGG12063	hypothetical protein MELLADRAFT_76555 [Melampsora larici-populina 98AG31]	520
PST79_1951	1.94	23.91	SPO	Transport			coatomer subunit gamma	binding;vesicle-mediated transport;intracellular protein transport;COPI vesicle coat;structural molecule activity	1.21e-75	EFP77690	hypothetical protein PGTG_03646 [Puccinia graminis f. sp. tritici CRL 75-36-700-3]	134
PST79_7841	8.98	111.57	SPO	Transport			mfs drug	transmembrane transport;integral to membrane	0	XP_003333416	hypothetical protein PGTG_15200 [Puccinia graminis f. sp. tritici CRL 75-36-700-3]	540
PST79_4589	5.57	69.55	SPO	Transport			copper p-type atpase	copper ion binding;copper ion transport;integral to membrane;ATPase activity, coupled to transmembrane movement of ions, phosphorylative mechanism;ATP biosynthetic process;ATP binding	0	XP_003334227	copper-transporting ATPase 1 [Puccinia graminis f. sp. tritici CRL 75-36-700-3] >gi|309313217|gb|EFP89808.1| hypothetical protein PGTG_15764 [Puccinia graminis f. sp. tritici CRL 75-36-700-3]	685
PST79_6423	4.91	64.48	SPO	Transport			succinate:fumarate antiporter	mitochondrial inner membrane;integral to membrane;binding;transmembrane transport	0	XP_003326184	tricarboxylate transporter [Puccinia graminis f. sp. tritici CRL 75-36-700-3] >gi|309305174|gb|EFP81765.1| hypothetical protein PGTG_08014 [Puccinia graminis f. sp. tritici CRL 75-36-700-3]	332
PST79_9462	2.16	29.5	SPO	Transport			nucleoporin nup189	nuclear pore;transport	1.28e-86	XP_003321350	nucleoporin nup189 [Puccinia graminis f. sp. tritici CRL 75-36-700-3]	190
PST79_13053	1.01	14.11		Transport			ap-2 complex subunit beta	vesicle-mediated transport;intracellular protein transport;binding;protein transporter activity;membrane coat	1.94e-98	XP_003332807	AP-2 complex subunit beta [Puccinia graminis f. sp. tritici CRL 75-36-700-3] >gi|309311797|gb|EFP88388.1| hypothetical protein PGTG_14472 [Puccinia graminis f. sp. tritici CRL 75-36-700-3]	172
PST79_12252	1.05	15.34		Transport			ap-3 complex subunit delta	binding;membrane coat;vesicle-mediated transport;intracellular protein transport	1.34e-167	XP_003307243	AP-3 complex subunit delta [Puccinia graminis f. sp. tritici CRL 75-36-700-3]	307
PST79_11001	1.23	18.2		Transport			mfs transporter	transmembrane transport;integral to membrane	6.79e-94	EFP88080	hypothetical protein PGTG_12527 [Puccinia graminis f. sp. tritici CRL 75-36-700-3]	162
PST79_9068	2.08	31.54	SPO	Transport			importin-alpha export	intracellular;intracellular protein transport;binding;protein transporter activity	0	XP_003320509	karyopherin Kap109 [Puccinia graminis f. sp. tritici CRL 75-36-700-3]	436
PST79_11501	1.4	21.34		Transport			capsule protein	transport	1.16e-162	EFP75256	hypothetical protein PGTG_01849 [Puccinia graminis f. sp. tritici CRL 75-36-700-3]	242
PST79_12167	2.71	43.02	SPO	Transport			vacuolar (h+)-atpase subunit	hydrogen ion transmembrane transporter activity;proton-transporting two-sector ATPase complex, proton-transporting domain;ATP hydrolysis coupled proton transport	0	EFP86846	V-type H+-transporting ATPase subunit I [Puccinia graminis f. sp. tritici CRL 75-36-700-3]	361
PST79_11878	0.94	14.93		Transport			hypothetical protein PGTG_14460 [Puccinia graminis f. sp. tritici CRL 75-36-700-3]	transmembrane transport;integral to membrane;ATPase activity, coupled to transmembrane movement of substances;ATP catabolic process;ATP binding	4.01e-119	XP_003332795	hypothetical protein PGTG_14460 [Puccinia graminis f. sp. tritici CRL 75-36-700-3]	279
PST79_12989	0.68	10.87		Transport			na+ h+ antiporter nha1	solute:hydrogen antiporter activity;transmembrane transport;cation transport;integral to membrane	3.96e-79	XP_003336043	Na(+)/H(+) antiporter [Puccinia graminis f. sp. tritici CRL 75-36-700-3] >gi|309315033|gb|EFP91624.1| hypothetical protein PGTG_17678 [Puccinia graminis f. sp. tritici CRL 75-36-700-3]	252
PST79_6030	1.43	23.01	SPO	Transport			ca2+:h+ antiporter	transmembrane transport;integral to membrane	1.8e-92	XP_003332220	hypothetical protein PGTG_14516 [Puccinia graminis f. sp. tritici CRL 75-36-700-3]	226
PST79_8256	1.7	27.41	SPO	Transport			hco3- transporter family protein	integral to membrane;anion transport;nucleotide binding;inorganic anion exchanger activity	6.16e-85	EFP86257	hypothetical protein PGTG_12213 [Puccinia graminis f. sp. tritici CRL 75-36-700-3]	167
PST79_6195	2.42	41.46	SPO	Transport			coatomer alpha	binding;vesicle-mediated transport;intracellular protein transport;COPI vesicle coat;structural molecule activity	0	EFP89226	coatomer protein complex, subunit alpha (xenin) [Puccinia graminis f. sp. tritici CRL 75-36-700-3]	701
PST79_12412	3.95	68.9	SPO	Transport			oligopeptide transporter	membrane;oligopeptide transport;transporter activity	5.54e-93	EFP85451	POT family proton-dependent oligopeptide transporter [Puccinia graminis f. sp. tritici CRL 75-36-700-3]	221
PST79_10629	1.42	25.64	SPO	Transport			atp-dependent bile acid permease	transmembrane transport;integral to membrane;ATPase activity, coupled to transmembrane movement of substances;ATP catabolic process;ATP binding	9.33e-118	XP_003319966	ATP-dependent bile acid permease [Puccinia graminis f. sp. tritici CRL 75-36-700-3]	256
PST79_4725	0.61	11.17		Transport			oligopeptide transporter	transmembrane transport	2.2e-115	EFP88575	hypothetical protein PGTG_14780 [Puccinia graminis f. sp. tritici CRL 75-36-700-3]	321
PST79_743	2.73	50.07	SPO	Transport			polyadenylate-binding protein	cytoplasm;RNA binding;mRNA transport;mRNA processing;regulation of translation;nucleus;nucleotide binding	0	EFP84795	hypothetical protein PGTG_10266 [Puccinia graminis f. sp. tritici CRL 75-36-700-3]	653
PST79_11000	2.94	54.07	SPO	Transport			mfs transporter	transmembrane transport;integral to membrane	8.19e-157	XP_003326523	hypothetical protein PGTG_07501 [Puccinia graminis f. sp. tritici CRL 75-36-700-3]	310
PST79_2314	4.84	94.74	SPO	Transport			sugar transporter stl1	substrate-specific transmembrane transporter activity;integral to membrane;transmembrane transport;carbohydrate transport	0	EFP77337	hypothetical protein PGTG_03293 [Puccinia graminis f. sp. tritici CRL 75-36-700-3]	521
PST79_12873	0.75	14.77		Transport			related to sin3-transcription regulatory protein	NAD or NADH binding;transmembrane transport;oxidoreductase activity, acting on the CH-OH group of donors, NAD or NADP as acceptor;integral to membrane;nucleus;regulation of transcription, DNA-dependent;oxidation reduction	7.95e-110	EHS63440	hypothetical protein PGTG_21572 [Puccinia graminis f. sp. tritici CRL 75-36-700-3]	173
PST79_3847	2.47	50.88	SPO	Transport			syntaxin-like protein	signal transducer activity;vesicle-mediated transport;signal transduction;integral to membrane	2e-131	EFP84621	hypothetical protein PGTG_10780 [Puccinia graminis f. sp. tritici CRL 75-36-700-3]	238
PST79_13202	0.58	12.33		Transport			related to sec8-protein transport protein	exocyst;protein transport;vesicle docking during exocytosis	8.18e-58	XP_003328765	hypothetical protein PGTG_10066 [Puccinia graminis f. sp. tritici CRL 75-36-700-3]	123
PST79_7023	0.58	12.56		Transport			na(+) h(+) antiporter	transport	1.24e-117	XP_003336043	Na(+)/H(+) antiporter [Puccinia graminis f. sp. tritici CRL 75-36-700-3] >gi|309315033|gb|EFP91624.1| hypothetical protein PGTG_17678 [Puccinia graminis f. sp. tritici CRL 75-36-700-3]	399
PST79_1870	0.58	12.96		Transport			nucleoporin-interacting protein nic96	transport;nuclear pore	6.67e-130	XP_003328420	nucleoporin-interacting protein NIC96 [Puccinia graminis f. sp. tritici CRL 75-36-700-3]	227
PST79_12777	1.31	29.46	SPO	Transport			sulphate transporter	transmembrane transport;integral to membrane;transporter activity	8.42e-68	EFP88393	hypothetical protein PGTG_14477 [Puccinia graminis f. sp. tritici CRL 75-36-700-3]	146
PST79_5942	1.41	33.01	SPO	Transport			nucleoporin nup107	nuclear pore;transport	0	EFP81389	hypothetical protein PGTG_07010 [Puccinia graminis f. sp. tritici CRL 75-36-700-3]	283
PST79_594	0.57	14.23		Transport			pheromone transporter	transmembrane transport;integral to membrane;mitochondrial inner membrane;ATPase activity, coupled to transmembrane movement of substances;ATP catabolic process;ATP binding;protein homodimerization activity	2.14e-126	XP_003328605	cobalt import ATP-binding protein cbiO 2 [Puccinia graminis f. sp. tritici CRL 75-36-700-3]	246
PST79_11810	0.49	12.53		Transport			nucleoporin-interacting protein nic96	nuclear pore;transport	3.08e-49	EFP84001	hypothetical protein PGTG_09714 [Puccinia graminis f. sp. tritici CRL 75-36-700-3]	103
PST79_13199	0.56	14.41		Transport			abc transporter	transport;integral to membrane;ATPase activity, coupled to transmembrane movement of substances;ATP catabolic process;ATP binding	1.56e-69	EHS64214	hypothetical protein, variant [Puccinia graminis f. sp. tritici CRL 75-36-700-3] >gi|375170798|gb|EFP88627.2| hypothetical protein PGTG_14832 [Puccinia graminis f. sp. tritici CRL 75-36-700-3]	133
PST79_5138	1.13	30.15	SPO	Transport			karyopherin kap95	intracellular;intracellular protein transport;binding;protein transporter activity	0	XP_003325400	importin subunit beta-1 [Puccinia graminis f. sp. tritici CRL 75-36-700-3] >gi|309304390|gb|EFP80981.1| hypothetical protein PGTG_07233 [Puccinia graminis f. sp. tritici CRL 75-36-700-3] >gi|375165704|gb|EHS62969.1| hypothetical protein, variant [Puccinia graminis f. sp. tritici CRL 75-36-700-3]	443
PST79_11890	4.12	111.41	SPO	Transport			voltage-gated chloride channel	voltage-gated chloride channel activity;transmembrane transport;membrane;chloride transport	0	EHS63696	hypothetical protein PGTG_22819 [Puccinia graminis f. sp. tritici CRL 75-36-700-3]	386
PST79_7189	8.48	233.16	SPO	Transport			tpa: mfs (afu_orthologue afua_6g00710)	transmembrane transport;integral to membrane	2.98e-131	XP_003332496	hypothetical protein PGTG_12524 [Puccinia graminis f. sp. tritici CRL 75-36-700-3]	240
PST79_12242	0.53	14.87		Transport			nucleoporin 153	structural constituent of nuclear pore;nuclear pore;nucleocytoplasmic transport	2.3e-110	XP_003333663	nucleoporin 153 [Puccinia graminis f. sp. tritici CRL 75-36-700-3] >gi|309312653|gb|EFP89244.1| hypothetical protein PGTG_15085 [Puccinia graminis f. sp. tritici CRL 75-36-700-3]	254
PST79_2424	1.33	38.26	SPO	Transport			phospholipid-translocating atpase	ATP binding;phospholipid-translocating ATPase activity;magnesium ion binding;cation transport;integral to membrane;phospholipid transport;ATPase activity, coupled to transmembrane movement of ions, phosphorylative mechanism	0	EFP78715	hypothetical protein PGTG_04671 [Puccinia graminis f. sp. tritici CRL 75-36-700-3]	587
PST79_1438	0.67	19.34		Transport			snf2 family helicase atpase	transport;cellular macromolecule metabolic process;nucleic acid metabolic process;DNA binding;ATP binding;helicase activity	0	XP_003322017	helicase SWR1 [Puccinia graminis f. sp. tritici CRL 75-36-700-3] >gi|309301007|gb|EFP77598.1| adenosinetriphosphatase [Puccinia graminis f. sp. tritici CRL 75-36-700-3]	493
PST79_9183	30.26	892.57	SPO	Transport			p-type cation-transporting atpase	integral to membrane;metal ion binding;ATPase activity, coupled to transmembrane movement of ions, phosphorylative mechanism;ATP biosynthetic process;ATP binding;cation transport	0	EFP77177	hypothetical protein PGTG_03133 [Puccinia graminis f. sp. tritici CRL 75-36-700-3]	972
PST79_3969	8.9	265.7	SPO	Transport			carboxylic acid transporter	transmembrane transport;integral to membrane;transmembrane transporter activity	0	EFP81651	MFS transporter, SHS family, lactate transporter [Puccinia graminis f. sp. tritici CRL 75-36-700-3]	484
PST79_12812	0.79	27.02	SPO	Transport			atp-dependent bile acid permease	transmembrane transport;integral to membrane;ATPase activity, coupled to transmembrane movement of substances;ATP catabolic process;ATP binding	4.64e-61	XP_003319966	ATP-dependent bile acid permease [Puccinia graminis f. sp. tritici CRL 75-36-700-3]	116
PST79_3828	0.65	23.13	SPO	Transport			nucleoporin nup189	nuclear pore;transport	1.96e-101	XP_003321350	nucleoporin nup189 [Puccinia graminis f. sp. tritici CRL 75-36-700-3]	219
PST79_3074	14.46	525.89	SPO	Transport			amino acid transporter	integral to membrane;amino acid transmembrane transporter activity;amino acid transmembrane transport	0	EFP89368	hypothetical protein PGTG_15547 [Puccinia graminis f. sp. tritici CRL 75-36-700-3]	594
PST79_11691	5.2	190.88	SPO	Transport			voltage-gated chloride channel	voltage-gated chloride channel activity;transmembrane transport;membrane;chloride transport	0	EHS63959	hypothetical protein PGTG_21913 [Puccinia graminis f. sp. tritici CRL 75-36-700-3]	769
PST79_12270	1.65	65	SPO	Transport			hypothetical protein PGTG_10653 [Puccinia graminis f. sp. tritici CRL 75-36-700-3]	transmembrane transport;integral to membrane	1.38e-31	EFP84275	hypothetical protein PGTG_10653 [Puccinia graminis f. sp. tritici CRL 75-36-700-3]	91
PST79_11780	0.52	20.97	SPO	Transport			ca-transporting atpase	integral to membrane;metal ion binding;ATP catabolic process;ATPase activity, coupled to transmembrane movement of ions, phosphorylative mechanism;ATP binding;cation transport	6.96e-94	EFP90846	hypothetical protein PGTG_17045 [Puccinia graminis f. sp. tritici CRL 75-36-700-3]	182
PST79_10200	0.7	29.24	SPO	Transport			atpase type 13a2	integral to membrane;metal ion binding;ATP catabolic process;ATPase activity, coupled to transmembrane movement of ions, phosphorylative mechanism;ATP binding;cation transport	1.08e-75	EFP90846	hypothetical protein PGTG_17045 [Puccinia graminis f. sp. tritici CRL 75-36-700-3]	267
PST79_756	32.35	1426.65	SPO	Transport			a chain crystal structure of the pumilio-homology domain from human pumilio1 in complex with erk2 nre	post-Golgi vesicle-mediated transport;cellular membrane organization;RNA binding;cytosol	0	XP_003319711	PUM1 [Puccinia graminis f. sp. tritici CRL 75-36-700-3] >gi|309298701|gb|EFP75292.1| hypothetical protein PGTG_01885 [Puccinia graminis f. sp. tritici CRL 75-36-700-3]	391
PST79_12796	1.34	59.26	SPO	Transport			hypothetical protein PGTG_03381 [Puccinia graminis f. sp. tritici CRL 75-36-700-3]	transmembrane transport	2.2e-80	XP_003321844	hypothetical protein PGTG_03381 [Puccinia graminis f. sp. tritici CRL 75-36-700-3]	203
PST79_414	1.19	54.5	SPO	Transport			mechanosensitive ion channel domain-containing protein	transmembrane transport;calcium ion binding;membrane	0	EHS63598	hypothetical protein PGTG_20692 [Puccinia graminis f. sp. tritici CRL 75-36-700-3]	492
PST79_7805	2.56	122.38	SPO	Transport			glucose transporter	substrate-specific transmembrane transporter activity;integral to membrane;transmembrane transport;carbohydrate transport	5.01e-68	XP_003322460	glucose transporter [Puccinia graminis f. sp. tritici CRL 75-36-700-3] >gi|309301450|gb|EFP78041.1| hypothetical protein PGTG_03997 [Puccinia graminis f. sp. tritici CRL 75-36-700-3]	168
PST79_12295	0.39	19.05		Transport			cation h+ exchanger	transport;cellular process;integral to membrane	1.06e-88	EGG07951	hypothetical protein MELLADRAFT_116152 [Melampsora larici-populina 98AG31]	274
PST79_1544	0.72	35.68	SPO	Transport			structural molecule	transport;intracellular membrane-bounded organelle;cytoplasmic part;cellular process;membrane;intracellular organelle part	0	XP_003326039	structural molecule [Puccinia graminis f. sp. tritici CRL 75-36-700-3]	524
PST79_11791	0.24	14.02		Transport			k(+) h(+) antiporter 1	integral to membrane;cation transport;transmembrane transport;solute:hydrogen antiporter activity	5.89e-95	EGG07951	hypothetical protein MELLADRAFT_116152 [Melampsora larici-populina 98AG31]	227
PST79_3128	42.17	2479.34	SPO	Transport			related to partial	transport;integral to membrane;transporter activity	8.2e-153	XP_003320845	hypothetical protein PGTG_02867 [Puccinia graminis f. sp. tritici CRL 75-36-700-3] >gi|309299835|gb|EFP76426.1| hypothetical protein PGTG_02867 [Puccinia graminis f. sp. tritici CRL 75-36-700-3]	347
PST79_12291	0.41	26.93	SPO	Transport			voltage-gated chloride	voltage-gated chloride channel activity;transmembrane transport;integral to membrane;chloride transport	0	EFP85749	hypothetical protein PGTG_11078 [Puccinia graminis f. sp. tritici CRL 75-36-700-3]	300
PST79_1553	6.75	457.94	SPO	Transport			mfs monosaccharide	substrate-specific transmembrane transporter activity;integral to membrane;transmembrane transport	0	XP_003325805	hypothetical protein PGTG_07007 [Puccinia graminis f. sp. tritici CRL 75-36-700-3]	573
PST79_12208	1.17	82.19	SPO	Transport			hypothetical protein PGTG_09260 [Puccinia graminis f. sp. tritici CRL 75-36-700-3]	transport	2.34e-115	XP_003327726	hypothetical protein PGTG_09260 [Puccinia graminis f. sp. tritici CRL 75-36-700-3]	309
PST79_11745	1.77	135.05	SPO	Transport			inorganic phosphate transporter	integral to membrane;transmembrane transport;transmembrane transporter activity	0	EFP78191	hypothetical protein PGTG_04147 [Puccinia graminis f. sp. tritici CRL 75-36-700-3]	527
PST79_11441	0.74	64.77	SPO	Transport			mfs transporter	transmembrane transport;integral to membrane	0	EHS64577	hypothetical protein, variant [Puccinia graminis f. sp. tritici CRL 75-36-700-3]	439
PST79_11423	3.85	379.87	SPO	Transport			signal recognition particle receptor alpha chain	signal recognition particle receptor complex;receptor activity;GTP catabolic process;GTPase activity;SRP-dependent cotranslational protein targeting to membrane;GTP binding;signal recognition particle binding	0	XP_003326619	hypothetical protein PGTG_07597 [Puccinia graminis f. sp. tritici CRL 75-36-700-3] >gi|309305609|gb|EFP82200.1| hypothetical protein PGTG_07597 [Puccinia graminis f. sp. tritici CRL 75-36-700-3]	299
PST79_12027	0.24	24.43	SPO	Transport			p-type atpase	ATP binding;phospholipid-translocating ATPase activity;magnesium ion binding;cation transport;integral to membrane;phospholipid transport;ATPase activity, coupled to transmembrane movement of ions, phosphorylative mechanism	5.16e-99	XP_003323134	ATPase [Puccinia graminis f. sp. tritici CRL 75-36-700-3]	261
PST79_7368	0.15	17.97		Transport			nucleoporin nup189	nuclear pore;transport	3.35e-110	EFP76931	hypothetical protein PGTG_02392 [Puccinia graminis f. sp. tritici CRL 75-36-700-3]	429
PST79_11360	2.18	271.96	SPO	Transport			abc transporter	transport;integral to membrane;ATPase activity, coupled to transmembrane movement of substances;ATP catabolic process;ATP binding	0	EFP88622	hypothetical protein PGTG_14827 [Puccinia graminis f. sp. tritici CRL 75-36-700-3]	1520
PST79_8507	0.09	15.18		Transport			nadph oxidase	FAD binding;NAD(P)H oxidase activity;integral to membrane;iron ion binding;mycelium development;electron carrier activity;oxidation reduction;transport	1.51e-65	XP_003322783	NADPH oxidase 3 [Puccinia graminis f. sp. tritici CRL 75-36-700-3] >gi|309301773|gb|EFP78364.1| NADPH oxidase [Puccinia graminis f. sp. tritici CRL 75-36-700-3]	118
PST79_11989	0.75	129.86	SPO	Transport			voltage-gated chloride channel	voltage-gated chloride channel activity;transmembrane transport;integral to membrane;chloride transport	2.99e-120	XP_003331348	voltage-gated chloride channel [Puccinia graminis f. sp. tritici CRL 75-36-700-3]	294
PST79_12838	0.52	97.13	SPO	Transport			voltage-gated chloride channel	ion channel activity;transport	1.32e-43	EHS63959	hypothetical protein PGTG_21913 [Puccinia graminis f. sp. tritici CRL 75-36-700-3]	116
PST79_11392	1.29	386.24	SPO	Transport			na(+) h(+) antiporter 1	transport	0	EFP90920	hypothetical protein PGTG_17192 [Puccinia graminis f. sp. tritici CRL 75-36-700-3]	957
PST79_4000	0.6	0		Transport		Excluded from heat map RPKM < 10	related to partial	transport;integral to membrane;transporter activity	2.35e-132	EFP84939	hypothetical protein PGTG_10410 [Puccinia graminis f. sp. tritici CRL 75-36-700-3]	236
PST79_2127	7.75	0.02		Transport		Excluded from heat map RPKM < 10	tricarboxylate carrier	transport;integral to membrane	1.54e-71	XP_003327750	tricarboxylate carrier [Puccinia graminis f. sp. tritici CRL 75-36-700-3] >gi|309306740|gb|EFP83331.1| hypothetical protein PGTG_08517 [Puccinia graminis f. sp. tritici CRL 75-36-700-3]	118
PST79_4939	8.5	0.04		Transport		Excluded from heat map RPKM < 10	mitochondrial phosphate carrier protein	transport;integral to membrane	2.15e-73	XP_003307719	phosphate transporter [Puccinia graminis f. sp. tritici CRL 75-36-700-3] >gi|309298122|gb|EFP74713.1| hypothetical protein PGTG_00669 [Puccinia graminis f. sp. tritici CRL 75-36-700-3]	117
PST79_3945	2.06	0.01		Transport		Excluded from heat map RPKM < 10	mfs polyamine transporter	transport;membrane;transporter activity	3.85e-90	XP_003327806	hypothetical protein PGTG_08573 [Puccinia graminis f. sp. tritici CRL 75-36-700-3]	278
PST79_4348	4.85	0.08		Transport		Excluded from heat map RPKM < 10	mfs transporter	transmembrane transport;integral to membrane	4.5e-161	EFP82334	hypothetical protein PGTG_08290 [Puccinia graminis f. sp. tritici CRL 75-36-700-3]	295
PST79_6066	6.06	0.14		Transport		Excluded from heat map RPKM < 10	oligopeptide transporter	transmembrane transport	1.68e-104	XP_003336213	hypothetical protein PGTG_17794 [Puccinia graminis f. sp. tritici CRL 75-36-700-3]	248
PST79_881	1.44	0.04		Transport		Excluded from heat map RPKM < 10	phospholipid-translocating atpase	ATP binding;phospholipid-translocating ATPase activity;magnesium ion binding;cation transport;integral to membrane;phospholipid transport;ATPase activity, coupled to transmembrane movement of ions, phosphorylative mechanism	4.25e-126	XP_003323141	P-type ATPase [Puccinia graminis f. sp. tritici CRL 75-36-700-3]	246
PST79_7783	1.05	0.03		Transport		Excluded from heat map RPKM < 10	amino acid permease	integral to membrane;amino acid transmembrane transporter activity;amino acid transmembrane transport	4.57e-40	EFP77225	hypothetical protein PGTG_03181 [Puccinia graminis f. sp. tritici CRL 75-36-700-3]	160
PST79_10704	6.36	0.25		Transport		Excluded from heat map RPKM < 10	hypothetical protein, variant [Puccinia graminis f. sp. tritici CRL 75-36-700-3]	transport;integral to membrane;transporter activity	2.66e-52	EHS63637	hypothetical protein, variant [Puccinia graminis f. sp. tritici CRL 75-36-700-3]	102
PST79_11276	1.03	0.06		Transport		Excluded from heat map RPKM < 10	glycosyltransferase family 1 protein	steroid biosynthetic process;transport;lipid glycosylation;cell part;transferase activity, transferring hexosyl groups	6.19e-90	EFP75529	hypothetical protein PGTG_00860 [Puccinia graminis f. sp. tritici CRL 75-36-700-3]	161
PST79_1405	0.67	0.04		Transport		Excluded from heat map RPKM < 10	phospholipid-translocating atpase	ATP binding;phospholipid-translocating ATPase activity;magnesium ion binding;cation transport;integral to membrane;phospholipid transport;ATPase activity, coupled to transmembrane movement of ions, phosphorylative mechanism	4.39e-106	EFP78722	hypothetical protein PGTG_04678 [Puccinia graminis f. sp. tritici CRL 75-36-700-3]	229
PST79_3940	6.05	0.38		Transport		Excluded from heat map RPKM < 10	hypothetical protein PGTG_08573 [Puccinia graminis f. sp. tritici CRL 75-36-700-3]	transmembrane transport;integral to membrane;transmembrane transporter activity	2.45e-86	EFP83387	hypothetical protein PGTG_08573 [Puccinia graminis f. sp. tritici CRL 75-36-700-3]	151
PST79_3939	4.21	0.27		Transport		Excluded from heat map RPKM < 10	hypothetical protein PGTG_08573 [Puccinia graminis f. sp. tritici CRL 75-36-700-3]	transmembrane transport;integral to membrane;transmembrane transporter activity	3.06e-69	EFP83387	hypothetical protein PGTG_08573 [Puccinia graminis f. sp. tritici CRL 75-36-700-3]	120
PST79_7130	5.54	0.51		Transport		Excluded from heat map RPKM < 10	hypothetical protein PGTG_12502 [Puccinia graminis f. sp. tritici CRL 75-36-700-3]	integral to membrane;amino acid transmembrane transporter activity;amino acid transmembrane transport	3.71e-39	EFP88055	hypothetical protein PGTG_12502 [Puccinia graminis f. sp. tritici CRL 75-36-700-3]	92
PST79_10205	4.27	0.71		Transport		Excluded from heat map RPKM < 10	oligopeptide transporter	transmembrane transport	5.3e-76	XP_003336213	hypothetical protein PGTG_17794 [Puccinia graminis f. sp. tritici CRL 75-36-700-3]	137
PST79_5891	0.23	0.04		Transport		Excluded from heat map RPKM < 10	hypothetical protein PGTG_15138 [Puccinia graminis f. sp. tritici CRL 75-36-700-3]	transmembrane transport	9.28e-62	EFP88935	hypothetical protein PGTG_15138 [Puccinia graminis f. sp. tritici CRL 75-36-700-3]	147
PST79_2957	1.04	0.19		Transport		Excluded from heat map RPKM < 10	oligopeptide transporter	transmembrane transport	0	XP_003321844	hypothetical protein PGTG_03381 [Puccinia graminis f. sp. tritici CRL 75-36-700-3]	690
PST79_2663	0.34	0.09		Transport		Excluded from heat map RPKM < 10	hypothetical protein PGTG_12502 [Puccinia graminis f. sp. tritici CRL 75-36-700-3]	integral to membrane;amino acid transmembrane transporter activity;amino acid transmembrane transport	1.38e-133	XP_003332474	hypothetical protein PGTG_12502 [Puccinia graminis f. sp. tritici CRL 75-36-700-3]	238
PST79_5887	4.56	1.41		Transport		Excluded from heat map RPKM < 10	hypothetical protein PGTG_11927 [Puccinia graminis f. sp. tritici CRL 75-36-700-3]	hydrogen ion transmembrane transporter activity;mitochondrial proton-transporting ATP synthase complex, coupling factor F(o);ATP synthesis coupled proton transport	4.06e-52	EFP85571	hypothetical protein PGTG_11927 [Puccinia graminis f. sp. tritici CRL 75-36-700-3]	98
PST79_9341	5.79	1.86		Transport		Excluded from heat map RPKM < 10	iron permease ftr1	transmembrane transport;membrane	2.08e-96	EHS63630	hypothetical protein PGTG_21721 [Puccinia graminis f. sp. tritici CRL 75-36-700-3]	215
PST79_8820	2.6	1.04		Transport		Excluded from heat map RPKM < 10	abc transporter cdr4	transport;integral to membrane;ATPase activity, coupled to transmembrane movement of substances;ATP catabolic process;ATP binding	3.98e-93	XP_003336046	ABC transporter CDR4 [Puccinia graminis f. sp. tritici CRL 75-36-700-3]	248
PST79_8742	0.18	0.09		Transport		Excluded from heat map RPKM < 10	major intrinsic protein superfamily membrane channel protein	integral to membrane;transport;transporter activity	1.17e-99	EHS63637	hypothetical protein, variant [Puccinia graminis f. sp. tritici CRL 75-36-700-3]	170
PST79_10017	8.7	5.3		Transport		Excluded from heat map RPKM < 10	hypothetical protein PGTG_08901 [Puccinia graminis f. sp. tritici CRL 75-36-700-3]	transmembrane transport;integral to membrane	6.33e-106	XP_003327124	hypothetical protein PGTG_08901 [Puccinia graminis f. sp. tritici CRL 75-36-700-3] >gi|309306114|gb|EFP82705.1| hypothetical protein PGTG_08901 [Puccinia graminis f. sp. tritici CRL 75-36-700-3]	185
PST79_8395	0.38	0.33		Transport		Excluded from heat map RPKM < 10	membrane transporter	transmembrane transport;integral to membrane	8.31e-100	EFP80953	hypothetical protein PGTG_07205 [Puccinia graminis f. sp. tritici CRL 75-36-700-3]	175
PST79_460	7.98	7.89		Transport		Excluded from heat map RPKM < 10	mitochondrial carrier protein	mitochondrial inner membrane;integral to membrane;binding;transmembrane transport	2.37e-143	XP_003334964	hypothetical protein PGTG_16571 [Puccinia graminis f. sp. tritici CRL 75-36-700-3] >gi|375172174|gb|EHS64570.1| MC family mitochondrial carrier protein [Puccinia graminis f. sp. tritici CRL 75-36-700-3]	222
PST79_10801	3.31	3.45		Transport		Excluded from heat map RPKM < 10	outer membrane protein	anion transport	5.7e-57	XP_003320702	outer membrane protein [Puccinia graminis f. sp. tritici CRL 75-36-700-3] >gi|309299692|gb|EFP76283.1| hypothetical protein PGTG_02724 [Puccinia graminis f. sp. tritici CRL 75-36-700-3]	163
PST79_5036	0.96	1.17		Transport		Excluded from heat map RPKM < 10	plasma membrane h+-transporting atpase	integral to membrane;metal ion binding;ATP catabolic process;ATPase activity, coupled to transmembrane movement of ions, phosphorylative mechanism;ATP biosynthetic process;ATP binding;cation transport	6.62e-66	EFP80320	H+-transporting ATPase [Puccinia graminis f. sp. tritici CRL 75-36-700-3]	115
PST79_3653	4.6	6.16		Transport		Excluded from heat map RPKM < 10	c4-dicarboxylate transporter malic acid transport family protein	transmembrane transport;integral to membrane	0	XP_003332600	hypothetical protein PGTG_14265 [Puccinia graminis f. sp. tritici CRL 75-36-700-3]	459
PST79_169	6.09	8.38		Transport		Excluded from heat map RPKM < 10	phosphoglycolate phosphatase	protein targeting to Golgi	6.73e-60	EFP75534	hypothetical protein PGTG_00865 [Puccinia graminis f. sp. tritici CRL 75-36-700-3]	165
PST79_4381	4.34	7.56		Transport		Excluded from heat map RPKM < 10	protein transport protein sec61 alpha	P-P-bond-hydrolysis-driven protein transmembrane transporter activity;protein transport;integral to membrane	3.32e-80	EHS63352	protein transporter SEC61 subunit alpha, variant [Puccinia graminis f. sp. tritici CRL 75-36-700-3] >gi|375167230|gb|EFP83185.2| protein transporter SEC61 subunit alpha [Puccinia graminis f. sp. tritici CRL 75-36-700-3]	296
PST79_6302	3.38	6.41		Transport		Excluded from heat map RPKM < 10	abc transporter	transport;integral to membrane;ATPase activity, coupled to transmembrane movement of substances;ATP catabolic process;ATP binding	0	EFP88631	hypothetical protein PGTG_14836 [Puccinia graminis f. sp. tritici CRL 75-36-700-3]	615
PST79_8092	3.64	8.69		Transport		Excluded from heat map RPKM < 10	zip-like iron-zinc transporter	zinc ion transmembrane transport;integral to membrane;zinc ion transmembrane transporter activity	2.14e-80	EHS64117	hypothetical protein, variant [Puccinia graminis f. sp. tritici CRL 75-36-700-3]	143
PST79_6062	3.38	8.14		Transport		Excluded from heat map RPKM < 10	udp-galactose translocator	Golgi membrane;nucleotide-sugar transport;nucleotide-sugar transmembrane transporter activity;sugar:hydrogen symporter activity;integral to membrane	1.94e-31	XP_003319762	UDP-galactose translocator [Puccinia graminis f. sp. tritici CRL 75-36-700-3] >gi|309298752|gb|EFP75343.1| hypothetical protein PGTG_01936 [Puccinia graminis f. sp. tritici CRL 75-36-700-3]	102
PST79_8096	2.48	6.16		Transport		Excluded from heat map RPKM < 10	zip-like iron-zinc transporter	zinc ion transmembrane transport;integral to membrane;zinc ion transmembrane transporter activity	7.8e-75	EHS64117	hypothetical protein, variant [Puccinia graminis f. sp. tritici CRL 75-36-700-3]	198
PST79_5170	2.14	5.41		Transport		Excluded from heat map RPKM < 10	hypothetical protein PGTG_08211 [Puccinia graminis f. sp. tritici CRL 75-36-700-3]	transport;integral to membrane;transporter activity	1.1e-141	EFP81962	hypothetical protein PGTG_08211 [Puccinia graminis f. sp. tritici CRL 75-36-700-3]	273
PST79_3696	1.57	4.07		Transport		Excluded from heat map RPKM < 10	bifunctional pyrimidine biosynthesis protein	ligase activity;metal ion binding;glutamine metabolic process;transport;amino acid binding;ATP binding;'de novo' pyrimidine base biosynthetic process;aspartate carbamoyltransferase activity	2.91e-148	EFP88929	carbamoyl-phosphate synthase small subunit [Puccinia graminis f. sp. tritici CRL 75-36-700-3]	166
PST79_10415	1.65	4.35		Transport		Excluded from heat map RPKM < 10	hypothetical protein PGTG_03972 [Puccinia graminis f. sp. tritici CRL 75-36-700-3]	vesicle docking during exocytosis	8.98e-38	EFP78016	hypothetical protein PGTG_03972 [Puccinia graminis f. sp. tritici CRL 75-36-700-3]	112
PST79_734	0.67	1.97		Transport		Excluded from heat map RPKM < 10	abc transporter	transport;integral to membrane;ATPase activity, coupled to transmembrane movement of substances;ATP catabolic process;ATP binding	2.5e-84	XP_003333050	opaque-specific ABC transporter CDR3 [Puccinia graminis f. sp. tritici CRL 75-36-700-3]	179
PST79_8247	1.99	6.7		Transport		Excluded from heat map RPKM < 10	protein casp	intra-Golgi vesicle-mediated transport;integral to Golgi membrane	5.84e-56	XP_003328777	protein CASP [Puccinia graminis f. sp. tritici CRL 75-36-700-3]	146
PST79_12609	2.46	8.36		Transport		Excluded from heat map RPKM < 10	opt family small oligopeptide transporter	ribosome;transmembrane transport	7.88e-88	EHS63910	OPT family small oligopeptide transporter [Puccinia graminis f. sp. tritici CRL 75-36-700-3]	177
PST79_10416	2.39	8.31		Transport		Excluded from heat map RPKM < 10	vacuolar protein sorting-associated protein 45	vesicle docking during exocytosis	1.01e-123	XP_003322435	VpsB protein [Puccinia graminis f. sp. tritici CRL 75-36-700-3]	275
PST79_6065	1.79	6.64		Transport		Excluded from heat map RPKM < 10	related to rim2-protein of the mitochondrial carrier family	membrane;transport	4.89e-79	XP_003323352	internal membrane protein [Puccinia graminis f. sp. tritici CRL 75-36-700-3] >gi|309302342|gb|EFP78933.1| hypothetical protein PGTG_04889 [Puccinia graminis f. sp. tritici CRL 75-36-700-3]	224
PST79_9523	1.54	6.34		Transport		Excluded from heat map RPKM < 10	related to partial	transport;integral to membrane;transporter activity	2.38e-143	XP_003320843	aquaporin [Puccinia graminis f. sp. tritici CRL 75-36-700-3] >gi|309299833|gb|EFP76424.1| hypothetical protein PGTG_02865 [Puccinia graminis f. sp. tritici CRL 75-36-700-3]	275
PST79_2164	1.04	4.44		Transport		Excluded from heat map RPKM < 10	aspartate transcarbamylase	metal ion binding;oxygen transport;glutamine metabolic process;oxygen transporter activity;hydrolase activity, acting on carbon-nitrogen (but not peptide) bonds;amino acid binding;ATP binding;carbamoyl-phosphate synthase (glutamine-hydrolyzing) activity;'de novo' pyrimidine base biosynthetic process;aspartate carbamoyltransferase activity	1.35e-179	XP_003333348	protein pyrABCN [Puccinia graminis f. sp. tritici CRL 75-36-700-3]	325
PST79_6799	1.52	6.8		Transport		Excluded from heat map RPKM < 10	retrograde transporter	retrograde transport, endosome to Golgi	5.61e-106	XP_003320155	hypothetical protein PGTG_01067 [Puccinia graminis f. sp. tritici CRL 75-36-700-3]	255
PST79_13137	2.09	9.57		Transport		Excluded from heat map RPKM < 10	related to na-k-cl cotransporter	transmembrane transport;membrane	2.57e-97	XP_003320955	hypothetical protein PGTG_02977 [Puccinia graminis f. sp. tritici CRL 75-36-700-3]	210
PST79_8546	1.72	8.09		Transport		Excluded from heat map RPKM < 10	hypothetical protein PGTG_14812 [Puccinia graminis f. sp. tritici CRL 75-36-700-3]	exocyst;vesicle docking during exocytosis	4.26e-69	EFP88607	hypothetical protein PGTG_14812 [Puccinia graminis f. sp. tritici CRL 75-36-700-3]	146
PST79_11247	1.16	5.55		Transport		Excluded from heat map RPKM < 10	udp-galactose translocator	Golgi membrane;nucleotide-sugar transport;nucleotide-sugar transmembrane transporter activity;sugar:hydrogen symporter activity;integral to membrane	1.02e-40	XP_003319762	UDP-galactose translocator [Puccinia graminis f. sp. tritici CRL 75-36-700-3] >gi|309298752|gb|EFP75343.1| hypothetical protein PGTG_01936 [Puccinia graminis f. sp. tritici CRL 75-36-700-3]	81
PST79_6592	0.72	3.84		Transport		Excluded from heat map RPKM < 10	phospholipid-transporting atpase 1	ATP binding;phospholipid-translocating ATPase activity;magnesium ion binding;cation transport;integral to membrane;phospholipid transport;ATPase activity, coupled to transmembrane movement of ions, phosphorylative mechanism	8.53e-118	EFP82319	hypothetical protein PGTG_07716 [Puccinia graminis f. sp. tritici CRL 75-36-700-3]	204
PST79_11505	1.02	7.6		Transport		Excluded from heat map RPKM < 10	hypothetical protein PGTG_14889 [Puccinia graminis f. sp. tritici CRL 75-36-700-3]	exocyst;exocytosis	2.47e-44	EFP89048	hypothetical protein PGTG_14889 [Puccinia graminis f. sp. tritici CRL 75-36-700-3]	160
PST79_13110	0.02	0.15		Transport		Excluded from heat map RPKM < 10	hypothetical protein PGTG_03646 [Puccinia graminis f. sp. tritici CRL 75-36-700-3]	binding;vesicle-mediated transport;intracellular protein transport;COPI vesicle coat;structural molecule activity	1.08e-35	EFP77690	hypothetical protein PGTG_03646 [Puccinia graminis f. sp. tritici CRL 75-36-700-3]	111
PST79_6587	0.79	6.26		Transport		Excluded from heat map RPKM < 10	abc transporter	transmembrane transport;integral to membrane;ATPase activity, coupled to transmembrane movement of substances;ATP catabolic process;ATP binding	6.2e-76	EFP76864	hypothetical protein PGTG_02325 [Puccinia graminis f. sp. tritici CRL 75-36-700-3]	194
PST79_7421	0.61	4.85		Transport		Excluded from heat map RPKM < 10	related to gle1-rna export mediator	nuclear pore;poly(A)+ mRNA export from nucleus	1.08e-65	XP_003337571	hypothetical protein PGTG_19112 [Puccinia graminis f. sp. tritici CRL 75-36-700-3]	173
PST79_4437	0.64	5.1		Transport		Excluded from heat map RPKM < 10	nonsense-mediated mrna decay protein	GTP binding;intracellular;protein transporter activity;intracellular protein transport;membrane;small GTPase mediated signal transduction	0	EFP85803	hypothetical protein PGTG_11132 [Puccinia graminis f. sp. tritici CRL 75-36-700-3]	354
PST79_12736	1	8.33		Transport		Excluded from heat map RPKM < 10	udp-glucose:sterol glucosyltransferase	cytoplasm;sterol 3-beta-glucosyltransferase activity;lipid glycosylation;membrane;sterol biosynthetic process;autophagy;protein transport	3.78e-121	EGF97640	family 1 glycosyltransferase [Melampsora larici-populina 98AG31]	224
PST79_11304	1.08	9.67		Transport		Excluded from heat map RPKM < 10	hypothetical protein PGTG_01067 [Puccinia graminis f. sp. tritici CRL 75-36-700-3]	retrograde transport, endosome to Golgi	3.87e-60	XP_003320155	hypothetical protein PGTG_01067 [Puccinia graminis f. sp. tritici CRL 75-36-700-3]	184
PST79_4646	0.28	2.62		Transport		Excluded from heat map RPKM < 10	abc transporter	transport;integral to membrane;ATPase activity, coupled to transmembrane movement of substances;ATP catabolic process;ATP binding	0	EFP88631	hypothetical protein PGTG_14836 [Puccinia graminis f. sp. tritici CRL 75-36-700-3]	331
PST79_5918	0.68	6.9		Transport		Excluded from heat map RPKM < 10	sec24-related protein	cytosol;antigen processing and presentation of peptide antigen via MHC class I;zinc ion binding;protein amino acid N-linked glycosylation via asparagine;post-translational protein modification;COPII vesicle coating;COPII vesicle coat;intracellular protein transport;endoplasmic reticulum membrane	4.87e-125	EHS64579	hypothetical protein PGTG_22368 [Puccinia graminis f. sp. tritici CRL 75-36-700-3]	190
PST79_9980	0.19	2.47		Transport		Excluded from heat map RPKM < 10	udp-glucose:sterol glucosyltransferase	steroid biosynthetic process;sterol 3-beta-glucosyltransferase activity;transport;lipid glycosylation;cell part	2.45e-74	EFP79605	hypothetical protein PGTG_05926 [Puccinia graminis f. sp. tritici CRL 75-36-700-3]	123
PST79_10283	0.69	9.92		Transport		Excluded from heat map RPKM < 10	ccr4-not transcription complex subunit	membrane;transport;transmembrane transporter activity	4.27e-86	EFP80552	hypothetical protein PGTG_06508 [Puccinia graminis f. sp. tritici CRL 75-36-700-3]	177
PST79_507	0.35	5.21		Transport		Excluded from heat map RPKM < 10	cysteine protease atg4	metabolic process;transport;peptidase activity	7.64e-84	GAA97415	hypothetical protein E5Q_04093 [Mixia osmundae IAM 14324]	247
PST79_4357	0.43	9.5		Transport		Excluded from heat map RPKM < 10	calcium channel subunit cch1	calcium ion transport;ion transmembrane transport;integral to membrane;ion channel activity	0	XP_003326341	calcium-channel protein CCH1 [Puccinia graminis f. sp. tritici CRL 75-36-700-3]	467
PST79_2409	0.18	4.5		Transport		Excluded from heat map RPKM < 10	phospholipid-transporting atpase 1	ATP binding;phospholipid-translocating ATPase activity;magnesium ion binding;cation transport;integral to membrane;phospholipid transport;ATPase activity, coupled to transmembrane movement of ions, phosphorylative mechanism	3.74e-107	XP_003326738	P-type ATPase [Puccinia graminis f. sp. tritici CRL 75-36-700-3]	180
PST79_12790	0.12	4.42		Transport		Excluded from heat map RPKM < 10	na(+) h(+) antiporter	transport	3.24e-57	XP_003336043	Na(+)/H(+) antiporter [Puccinia graminis f. sp. tritici CRL 75-36-700-3] >gi|309315033|gb|EFP91624.1| hypothetical protein PGTG_17678 [Puccinia graminis f. sp. tritici CRL 75-36-700-3]	166
PST79_13181	0	8.77		Transport		Excluded from heat map RPKM < 10	related to ste6-abc transporter	transmembrane transport;integral to membrane;ATPase activity, coupled to transmembrane movement of substances;ATP catabolic process;ATP binding	2.15e-82	XP_003328605	cobalt import ATP-binding protein cbiO 2 [Puccinia graminis f. sp. tritici CRL 75-36-700-3]	142
PST79_5354	7.72	0.65		Translation		Excluded from heat map RPKM < 10	eukaryotic translation initiation factor 2c	translational initiation;protein binding;negative regulation of translation involved in gene silencing by miRNA;mRNA catabolic process;RNA processing;endonuclease activity;RNA binding;intracellular organelle;cytoplasmic part;ribonucleoprotein complex	0	EFP82473	hypothetical protein PGTG_08429 [Puccinia graminis f. sp. tritici CRL 75-36-700-3]	407
PST79_12478	1.02	1.37		Translation		Excluded from heat map RPKM < 10	eukaryotic translation initiation factor 3 subunit i	cytoplasm;translational initiation;translation initiation factor activity	1.78e-85	XP_003338224	eukaryotic translation initiation factor 3 subunit I [Puccinia graminis f. sp. tritici CRL 75-36-700-3] >gi|309317214|gb|EFP93805.1| translation initiation factor eIF-3 subunit 2 [Puccinia graminis f. sp. tritici CRL 75-36-700-3]	129
PST79_5849	4.49	6.67		Translation		Excluded from heat map RPKM < 10	ribosome biogenesis protein rlp24	ribosome;structural constituent of ribosome;ribosome biogenesis;translation	3.67e-55	XP_003327837	ribosome biogenesis protein RLP24 [Puccinia graminis f. sp. tritici CRL 75-36-700-3] >gi|309306827|gb|EFP83418.1| large subunit ribosomal protein L24e [Puccinia graminis f. sp. tritici CRL 75-36-700-3]	142
PST79_1686	4.28	6.96		Translation		Excluded from heat map RPKM < 10	isoleucyl-trna synthetase	cytoplasm;isoleucyl-tRNA aminoacylation;ATP binding;isoleucine-tRNA ligase activity	6.64e-146	XP_003328980	isoleucyl-tRNA synthetase [Puccinia graminis f. sp. tritici CRL 75-36-700-3]	272
PST79_750	1.41	2.33		Translation		Excluded from heat map RPKM < 10	hypothetical protein MELLADRAFT_89115 [Melampsora larici-populina 98AG31]	structural constituent of ribosome;RNA binding;small ribosomal subunit;translation	2.45e-29	EGG11972	hypothetical protein MELLADRAFT_89115 [Melampsora larici-populina 98AG31]	68
PST79_1250	929.63	2.07	HAUS	Translation			60s ribosomal protein l6	ribosome;structural constituent of ribosome;translation	1.7e-156	EFP74118	large subunit ribosomal protein L6e [Puccinia graminis f. sp. tritici CRL 75-36-700-3]	257
PST79_3056	207.72	0.52	HAUS	Translation			60s acidic ribosomal protein p0	ribosome;structural constituent of ribosome;ribosome biogenesis;translational elongation	8.87e-169	EFP80232	large subunit ribosomal protein LP0 [Puccinia graminis f. sp. tritici CRL 75-36-700-3]	312
PST79_2929	126.8	0.59	HAUS	Translation			seryl-trna synthetase	cytoplasm;ATP binding;seryl-tRNA aminoacylation;serine-tRNA ligase activity	2.5e-51	EFP74829	seryl-tRNA synthetase [Puccinia graminis f. sp. tritici CRL 75-36-700-3]	100
PST79_3487	382.96	3.11	HAUS	Translation			60s ribosomal protein l9	ribosome;structural constituent of ribosome;translation;rRNA binding	2.95e-128	XP_003334209	60S ribosomal protein L6 [Puccinia graminis f. sp. tritici CRL 75-36-700-3] >gi|331246700|ref|XP_003335982.1| 60S ribosomal protein L6 [Puccinia graminis f. sp. tritici CRL 75-36-700-3] >gi|309313199|gb|EFP89790.1| large subunit ribosomal protein L9e [Puccinia graminis f. sp. tritici CRL 75-36-700-3] >gi|309314972|gb|EFP91563.1| large subunit ribosomal protein L9e [Puccinia graminis f. sp. tritic…	195
PST79_3193	89.14	0.92	HAUS	Translation			60s ribosomal protein l2	ribosome;structural constituent of ribosome;translation	0	EFP82154	large subunit ribosomal protein L4e [Puccinia graminis f. sp. tritici CRL 75-36-700-3]	395
PST79_3061	461.5	6.68	HAUS	Translation			60s ribosomal protein l34	ribosome;mycelium development;structural constituent of ribosome;translation	4.19e-76	XP_003321861	60S ribosomal protein L34 [Puccinia graminis f. sp. tritici CRL 75-36-700-3] >gi|309300851|gb|EFP77442.1| 50S ribosomal protein L34e [Puccinia graminis f. sp. tritici CRL 75-36-700-3]	118
PST79_5029	381.77	9.23	HAUS	Translation			large subunit ribosomal protein lp1	ribosome;structural constituent of ribosome;translational elongation	1.22e-31	EFP89407	large subunit ribosomal protein LP1 [Puccinia graminis f. sp. tritici CRL 75-36-700-3]	134
PST79_10105	222.29	5.95	HAUS	Translation			elongation factor tu	translation elongation factor activity;intracellular;translational elongation;GTP catabolic process;GTPase activity;GTP binding	3.38e-91	XP_003336683	elongation factor Tu [Puccinia graminis f. sp. tritici CRL 75-36-700-3]	146
PST79_3178	194.81	5.46	HAUS	Translation			60s ribosomal protein l13	ribosome;structural constituent of ribosome;translation	1.76e-104	XP_003319398	60S ribosomal protein L13 [Puccinia graminis f. sp. tritici CRL 75-36-700-3] >gi|309298388|gb|EFP74979.1| large subunit ribosomal protein L13e [Puccinia graminis f. sp. tritici CRL 75-36-700-3] >gi|375166418|gb|EHS63153.1| large subunit ribosomal protein L13e, variant [Puccinia graminis f. sp. tritici CRL 75-36-700-3]	193
PST79_4277	343.74	9.87	HAUS	Translation			40s ribosomal protein s20	structural constituent of ribosome;RNA binding;small ribosomal subunit;translation	1.32e-82	XP_003307174	40S ribosomal protein S10 [Puccinia graminis f. sp. tritici CRL 75-36-700-3] >gi|309297577|gb|EFP74168.1| 40S ribosomal protein S20 [Puccinia graminis f. sp. tritici CRL 75-36-700-3]	126
PST79_5242	508.19	14.95	HAUS	Translation			40s ribosomal protein s12	ribosome;structural constituent of ribosome;translation	6.92e-76	XP_003321785	40S ribosomal protein S12 [Puccinia graminis f. sp. tritici CRL 75-36-700-3] >gi|309300775|gb|EFP77366.1| small subunit ribosomal protein S12e [Puccinia graminis f. sp. tritici CRL 75-36-700-3]	152
PST79_5710	807.6	24.12	HAUS	Translation			40s ribosomal protein s27	ribosome;metal ion binding;structural constituent of ribosome;translation	2.11e-58	XP_003332938	40S ribosomal protein S27 [Puccinia graminis f. sp. tritici CRL 75-36-700-3] >gi|331248947|ref|XP_003337094.1| 40S ribosomal protein S27 [Puccinia graminis f. sp. tritici CRL 75-36-700-3] >gi|309311928|gb|EFP88519.1| small subunit ribosomal protein S27e [Puccinia graminis f. sp. tritici CRL 75-36-700-3] >gi|309316084|gb|EFP92675.1| small subunit ribosomal protein S27e [Puccinia graminis f. sp. tr…	100
PST79_4200	384.12	11.96	HAUS	Translation			60s ribosomal protein l43	ribosome;structural constituent of ribosome;translation	1.35e-45	XP_003338060	50S ribosomal protein L37A [Puccinia graminis f. sp. tritici CRL 75-36-700-3] >gi|309317050|gb|EFP93641.1| ribosomal protein L37ae [Puccinia graminis f. sp. tritici CRL 75-36-700-3] >gi|375164882|gb|EFP93311.2| ribosomal protein L37ae [Puccinia graminis f. sp. tritici CRL 75-36-700-3]	89
PST79_175	698.79	25.19	HAUS	Translation			60s ribosomal protein l32	ribosome;structural constituent of ribosome;translation	7.48e-92	EFP85048	large subunit ribosomal protein L32e [Puccinia graminis f. sp. tritici CRL 75-36-700-3]	145
PST79_8074	166.73	6.03	HAUS	Translation			60s ribosomal protein l17	structural constituent of ribosome;large ribosomal subunit;translation	5.07e-125	EFP89147	50S ribosomal protein L22 [Puccinia graminis f. sp. tritici CRL 75-36-700-3]	188
PST79_742	675.29	24.71	HAUS	Translation			60s ribosomal protein l44	ribosome;structural constituent of ribosome;translation	9.05e-76	XP_003328195	hypothetical protein PGTG_09489 [Puccinia graminis f. sp. tritici CRL 75-36-700-3]	124
PST79_7371	234.39	8.63	HAUS	Translation			60s ribosomal protein l18	ribosome;structural constituent of ribosome;translation	2.16e-89	XP_003330526	hypothetical protein PGTG_12063 [Puccinia graminis f. sp. tritici CRL 75-36-700-3] >gi|309309516|gb|EFP86107.1| large subunit ribosomal protein L18e [Puccinia graminis f. sp. tritici CRL 75-36-700-3]	192
PST79_1935	173.83	6.45	HAUS	Translation			60s ribosomal protein l17	structural constituent of ribosome;large ribosomal subunit;translation	3.12e-125	EFP89147	50S ribosomal protein L22 [Puccinia graminis f. sp. tritici CRL 75-36-700-3]	188
PST79_8712	557.61	21.14	HAUS	Translation			small subunit ribosomal protein s30e	ribosome;structural constituent of ribosome;translation	3.72e-42	XP_003333139	hypothetical protein PGTG_14686 [Puccinia graminis f. sp. tritici CRL 75-36-700-3] >gi|309312129|gb|EFP88720.1| small subunit ribosomal protein S30e [Puccinia graminis f. sp. tritici CRL 75-36-700-3]	73
PST79_769	614.86	24.9	HAUS	Translation			40s ribosomal protein s29	ribosome;metal ion binding;structural constituent of ribosome;translation	2.12e-38	EFP75488	hypothetical protein PGTG_00819 [Puccinia graminis f. sp. tritici CRL 75-36-700-3]	63
PST79_10106	191.23	8.04	HAUS	Translation			elongation factor tu	translation elongation factor activity;intracellular;translational elongation;GTP catabolic process;GTPase activity;GTP binding	4.55e-91	XP_003336683	elongation factor Tu [Puccinia graminis f. sp. tritici CRL 75-36-700-3]	146
PST79_8357	547.87	24.75	HAUS	Translation			elongation factor 1-beta	translation elongation factor activity;eukaryotic translation elongation factor 1 complex;translational elongation	1.32e-113	XP_003307382	elongation factor 1-beta [Puccinia graminis f. sp. tritici CRL 75-36-700-3] >gi|309297785|gb|EFP74376.1| elongation factor EF-1 beta subunit [Puccinia graminis f. sp. tritici CRL 75-36-700-3]	230
PST79_1874	532.27	25.15	HAUS	Translation			probable rpl28-60s large subunit ribosomal protein	ribosome;structural constituent of ribosome;translation	1.07e-48	EGG08845	hypothetical protein MELLADRAFT_71355 [Melampsora larici-populina 98AG31]	89
PST79_8298	421.96	20.59	HAUS	Translation			60s ribosomal protein l26	structural constituent of ribosome;large ribosomal subunit;translation;mitochondrion	7.69e-77	XP_003320523	60S ribosomal protein L24 [Puccinia graminis f. sp. tritici CRL 75-36-700-3] >gi|309299513|gb|EFP76104.1| large subunit ribosomal protein L26e [Puccinia graminis f. sp. tritici CRL 75-36-700-3]	134
PST79_5471	281.2	15.6	HAUS	Translation			40s ribosomal protein s14	ribosome;structural constituent of ribosome;translation	2.71e-68	XP_003320810	40S ribosomal protein S11 [Puccinia graminis f. sp. tritici CRL 75-36-700-3] >gi|309299800|gb|EFP76391.1| 40S ribosomal protein S14a [Puccinia graminis f. sp. tritici CRL 75-36-700-3]	146
PST79_3310	157.84	9.17	HAUS	Translation			40s ribosomal protein s7	ribosome;structural constituent of ribosome;translation;binding	1.6e-111	XP_003331872	40S ribosomal protein S7 [Puccinia graminis f. sp. tritici CRL 75-36-700-3] >gi|309310862|gb|EFP87453.1| 40S ribosomal protein S7 [Puccinia graminis f. sp. tritici CRL 75-36-700-3]	163
PST79_11015	549.52	31.93	HAUS	Translation			40s ribosomal protein s21	endonucleolytic cleavage in ITS1 to separate SSU-rRNA from 5.8S rRNA and LSU-rRNA from tricistronic rRNA transcript (SSU-rRNA, 5.8S rRNA, LSU-rRNA);structural constituent of ribosome;cytosolic small ribosomal subunit;translational elongation;endonucleolytic cleavage to generate mature 3'-end of SSU-rRNA from (SSU-rRNA, 5.8S rRNA, LSU-rRNA)	6.72e-56	XP_003320524	ribosomal protein S21 [Puccinia graminis f. sp. tritici CRL 75-36-700-3] >gi|309299514|gb|EFP76105.1| 40S ribosomal protein S21 [Puccinia graminis f. sp. tritici CRL 75-36-700-3]	88
PST79_5017	198.09	11.6	HAUS	Translation			40s ribosomal protein s2	structural constituent of ribosome;RNA binding;small ribosomal subunit;translation	4.02e-140	XP_003328905	40S ribosomal protein S5 [Puccinia graminis f. sp. tritici CRL 75-36-700-3] >gi|309307895|gb|EFP84486.1| small subunit ribosomal protein S2e [Puccinia graminis f. sp. tritici CRL 75-36-700-3]	230
PST79_10788	374.83	22.92	HAUS	Translation			60s ribosomal protein l10a	structural constituent of ribosome;RNA binding;large ribosomal subunit;translation	7.05e-129	EFP78524	large subunit ribosomal protein L10Ae [Puccinia graminis f. sp. tritici CRL 75-36-700-3]	229
PST79_2832	382.19	24.14	HAUS	Translation			ribosomal protein l22	ribosome;structural constituent of ribosome;translation	2.24e-56	XP_003319746	hypothetical protein PGTG_01920 [Puccinia graminis f. sp. tritici CRL 75-36-700-3] >gi|309298736|gb|EFP75327.1| large subunit ribosomal protein L22e [Puccinia graminis f. sp. tritici CRL 75-36-700-3]	121
PST79_450	300.72	19.27	HAUS	Translation			40s ribosomal protein s19	ribosome;mycelium development;structural constituent of ribosome;translation	8.52e-102	XP_003323892	40S ribosomal protein S19 [Puccinia graminis f. sp. tritici CRL 75-36-700-3] >gi|309302882|gb|EFP79473.1| 40S ribosomal protein S19-A [Puccinia graminis f. sp. tritici CRL 75-36-700-3]	178
PST79_1275	99.46	6.43	HAUS	Translation			hydroxymethylglutaryl- synthase	aminoacyl-tRNA ligase activity;hydroxymethylglutaryl-CoA synthase activity;isoprenoid biosynthetic process;tRNA aminoacylation for protein translation;nucleotide binding	0	EFP76607	hydroxymethylglutaryl-CoA synthase [Puccinia graminis f. sp. tritici CRL 75-36-700-3]	486
PST79_1249	469.08	30.6	HAUS	Translation			60s ribosomal protein l37	mitotic spindle elongation;metal ion binding;structural constituent of ribosome;cytosolic large ribosomal subunit;translation;rRNA binding	5.94e-49	XP_003326774	hypothetical protein PGTG_08311 [Puccinia graminis f. sp. tritici CRL 75-36-700-3] >gi|309305764|gb|EFP82355.1| 60S ribosomal protein L37-A [Puccinia graminis f. sp. tritici CRL 75-36-700-3]	102
PST79_1303	248.56	17.42	HAUS	Translation			60s ribosomal protein l31	ribosome;structural constituent of ribosome;translation	4.52e-82	XP_003336688	60S ribosomal protein L31 [Puccinia graminis f. sp. tritici CRL 75-36-700-3] >gi|309315678|gb|EFP92269.1| large subunit ribosomal protein L31e [Puccinia graminis f. sp. tritici CRL 75-36-700-3]	132
PST79_985	472.88	33.77	HAUS	Translation			60s ribosomal protein l19	ribosome;structural constituent of ribosome;translation	2.38e-91	XP_003322587	60S ribosomal protein L19 [Puccinia graminis f. sp. tritici CRL 75-36-700-3] >gi|309301577|gb|EFP78168.1| 50S ribosomal protein L19e [Puccinia graminis f. sp. tritici CRL 75-36-700-3]	193
PST79_444	348.08	26.85	HAUS	Translation			60s ribosomal protein l23a	ribosome;structural constituent of ribosome;translation;rRNA binding;nucleotide binding	5.02e-79	XP_003307108	60S ribosomal protein L23 [Puccinia graminis f. sp. tritici CRL 75-36-700-3] >gi|2507312|sp|P51997.2|RL25_PUCGR RecName: Full=60S ribosomal protein L25 >gi|1707876|gb|AAB41938.1| ribosomal protein L25 [Puccinia graminis f. sp. avenae] >gi|309297511|gb|EFP74102.1| 60S ribosomal protein L25 [Puccinia graminis f. sp. tritici CRL 75-36-700-3]	158
PST79_3409	451.56	35.24	HAUS	Translation			40s ribosomal protein s17	ribosome;structural constituent of ribosome;translation	4.25e-91	XP_003328165	40s ribosomal protein S17 [Puccinia graminis f. sp. tritici CRL 75-36-700-3] >gi|331231028|ref|XP_003328178.1| 40s ribosomal protein S17 [Puccinia graminis f. sp. tritici CRL 75-36-700-3] >gi|309307155|gb|EFP83746.1| 40S ribosomal protein S17 [Puccinia graminis f. sp. tritici CRL 75-36-700-3] >gi|309307168|gb|EFP83759.1| 40S ribosomal protein S17 [Puccinia graminis f. sp. tritici CRL 75-36-700-3]	154
PST79_5156	442.98	35.44	HAUS	Translation			large subunit ribosomal protein l38e	ribosome;structural constituent of ribosome;translation	7.45e-44	XP_003332970	hypothetical protein PGTG_14756 [Puccinia graminis f. sp. tritici CRL 75-36-700-3] >gi|331249298|ref|XP_003337267.1| hypothetical protein PGTG_18912 [Puccinia graminis f. sp. tritici CRL 75-36-700-3] >gi|309311960|gb|EFP88551.1| large subunit ribosomal protein L38e [Puccinia graminis f. sp. tritici CRL 75-36-700-3] >gi|309316257|gb|EFP92848.1| large subunit ribosomal protein L38e [Puccinia gramin…	84
PST79_5512	429.18	34.81	HAUS	Translation			60s ribosomal protein l12	ribosome;structural constituent of ribosome;translation	1.17e-109	XP_003333549	hypothetical protein PGTG_14971 [Puccinia graminis f. sp. tritici CRL 75-36-700-3] >gi|309312539|gb|EFP89130.1| 60S ribosomal protein L12 [Puccinia graminis f. sp. tritici CRL 75-36-700-3]	178
PST79_2767	288.17	24.2	HAUS	Translation			elongation factor 1-gamma	translation elongation factor activity;eukaryotic translation elongation factor 1 complex;translational elongation	0	XP_003319646	elongation factor 1-gamma 1 [Puccinia graminis f. sp. tritici CRL 75-36-700-3] >gi|309298636|gb|EFP75227.1| hypothetical protein PGTG_01820 [Puccinia graminis f. sp. tritici CRL 75-36-700-3]	437
PST79_8277	586.31	49.72	HAUS	Translation			60s ribosomal protein l36	ribosome;structural constituent of ribosome;translation	3.04e-55	XP_003307107	60S ribosomal protein L36 [Puccinia graminis f. sp. tritici CRL 75-36-700-3] >gi|309297510|gb|EFP74101.1| 50S ribosomal protein L36e [Puccinia graminis f. sp. tritici CRL 75-36-700-3]	130
PST79_3631	356.43	30.37	HAUS	Translation			40s ribosomal protein s11	ribosome;structural constituent of ribosome;translation	1.53e-111	EFP78643	40S ribosomal protein S11 [Puccinia graminis f. sp. tritici CRL 75-36-700-3]	162
PST79_876	366.63	31.35	HAUS	Translation			40s ribosomal protein s17	ribosome;structural constituent of ribosome;translation	6.78e-89	XP_003328165	40s ribosomal protein S17 [Puccinia graminis f. sp. tritici CRL 75-36-700-3] >gi|331231028|ref|XP_003328178.1| 40s ribosomal protein S17 [Puccinia graminis f. sp. tritici CRL 75-36-700-3] >gi|309307155|gb|EFP83746.1| 40S ribosomal protein S17 [Puccinia graminis f. sp. tritici CRL 75-36-700-3] >gi|309307168|gb|EFP83759.1| 40S ribosomal protein S17 [Puccinia graminis f. sp. tritici CRL 75-36-700-3]	154
PST79_8656	157.96	13.61	HAUS	Translation			ribosomal protein l16a	structural constituent of ribosome;large ribosomal subunit;translation	2.16e-138	XP_003333059	hypothetical protein PGTG_14845 [Puccinia graminis f. sp. tritici CRL 75-36-700-3] >gi|309312049|gb|EFP88640.1| large subunit ribosomal protein L13Ae [Puccinia graminis f. sp. tritici CRL 75-36-700-3]	223
PST79_2869	71.9	6.47	HAUS	Translation			50s ribosomal protein l4	ribosome;structural constituent of ribosome;translation	0	XP_003320268	50S ribosomal protein L4 [Puccinia graminis f. sp. tritici CRL 75-36-700-3] >gi|309299258|gb|EFP75849.1| hypothetical protein PGTG_01180 [Puccinia graminis f. sp. tritici CRL 75-36-700-3]	333
PST79_5228	927.76	87.15	HAUS	Translation			ubiquitin-40s ribosomal protein s27a-2	ribosome;structural constituent of ribosome;translation	3.11e-39	XP_003326773	ubiquitin [Puccinia graminis f. sp. tritici CRL 75-36-700-3] >gi|309305763|gb|EFP82354.1| ubiquitin-40S ribosomal protein S27a-2 [Puccinia graminis f. sp. tritici CRL 75-36-700-3]	78
PST79_5638	412.14	40.17	HAUS	Translation			40s ribosomal protein s18	ribosome;structural constituent of ribosome;RNA binding;translation	4.34e-96	EFP78169	40S ribosomal protein S18 [Puccinia graminis f. sp. tritici CRL 75-36-700-3]	139
PST79_7306	40.6	3.98	HAUS	Translation			hypothetical protein PGTG_13066 [Puccinia graminis f. sp. tritici CRL 75-36-700-3]	structural constituent of ribosome;RNA binding;large ribosomal subunit;translation	4.12e-97	EFP86684	hypothetical protein PGTG_13066 [Puccinia graminis f. sp. tritici CRL 75-36-700-3]	203
PST79_8264	86.93	8.93	HAUS	Translation			seryl-trna synthetase	cytoplasm;ATP binding;seryl-tRNA aminoacylation;serine-tRNA ligase activity	0	EFP74829	seryl-tRNA synthetase [Puccinia graminis f. sp. tritici CRL 75-36-700-3]	419
PST79_3208	546	56.66	HAUS	Translation			40s ribosomal protein s15	structural constituent of ribosome;RNA binding;small ribosomal subunit;translation	4.81e-100	EGG11972	hypothetical protein MELLADRAFT_89115 [Melampsora larici-populina 98AG31]	160
PST79_3594	83.15	8.77	HAUS	Translation			hypothetical protein PGTG_02258 [Puccinia graminis f. sp. tritici CRL 75-36-700-3]	translation	5.45e-105	XP_003321216	hypothetical protein PGTG_02258 [Puccinia graminis f. sp. tritici CRL 75-36-700-3] >gi|309300206|gb|EFP76797.1| hypothetical protein PGTG_02258 [Puccinia graminis f. sp. tritici CRL 75-36-700-3]	258
PST79_10843	403.28	47.48	HAUS	Translation			40s ribosomal protein s9	structural constituent of ribosome;small ribosomal subunit;translation;rRNA binding	3.27e-110	XP_003325266	40S ribosomal protein S9 [Puccinia graminis f. sp. tritici CRL 75-36-700-3] >gi|309304256|gb|EFP80847.1| 40S ribosomal protein S9-B [Puccinia graminis f. sp. tritici CRL 75-36-700-3]	180
PST79_11221	294.7	34.95	HAUS	Translation			60s ribosomal protein l11	ribosome;structural constituent of ribosome;translation	2.8e-111	EFP75724	60S ribosomal protein L11 [Puccinia graminis f. sp. tritici CRL 75-36-700-3]	159
PST79_5264	322.97	39.08	HAUS	Translation			60s ribosomal protein l23	ribosome;structural constituent of ribosome;translation	3.34e-95	XP_003327910	hypothetical protein PGTG_08677 [Puccinia graminis f. sp. tritici CRL 75-36-700-3] >gi|309306900|gb|EFP83491.1| 60S ribosomal protein L23 [Puccinia graminis f. sp. tritici CRL 75-36-700-3]	145
PST79_3542	119.15	14.65	HAUS	Translation			elongation factor 1-alpha	translation elongation factor activity;translational elongation;GTP catabolic process;GTPase activity;cytoplasm;GTP binding	4.31e-73	EFP88653	elongation factor 1-alpha [Puccinia graminis f. sp. tritici CRL 75-36-700-3]	111
PST79_3000	276.73	34.35	HAUS	Translation			60s ribosomal protein l21	ribosome;structural constituent of ribosome;translation	5.08e-111	XP_003325265	60S ribosomal protein L21 [Puccinia graminis f. sp. tritici CRL 75-36-700-3] >gi|309304255|gb|EFP80846.1| 60S ribosomal protein L21-A [Puccinia graminis f. sp. tritici CRL 75-36-700-3]	162
PST79_3176	362.08	46.21	HAUS	Translation			40s ribosomal protein s3	ribosome;structural constituent of ribosome;translation	1.2e-168	XP_003336191	40S ribosomal protein S3 [Puccinia graminis f. sp. tritici CRL 75-36-700-3] >gi|331252751|ref|XP_003338900.1| 40S ribosomal protein S3 [Puccinia graminis f. sp. tritici CRL 75-36-700-3] >gi|309315181|gb|EFP91772.1| 40S ribosomal protein S1 [Puccinia graminis f. sp. tritici CRL 75-36-700-3] >gi|309317890|gb|EFP94481.1| 40S ribosomal protein S1 [Puccinia graminis f. sp. tritici CRL 75-36-700-3]	256
PST79_5797	197.77	25.31	HAUS	Translation			40s ribosomal protein s22	ribosome;structural constituent of ribosome;translation	6.86e-89	XP_003328164	40S ribosomal protein S8 [Puccinia graminis f. sp. tritici CRL 75-36-700-3] >gi|331231026|ref|XP_003328177.1| 40S ribosomal protein S8 [Puccinia graminis f. sp. tritici CRL 75-36-700-3] >gi|309307154|gb|EFP83745.1| 40S ribosomal protein S22 [Puccinia graminis f. sp. tritici CRL 75-36-700-3] >gi|309307167|gb|EFP83758.1| 40S ribosomal protein S22 [Puccinia graminis f. sp. tritici CRL 75-36-700-3]	141
PST79_11220	279.91	37.81	HAUS	Translation			60s ribosomal protein l11	ribosome;structural constituent of ribosome;translation	2.8e-111	EFP75724	60S ribosomal protein L11 [Puccinia graminis f. sp. tritici CRL 75-36-700-3]	159
PST79_4013	285.85	40.74	HAUS	Translation			40s ribosomal protein s3	structural constituent of ribosome;RNA binding;small ribosomal subunit;translation	1e-167	EFP88552	40S ribosomal protein S3 [Puccinia graminis f. sp. tritici CRL 75-36-700-3]	265
PST79_3311	98.47	14.04	HAUS	Translation			40s ribosomal protein s7	ribosome;structural constituent of ribosome;translation;binding	6.43e-111	XP_003331872	40S ribosomal protein S7 [Puccinia graminis f. sp. tritici CRL 75-36-700-3] >gi|309310862|gb|EFP87453.1| 40S ribosomal protein S7 [Puccinia graminis f. sp. tritici CRL 75-36-700-3]	163
PST79_6391	113.33	16.34	HAUS	Translation			mitochondrial 60s ribosomal protein l38	structural constituent of ribosome;large ribosomal subunit;translation	1.05e-54	EGF99673	hypothetical protein MELLADRAFT_53960 [Melampsora larici-populina 98AG31]	104
PST79_8352	438.18	64.45	HAUS	Translation			40s ribosomal protein s8	structural constituent of ribosome;cytosolic small ribosomal subunit;translational elongation;maturation of SSU-rRNA from tricistronic rRNA transcript (SSU-rRNA, 5.8S rRNA, LSU-rRNA)	3.51e-140	EFP75489	40S ribosomal protein S8 [Puccinia graminis f. sp. tritici CRL 75-36-700-3]	211
PST79_4454	102.59	15.35	HAUS	Translation			hypothetical protein PGTG_00282 [Puccinia graminis f. sp. tritici CRL 75-36-700-3]	ribosome;structural constituent of ribosome;translation;rRNA binding	1.37e-83	EFP74326	hypothetical protein PGTG_00282 [Puccinia graminis f. sp. tritici CRL 75-36-700-3]	125
PST79_7305	18.27	2.77		Translation			hypothetical protein PGTG_13066 [Puccinia graminis f. sp. tritici CRL 75-36-700-3]	structural constituent of ribosome;RNA binding;large ribosomal subunit;translation	4.49e-91	EFP86684	hypothetical protein PGTG_13066 [Puccinia graminis f. sp. tritici CRL 75-36-700-3]	198
PST79_3014	423.81	65.52	HAUS	Translation			40s ribosomal protein s5	structural constituent of ribosome;RNA binding;small ribosomal subunit;translation	3.73e-140	XP_003324404	40S ribosomal protein S5 [Puccinia graminis f. sp. tritici CRL 75-36-700-3] >gi|309303394|gb|EFP79985.1| 40S ribosomal protein S5 [Puccinia graminis f. sp. tritici CRL 75-36-700-3]	214
PST79_5587	122.17	20.43	HAUS	Translation			hypothetical protein PGTG_17769 [Puccinia graminis f. sp. tritici CRL 75-36-700-3]	ribosome;structural constituent of ribosome;translation	7.34e-72	XP_003336188	hypothetical protein PGTG_17769 [Puccinia graminis f. sp. tritici CRL 75-36-700-3] >gi|309315178|gb|EFP91769.1| hypothetical protein PGTG_17769 [Puccinia graminis f. sp. tritici CRL 75-36-700-3]	211
PST79_4972	596.69	102.04	HAUS	Translation			37s ribosomal protein s24	maturation of SSU-rRNA from tricistronic rRNA transcript (SSU-rRNA, 5.8S rRNA, LSU-rRNA);nucleolus;mycelium development;structural constituent of ribosome;translational elongation;cytosolic small ribosomal subunit;nucleotide binding	6.15e-81	XP_003328322	40S ribosomal protein S24 [Puccinia graminis f. sp. tritici CRL 75-36-700-3] >gi|309307312|gb|EFP83903.1| small subunit ribosomal protein S24e [Puccinia graminis f. sp. tritici CRL 75-36-700-3]	145
PST79_4450	601.36	103.01	HAUS	Translation			60s ribosomal protein l10	ribosome;structural constituent of ribosome;translation	3.41e-158	XP_003321154	60S ribosomal protein L10 [Puccinia graminis f. sp. tritici CRL 75-36-700-3] >gi|309300144|gb|EFP76735.1| 60S ribosomal protein L10 [Puccinia graminis f. sp. tritici CRL 75-36-700-3]	223
PST79_5439	427.4	76.07	HAUS	Translation			60s ribosomal protein l18	ribosome;structural constituent of ribosome;translation	1.39e-77	XP_003330039	60S ribosomal protein L18 [Puccinia graminis f. sp. tritici CRL 75-36-700-3] >gi|309309029|gb|EFP85620.1| large subunit ribosomal protein L18Ae [Puccinia graminis f. sp. tritici CRL 75-36-700-3]	121
PST79_7228	30.51	5.48	HAUS	Translation			peptide chain release factor 1	cytoplasm;translational termination;translation release factor activity, codon specific	1.66e-43	XP_003333780	peptide chain release factor 1 [Puccinia graminis f. sp. tritici CRL 75-36-700-3]	90
PST79_11228	456.03	82.35	HAUS	Translation			40s ribosomal protein s23	structural constituent of ribosome;small ribosomal subunit;translation	2.63e-101	EFP94502	40S ribosomal protein S23 [Puccinia graminis f. sp. tritici CRL 75-36-700-3] >gi|375172442|gb|EFP77918.2| 40S ribosomal protein S23 [Puccinia graminis f. sp. tritici CRL 75-36-700-3]	155
PST79_3090	185.13	33.86	HAUS	Translation			heat shock protein	cytoplasm;ATP binding;response to stress;translation	3.56e-133	XP_003324033	hypothetical protein PGTG_05935 [Puccinia graminis f. sp. tritici CRL 75-36-700-3] >gi|309303023|gb|EFP79614.1| heat shock protein SSB [Puccinia graminis f. sp. tritici CRL 75-36-700-3]	241
PST79_3551	73.66	14.13	HAUS	Translation			60s ribosomal protein mitochondrial precursor	structural constituent of ribosome;RNA binding;large ribosomal subunit;transferase activity;translation	5.6e-171	XP_003307487	54S ribosomal protein L2 [Puccinia graminis f. sp. tritici CRL 75-36-700-3] >gi|309297890|gb|EFP74481.1| hypothetical protein PGTG_00437 [Puccinia graminis f. sp. tritici CRL 75-36-700-3]	363
PST79_7164	285.36	57.8	HAUS	Translation			40s ribosomal protein s16	ribosome;structural constituent of ribosome;translation	3.28e-79	XP_003326144	40S ribosomal protein S16 [Puccinia graminis f. sp. tritici CRL 75-36-700-3] >gi|309305134|gb|EFP81725.1| 40S ribosomal protein S16 [Puccinia graminis f. sp. tritici CRL 75-36-700-3]	146
PST79_2581	56.21	11.83	HAUS	Translation			60s ribosomal protein l5-b	ribosome;5S rRNA binding;structural constituent of ribosome;translation	0	EFP91212	large subunit ribosomal protein L5e [Puccinia graminis f. sp. tritici CRL 75-36-700-3]	301
PST79_2877	266.3	56.54	HAUS	Translation			40s ribosomal protein s6	structural constituent of ribosome;rRNA processing;cytosolic small ribosomal subunit;ribosomal small subunit biogenesis;translation	3.8e-144	EFP85707	small subunit ribosomal protein S6e [Puccinia graminis f. sp. tritici CRL 75-36-700-3]	241
PST79_10621	111.25	23.74	HAUS	Translation			hypothetical protein PGTG_04478 [Puccinia graminis f. sp. tritici CRL 75-36-700-3]	ribosome;structural constituent of ribosome;translation	6.7e-111	XP_003322941	hypothetical protein PGTG_04478 [Puccinia graminis f. sp. tritici CRL 75-36-700-3] >gi|309301931|gb|EFP78522.1| hypothetical protein PGTG_04478 [Puccinia graminis f. sp. tritici CRL 75-36-700-3]	232
PST79_744	76.68	16.4	HAUS	Translation			aspartate-trna ligase	cytoplasm;nucleic acid binding;aspartyl-tRNA aminoacylation;ATP binding;aspartate-tRNA ligase activity	7.33e-43	EFP80716	aspartyl-tRNA synthetase [Puccinia graminis f. sp. tritici CRL 75-36-700-3]	77
PST79_10104	60.7	13.02	HAUS	Translation			elongation factor mitochondrial precursor	translation elongation factor activity;intracellular;translational elongation;GTP catabolic process;GTPase activity;GTP binding	1.48e-171	EFP85402	elongation factor EF-Tu [Puccinia graminis f. sp. tritici CRL 75-36-700-3]	284
PST79_216	614.22	133.13	HAUS	Translation			60s ribosomal protein l7	ribosome;structural constituent of ribosome;translation	2.16e-84	XP_003321219	60S ribosomal protein L7 [Puccinia graminis f. sp. tritici CRL 75-36-700-3] >gi|309300209|gb|EFP76800.1| large subunit ribosomal protein L7e [Puccinia graminis f. sp. tritici CRL 75-36-700-3]	153
PST79_3459	261.38	59.69	HAUS	Translation			60s ribosomal protein l14	ribosome;structural constituent of ribosome;translation	4.42e-99	XP_003329349	60S ribosomal protein L14 [Puccinia graminis f. sp. tritici CRL 75-36-700-3] >gi|309308339|gb|EFP84930.1| large subunit ribosomal protein L14e [Puccinia graminis f. sp. tritici CRL 75-36-700-3]	149
PST79_3625	568.49	132.61	HAUS	Translation			60s ribosomal protein l15	ribosome;structural constituent of ribosome;translation	1.26e-149	XP_003322415	60S ribosomal protein L15 [Puccinia graminis f. sp. tritici CRL 75-36-700-3] >gi|309301405|gb|EFP77996.1| 60S ribosomal protein L15-B [Puccinia graminis f. sp. tritici CRL 75-36-700-3]	229
PST79_5073	37.78	9.04	HAUS	Translation			eukaryotic translation initiation factor 2 subunit 3	translational initiation;GTP binding;translation initiation factor activity;GTP catabolic process;GTPase activity	9.48e-115	XP_003324874	eukaryotic translation initiation factor 2 subunit 3 [Puccinia graminis f. sp. tritici CRL 75-36-700-3]	179
PST79_898	244.8	59.1	HAUS	Translation			hypothetical protein PGTG_13806 [Puccinia graminis f. sp. tritici CRL 75-36-700-3]	ribosome;structural constituent of ribosome;translation	2.51e-104	XP_003332421	hypothetical protein PGTG_13806 [Puccinia graminis f. sp. tritici CRL 75-36-700-3] >gi|309311411|gb|EFP88002.1| hypothetical protein PGTG_13806 [Puccinia graminis f. sp. tritici CRL 75-36-700-3]	189
PST79_7559	24.89	6.06		Translation			eukaryotic translation initiation factor 3 subunit d	cytoplasm;translational initiation;mycelium development;DNA binding;translation initiation factor activity	9.87e-80	XP_003328654	eukaryotic translation initiation factor 3 subunit D [Puccinia graminis f. sp. tritici CRL 75-36-700-3]	116
PST79_3917	109.95	28.42	HAUS	Translation			hypothetical protein PGTG_07129 [Puccinia graminis f. sp. tritici CRL 75-36-700-3]	ribosome;structural constituent of ribosome;translation	9.9e-52	XP_003325296	hypothetical protein PGTG_07129 [Puccinia graminis f. sp. tritici CRL 75-36-700-3] >gi|309304286|gb|EFP80877.1| hypothetical protein PGTG_07129 [Puccinia graminis f. sp. tritici CRL 75-36-700-3]	112
PST79_3110	117.42	30.53	HAUS	Translation			50s ribosomal protein l13	ribosome;structural constituent of ribosome;translation	3e-72	XP_003335717	50S ribosomal protein L13 [Puccinia graminis f. sp. tritici CRL 75-36-700-3]	110
PST79_625	291.8	76.84	HAUS	Translation			60s ribosomal protein l3	ribosome;structural constituent of ribosome;translation	0	XP_003329195	60S ribosomal protein L3 [Puccinia graminis f. sp. tritici CRL 75-36-700-3] >gi|309308185|gb|EFP84776.1| 60S ribosomal protein L3 [Puccinia graminis f. sp. tritici CRL 75-36-700-3]	400
PST79_8703	410.25	109.05	HAUS	Translation			60s ribosomal protein l2	structural constituent of ribosome;RNA binding;large ribosomal subunit;translation	2.69e-163	XP_003327064	60S ribosomal protein L2 [Puccinia graminis f. sp. tritici CRL 75-36-700-3] >gi|309306054|gb|EFP82645.1| 60S ribosomal protein L8 [Puccinia graminis f. sp. tritici CRL 75-36-700-3]	239
PST79_7558	42.57	11.77	HAUS	Translation			eukaryotic translation initiation factor 3 subunit d	cytoplasm;translational initiation;transcription factor activity;sequence-specific DNA binding;mycelium development;translation initiation factor activity;nucleus;regulation of transcription, DNA-dependent	9.75e-108	EFP84235	translation initiation factor eIF-3 subunit 7 [Puccinia graminis f. sp. tritici CRL 75-36-700-3]	175
PST79_5637	75.05	21.96	HAUS	Translation			40s ribosomal protein s18	ribosome;structural constituent of ribosome;RNA binding;translation	4.08e-86	EFP78169	40S ribosomal protein S18 [Puccinia graminis f. sp. tritici CRL 75-36-700-3]	145
PST79_3177	246.77	75.36	HAUS	Translation			60s ribosomal protein l13	ribosome;structural constituent of ribosome;translation	2.04e-120	XP_003319398	60S ribosomal protein L13 [Puccinia graminis f. sp. tritici CRL 75-36-700-3] >gi|309298388|gb|EFP74979.1| large subunit ribosomal protein L13e [Puccinia graminis f. sp. tritici CRL 75-36-700-3] >gi|375166418|gb|EHS63153.1| large subunit ribosomal protein L13e, variant [Puccinia graminis f. sp. tritici CRL 75-36-700-3]	205
PST79_10121	27.75	8.5		Translation			isoleucyl-trna synthetase	cytoplasm;isoleucyl-tRNA aminoacylation;ATP binding;isoleucine-tRNA ligase activity	7.69e-105	XP_003328980	isoleucyl-tRNA synthetase [Puccinia graminis f. sp. tritici CRL 75-36-700-3]	176
PST79_3091	152.34	48.68	HAUS	Translation			heat shock protein	cytoplasm;ATP binding;response to stress;translation	3.56e-133	XP_003324033	hypothetical protein PGTG_05935 [Puccinia graminis f. sp. tritici CRL 75-36-700-3] >gi|309303023|gb|EFP79614.1| heat shock protein SSB [Puccinia graminis f. sp. tritici CRL 75-36-700-3]	241
PST79_4490	39.11	12.84	HAUS	Translation			50s ribosomal protein l17	ribosome;structural constituent of ribosome;translation	7.5e-163	EFP86661	hypothetical protein PGTG_13043 [Puccinia graminis f. sp. tritici CRL 75-36-700-3]	339
PST79_7308	12.78	4.29		Translation			hypothetical protein PGTG_13066 [Puccinia graminis f. sp. tritici CRL 75-36-700-3]	structural constituent of ribosome;RNA binding;large ribosomal subunit;translation	4.95e-47	XP_003331103	hypothetical protein PGTG_13066 [Puccinia graminis f. sp. tritici CRL 75-36-700-3]	145
PST79_622	167.51	56.72	HAUS	Translation			ubiquitin-conjugating enzyme e2 n	translation initiation factor activity;translational initiation;acid-amino acid ligase activity;ATP binding;GTP catabolic process;GTPase activity;GTP binding	1.75e-103	XP_003329595	ubiquitin-conjugating enzyme E2 [Puccinia graminis f. sp. tritici CRL 75-36-700-3] >gi|309308585|gb|EFP85176.1| ubiquitin-conjugating enzyme E2 N [Puccinia graminis f. sp. tritici CRL 75-36-700-3]	157
PST79_4100	56.75	19.45	HAUS	Translation			hypothetical protein PGTG_12128 [Puccinia graminis f. sp. tritici CRL 75-36-700-3]	ribosome;structural constituent of ribosome;translation	2.68e-57	XP_003330591	hypothetical protein PGTG_12128 [Puccinia graminis f. sp. tritici CRL 75-36-700-3]	104
PST79_5742	87.84	30.64	HAUS	Translation			30s ribosomal protein s17	ribosome;structural constituent of ribosome;translation	2.11e-37	EFP82639	30S ribosomal protein S17 [Puccinia graminis f. sp. tritici CRL 75-36-700-3]	99
PST79_9205	65.07	22.82	HAUS	Translation			eukaryotic translation initiation factor 3 subunit g-like	eukaryotic translation initiation factor 3 complex;translational initiation;protein binding;translation initiation factor activity;nucleotide binding	1.54e-144	XP_003336499	eukaryotic translation initiation factor 3 [Puccinia graminis f. sp. tritici CRL 75-36-700-3] >gi|309315489|gb|EFP92080.1| hypothetical protein PGTG_18170 [Puccinia graminis f. sp. tritici CRL 75-36-700-3]	307
PST79_11054	53.7	19.42	HAUS	Translation			hypothetical protein PGTG_11377 [Puccinia graminis f. sp. tritici CRL 75-36-700-3]	ribosome;structural constituent of ribosome;translation	3.86e-115	XP_003329627	hypothetical protein PGTG_11377 [Puccinia graminis f. sp. tritici CRL 75-36-700-3] >gi|309308617|gb|EFP85208.1| hypothetical protein PGTG_11377 [Puccinia graminis f. sp. tritici CRL 75-36-700-3]	213
PST79_4136	445.89	161.94	HAUS	Translation			eukaryotic translation initiation factor 1	translational initiation;translation initiation factor activity	5e-53	XP_003319710	eukaryotic translation initiation factor 1B [Puccinia graminis f. sp. tritici CRL 75-36-700-3] >gi|309298700|gb|EFP75291.1| hypothetical protein PGTG_01884 [Puccinia graminis f. sp. tritici CRL 75-36-700-3]	106
PST79_9269	67.71	25.41	HAUS	Translation			phenylalanyl-trna synthetase subunit beta	cytoplasm;phenylalanine-tRNA ligase activity;RNA binding;ATP binding;magnesium ion binding;phenylalanyl-tRNA aminoacylation	9.88e-40	XP_003319653	phenylalanyl-tRNA synthetase subunit beta [Puccinia graminis f. sp. tritici CRL 75-36-700-3] >gi|309298643|gb|EFP75234.1| phenylalanyl-tRNA synthetase, beta subunit [Puccinia graminis f. sp. tritici CRL 75-36-700-3]	120
PST79_3449	592.98	227.91	HAUS	Translation			translationally-controlled tumor protein	cytoplasm;translation;microtubule	6.81e-105	XP_003336002	cytoplasm protein [Puccinia graminis f. sp. tritici CRL 75-36-700-3] >gi|309314992|gb|EFP91583.1| translationally-controlled tumor protein [Puccinia graminis f. sp. tritici CRL 75-36-700-3]	197
PST79_5257	54.88	23.76	HAUS	Translation			60s ribosomal protein l7	ribosome;structural constituent of ribosome;translation	6.31e-124	XP_003307079	hypothetical protein PGTG_00029 [Puccinia graminis f. sp. tritici CRL 75-36-700-3] >gi|309297482|gb|EFP74073.1| hypothetical protein PGTG_00029 [Puccinia graminis f. sp. tritici CRL 75-36-700-3]	193
PST79_3541	856.88	373.12	HAUS	Translation			elongation factor 1-alpha	translation elongation factor activity;translational elongation;GTP catabolic process;GTPase activity;cytoplasm;GTP binding	0	EFP88653	elongation factor 1-alpha [Puccinia graminis f. sp. tritici CRL 75-36-700-3]	444
PST79_3187	50	22	HAUS	Translation			eukaryotic translation initiation factor 3 subunit b	cytoplasm;nucleotide binding;translational initiation;translation initiation factor activity	0	EFP86688	translation initiation factor eIF-3 subunit 9 [Puccinia graminis f. sp. tritici CRL 75-36-700-3]	495
PST79_8051	53.24	23.57	HAUS	Translation			hypothetical protein PGTG_06911 [Puccinia graminis f. sp. tritici CRL 75-36-700-3]	ribosome;structural constituent of ribosome;translation	3.02e-33	XP_003325709	hypothetical protein PGTG_06911 [Puccinia graminis f. sp. tritici CRL 75-36-700-3] >gi|309304699|gb|EFP81290.1| hypothetical protein PGTG_06911 [Puccinia graminis f. sp. tritici CRL 75-36-700-3]	94
PST79_3146	256.48	116.65	HAUS	Translation			eukaryotic translation initiation factor 1a	cytosol;translational initiation;translation initiation factor activity	3.3e-78	XP_003329582	eukaryotic translation initiation factor 1A [Puccinia graminis f. sp. tritici CRL 75-36-700-3] >gi|331251562|ref|XP_003338375.1| eukaryotic translation initiation factor 1A [Puccinia graminis f. sp. tritici CRL 75-36-700-3] >gi|309308572|gb|EFP85163.1| eukaryotic translation initiation factor 1A, X-chromosomal [Puccinia graminis f. sp. tritici CRL 75-36-700-3] >gi|309317365|gb|EFP93956.1| eukaryo…	131
PST79_1982	118.32	56.4	HAUS	Translation			atp-dependent rna helicase eif4a	cytoplasm;translational initiation;ATP-dependent helicase activity;ATP binding;translation initiation factor activity	0	XP_003325060	eukaryotic initiation factor 4A-II [Puccinia graminis f. sp. tritici CRL 75-36-700-3] >gi|309304050|gb|EFP80641.1| ATP-dependent RNA helicase eIF4A [Puccinia graminis f. sp. tritici CRL 75-36-700-3]	305
PST79_2322	48.99	23.73	HAUS	Translation			50s ribosomal protein l3	ribosome;structural constituent of ribosome;translation	2.39e-172	XP_003320108	50S ribosomal protein L3 [Puccinia graminis f. sp. tritici CRL 75-36-700-3] >gi|309299098|gb|EFP75689.1| hypothetical protein PGTG_01020 [Puccinia graminis f. sp. tritici CRL 75-36-700-3]	255
PST79_6370	59.89	30.6		Translation			hypothetical protein PGTG_21123 [Puccinia graminis f. sp. tritici CRL 75-36-700-3]	ribosome;structural constituent of ribosome;translation	5.15e-44	EHS62577	hypothetical protein PGTG_21123 [Puccinia graminis f. sp. tritici CRL 75-36-700-3]	90
PST79_3517	46.34	23.82		Translation			elongation factor g 1	translation elongation factor activity;mitochondrion;translational elongation;GTP catabolic process;GTPase activity;GTP binding	0	XP_003330716	elongation factor G 1 [Puccinia graminis f. sp. tritici CRL 75-36-700-3] >gi|309309706|gb|EFP86297.1| elongation factor G, mitochondrial, partial [Puccinia graminis f. sp. tritici CRL 75-36-700-3]	642
PST79_8183	2289.1	1183.99		Translation			ribosomal protein s3	mitochondrial small ribosomal subunit;structural constituent of ribosome;chloroplast;translation;rRNA binding	6.46e-47	YP_398405	rps3 [Triticum aestivum] >gi|169649058|gb|ACA62619.1| rps3 [Triticum aestivum]	84
PST79_3376	79.77	41.39		Translation			rnase l inhibitor-like protein	translation initiation factor activity;translational initiation;iron-sulfur cluster binding;ATP catabolic process;electron carrier activity;ATP binding;ATPase activity;transporter activity	0	EFP92179	ABC transporter E family member 2 [Puccinia graminis f. sp. tritici CRL 75-36-700-3]	594
PST79_7594	72.9	37.84		Translation			protein	structural constituent of ribosome;large ribosomal subunit;translation	1.65e-143	XP_003326128	39S ribosomal protein L15 [Puccinia graminis f. sp. tritici CRL 75-36-700-3] >gi|309305118|gb|EFP81709.1| hypothetical protein PGTG_07958 [Puccinia graminis f. sp. tritici CRL 75-36-700-3]	278
PST79_6205	110.01	57.32		Translation			hypothetical protein PGTG_04184 [Puccinia graminis f. sp. tritici CRL 75-36-700-3]	ribosome;structural constituent of ribosome;translation	9.13e-113	EFP78228	hypothetical protein PGTG_04184 [Puccinia graminis f. sp. tritici CRL 75-36-700-3]	191
PST79_5369	69.32	36.49		Translation			related to eukaryotic translation initiation factor 3 subunit 11	translational initiation;binding;intracellular part	1.84e-137	XP_003334791	hypothetical protein PGTG_16132 [Puccinia graminis f. sp. tritici CRL 75-36-700-3] >gi|331249836|ref|XP_003337532.1| hypothetical protein PGTG_19218 [Puccinia graminis f. sp. tritici CRL 75-36-700-3] >gi|309313781|gb|EFP90372.1| hypothetical protein PGTG_16132 [Puccinia graminis f. sp. tritici CRL 75-36-700-3] >gi|309316522|gb|EFP93113.1| hypothetical protein PGTG_19218 [Puccinia graminis f. sp. …	272
PST79_321	51.86	27.35		Translation			30s ribosomal protein s10	ribosome;structural constituent of ribosome;translation	4.04e-141	XP_003325876	30S ribosomal protein S10 [Puccinia graminis f. sp. tritici CRL 75-36-700-3] >gi|309304866|gb|EFP81457.1| hypothetical protein PGTG_07078 [Puccinia graminis f. sp. tritici CRL 75-36-700-3]	262
PST79_4070	28.28	15.89		Translation			phenylalanine-trna ligase	cytoplasm;phenylalanine-tRNA ligase activity;ATP binding;phenylalanyl-tRNA aminoacylation;tRNA binding	0	EFP85370	phenylalanyl-tRNA synthetase alpha chain [Puccinia graminis f. sp. tritici CRL 75-36-700-3]	521
PST79_1145	140.79	79.31		Translation			50s ribosomal protein l19	ribosome;structural constituent of ribosome;translation	1.05e-122	XP_003326687	50s ribosomal protein l19 [Puccinia graminis f. sp. tritici CRL 75-36-700-3] >gi|309305677|gb|EFP82268.1| hypothetical protein PGTG_07665 [Puccinia graminis f. sp. tritici CRL 75-36-700-3]	242
PST79_264	26.42	15.41		Translation			asparaginyl-trna synthetase	cytoplasm;DNA binding;asparagine-tRNA ligase activity;ATP binding;asparaginyl-tRNA aminoacylation	7.67e-74	EFP75328	hypothetical protein PGTG_01921 [Puccinia graminis f. sp. tritici CRL 75-36-700-3]	177
PST79_873	48.13	28.52		Translation			hypothetical protein PGTG_05722 [Puccinia graminis f. sp. tritici CRL 75-36-700-3]	signal recognition particle, endoplasmic reticulum targeting;endoplasmic reticulum signal peptide binding;negative regulation of translational elongation;7S RNA binding;SRP-dependent cotranslational protein targeting to membrane	5.69e-33	XP_003323820	hypothetical protein PGTG_05722 [Puccinia graminis f. sp. tritici CRL 75-36-700-3] >gi|309302810|gb|EFP79401.1| hypothetical protein PGTG_05722 [Puccinia graminis f. sp. tritici CRL 75-36-700-3]	91
PST79_7431	25.08	14.88		Translation			hypothetical protein PGTG_11005 [Puccinia graminis f. sp. tritici CRL 75-36-700-3]	ribosome;structural constituent of ribosome;translation	1.6e-128	XP_003330095	hypothetical protein PGTG_11005 [Puccinia graminis f. sp. tritici CRL 75-36-700-3] >gi|309309085|gb|EFP85676.1| hypothetical protein PGTG_11005 [Puccinia graminis f. sp. tritici CRL 75-36-700-3]	215
PST79_6878	22.66	13.5		Translation			cysteinyl-trna synthetase	aminoacyl-tRNA ligase activity;tRNA aminoacylation for protein translation;nucleotide binding	4.21e-90	EFP89839	cysteinyl-tRNA synthetase [Puccinia graminis f. sp. tritici CRL 75-36-700-3]	252
PST79_3675	41.56	24.84		Translation			hypothetical protein PGTG_10495 [Puccinia graminis f. sp. tritici CRL 75-36-700-3]	translational initiation;translation initiation factor activity	1.84e-57	XP_003328536	hypothetical protein PGTG_10495 [Puccinia graminis f. sp. tritici CRL 75-36-700-3] >gi|309307526|gb|EFP84117.1| hypothetical protein PGTG_10495 [Puccinia graminis f. sp. tritici CRL 75-36-700-3]	214
PST79_3234	57.25	34.92		Translation			translation initiation factor eif2 alpha subunit	eukaryotic translation initiation factor 2 complex;translational initiation;translation initiation factor activity	1.3e-162	EFP88026	translation initiation factor eIF-2 alpha subunit [Puccinia graminis f. sp. tritici CRL 75-36-700-3]	298
PST79_7341	76.09	46.57		Translation			hypothetical protein PGTG_00231 [Puccinia graminis f. sp. tritici CRL 75-36-700-3]	ribosome;structural constituent of ribosome;translation	3.78e-75	XP_003307281	hypothetical protein PGTG_00231 [Puccinia graminis f. sp. tritici CRL 75-36-700-3] >gi|309297684|gb|EFP74275.1| hypothetical protein PGTG_00231 [Puccinia graminis f. sp. tritici CRL 75-36-700-3]	128
PST79_545	74.1	45.47		Translation			37s ribosomal protein s5	ribosome;structural constituent of ribosome;RNA binding;translation	1.04e-158	EFP88255	hypothetical protein PGTG_14339 [Puccinia graminis f. sp. tritici CRL 75-36-700-3]	285
PST79_3673	57.01	35.12		Translation			eukaryotic peptide chain release factor subunit 1	cytoplasm;translational termination;translation release factor activity, codon specific	0	EFP75315	eukaryotic peptide chain release factor subunit 1 [Puccinia graminis f. sp. tritici CRL 75-36-700-3]	364
PST79_12793	32.06	20.25		Translation			hypothetical protein PGTG_07171 [Puccinia graminis f. sp. tritici CRL 75-36-700-3]	ribosome;structural constituent of ribosome;translation	5.7e-68	EFP80919	hypothetical protein PGTG_07171 [Puccinia graminis f. sp. tritici CRL 75-36-700-3]	175
PST79_2530	71.99	46.37		Translation			hypothetical protein PGTG_04286 [Puccinia graminis f. sp. tritici CRL 75-36-700-3]	ribosome;structural constituent of ribosome;translation	1.98e-180	XP_003322749	hypothetical protein PGTG_04286 [Puccinia graminis f. sp. tritici CRL 75-36-700-3] >gi|309301739|gb|EFP78330.1| hypothetical protein PGTG_04286 [Puccinia graminis f. sp. tritici CRL 75-36-700-3]	362
PST79_4834	75.33	48.55		Translation			prolyl-trna synthetase	cytoplasm;proline-tRNA ligase activity;prolyl-tRNA aminoacylation;ATP binding	0	EFP92375	prolyl-tRNA synthetase [Puccinia graminis f. sp. tritici CRL 75-36-700-3]	431
PST79_5848	37.61	24.26		Translation			ribosome biogenesis protein rlp24	ribosome;structural constituent of ribosome;ribosome biogenesis;translation	8.1e-155	XP_003327837	ribosome biogenesis protein RLP24 [Puccinia graminis f. sp. tritici CRL 75-36-700-3] >gi|309306827|gb|EFP83418.1| large subunit ribosomal protein L24e [Puccinia graminis f. sp. tritici CRL 75-36-700-3]	241
PST79_5070	406.25	262.83		Translation			translation initiation factor eif2 gamma subunit	translational initiation;GTP binding;translation initiation factor activity;GTP catabolic process;GTPase activity	4.54e-74	EFP80455	eukaryotic translation initiation factor 2 subunit gamma [Puccinia graminis f. sp. tritici CRL 75-36-700-3]	142
PST79_5911	79.76	51.72		Translation			30s ribosomal protein s13	ribosome;structural constituent of ribosome;RNA binding;translation	1.36e-102	XP_003337697	30s ribosomal protein s13 [Puccinia graminis f. sp. tritici CRL 75-36-700-3] >gi|309316687|gb|EFP93278.1| hypothetical protein PGTG_19325 [Puccinia graminis f. sp. tritici CRL 75-36-700-3]	192
PST79_5719	66.79	43.55		Translation			30s ribosomal protein s8	ribosome;structural constituent of ribosome;translation	1.86e-82	XP_003326597	hypothetical protein PGTG_07575 [Puccinia graminis f. sp. tritici CRL 75-36-700-3] >gi|309305587|gb|EFP82178.1| 30S ribosomal protein S8 [Puccinia graminis f. sp. tritici CRL 75-36-700-3]	161
PST79_9236	39.26	25.65		Translation			arginyl-trna synthetase	cytoplasm;arginine-tRNA ligase activity;arginyl-tRNA aminoacylation;ATP binding	0	XP_003323045	arginyl-tRNA synthetase [Puccinia graminis f. sp. tritici CRL 75-36-700-3] >gi|309302035|gb|EFP78626.1| arginyl-tRNA synthetase [Puccinia graminis f. sp. tritici CRL 75-36-700-3]	271
PST79_3543	278.88	182.28		Translation			elongation factor 1-alpha	translation elongation factor activity;translational elongation;GTP catabolic process;GTPase activity;cytoplasm;GTP binding	6.49e-76	EFP88653	elongation factor 1-alpha [Puccinia graminis f. sp. tritici CRL 75-36-700-3]	116
PST79_4684	39.48	26.27		Translation			related to tyrosyl-trna synthetase	cytosol;apoptosis;soluble fraction;signal transducer activity;extracellular space;nucleotide binding;signal transduction;interleukin-8 receptor binding;tRNA aminoacylation for protein translation;tRNA binding;tyrosine-tRNA ligase activity;nucleus	1.38e-146	XP_003334036	multisynthetase complex auxiliary component p43 [Puccinia graminis f. sp. tritici CRL 75-36-700-3] >gi|309313026|gb|EFP89617.1| methionyl-tRNA synthetase [Puccinia graminis f. sp. tritici CRL 75-36-700-3]	375
PST79_2831	86.56	59.76		Translation			atp dependent rna helicase	cytoplasm;translational initiation;ATP-dependent helicase activity;ATP binding;translation initiation factor activity	0	EFP85687	hypothetical protein PGTG_11016 [Puccinia graminis f. sp. tritici CRL 75-36-700-3]	623
PST79_10910	46.31	32.01		Translation			hypothetical protein PGTG_05054 [Puccinia graminis f. sp. tritici CRL 75-36-700-3]	structural constituent of ribosome;large ribosomal subunit;translation	5.57e-51	XP_003324248	hypothetical protein PGTG_05054 [Puccinia graminis f. sp. tritici CRL 75-36-700-3] >gi|309303238|gb|EFP79829.1| hypothetical protein PGTG_05054 [Puccinia graminis f. sp. tritici CRL 75-36-700-3]	178
PST79_1136	36.81	25.65		Translation			translation initiation factor eif2 alpha subunit	eukaryotic translation initiation factor 2 complex;translational initiation;translation initiation factor activity	9.16e-127	EFP88026	translation initiation factor eIF-2 alpha subunit [Puccinia graminis f. sp. tritici CRL 75-36-700-3]	209
PST79_1983	73.86	52.13		Translation			atp-dependent rna helicase eif4a	cytoplasm;translational initiation;ATP-dependent helicase activity;ATP binding;translation initiation factor activity	0	XP_003325060	eukaryotic initiation factor 4A-II [Puccinia graminis f. sp. tritici CRL 75-36-700-3] >gi|309304050|gb|EFP80641.1| ATP-dependent RNA helicase eIF4A [Puccinia graminis f. sp. tritici CRL 75-36-700-3]	305
PST79_1034	37.12	26.25		Translation			asparaginyl-trna synthetase	cytoplasm;nucleic acid binding;asparagine-tRNA ligase activity;ATP binding;asparaginyl-tRNA aminoacylation	0	XP_003322992	asparaginyl-tRNA synthetase [Puccinia graminis f. sp. tritici CRL 75-36-700-3] >gi|309301982|gb|EFP78573.1| asparaginyl-tRNA synthetase [Puccinia graminis f. sp. tritici CRL 75-36-700-3]	326
PST79_4104	31.49	22.68		Translation			valine-trna ligase	cytoplasm;valyl-tRNA aminoacylation;ATP binding;valine-tRNA ligase activity	0	EFP89516	valyl-tRNA synthetase [Puccinia graminis f. sp. tritici CRL 75-36-700-3]	694
PST79_1053	48.31	35.25		Translation			eukaryotic translation initiation factor 3 subunit c	eukaryotic translation initiation factor 3 complex;translational initiation;mycelium development;translation initiation factor activity	0	EFP83302	translation initiation factor eIF-3 subunit 8 [Puccinia graminis f. sp. tritici CRL 75-36-700-3]	565
PST79_2060	60.92	45.77		Translation			hypothetical protein PGTG_14134 [Puccinia graminis f. sp. tritici CRL 75-36-700-3]	mitochondrial ribosome;structural constituent of ribosome;translation	1.25e-169	EFP88795	hypothetical protein PGTG_14134 [Puccinia graminis f. sp. tritici CRL 75-36-700-3]	391
PST79_8583	60.51	46.05		Translation			eukaryotic translation initiation factor 6	translational initiation;mature ribosome assembly;translation initiation factor activity;ribosome binding	7.61e-170	XP_003336751	eukaryotic translation initiation factor 6 [Puccinia graminis f. sp. tritici CRL 75-36-700-3] >gi|309315741|gb|EFP92332.1| eukaryotic translation initiation factor 6 [Puccinia graminis f. sp. tritici CRL 75-36-700-3]	267
PST79_10524	54.97	42.64		Translation			eukaryotic translation initiation factor 3 subunit 6	cytoplasm;translational initiation;translation initiation factor activity	0	XP_003330040	eukaryotic translation initiation factor 3 subunit 6 [Puccinia graminis f. sp. tritici CRL 75-36-700-3]	402
PST79_4320	21.57	16.82		Translation			u3 snornp-associated protein cic1 utp30 family	structural constituent of ribosome;RNA binding;large ribosomal subunit;translation	4.12e-113	XP_003330893	U3 snoRNP-associated protein Cic1/Utp30 family protein [Puccinia graminis f. sp. tritici CRL 75-36-700-3] >gi|309309883|gb|EFP86474.1| hypothetical protein PGTG_12430 [Puccinia graminis f. sp. tritici CRL 75-36-700-3]	261
PST79_4773	30.91	24.61		Translation			histidyl-trna synthetase	cytoplasm;histidyl-tRNA aminoacylation;ATP binding;histidine-tRNA ligase activity	0	XP_003324728	histidyl-tRNA synthetase [Puccinia graminis f. sp. tritici CRL 75-36-700-3] >gi|309303718|gb|EFP80309.1| histidyl-tRNA synthetase [Puccinia graminis f. sp. tritici CRL 75-36-700-3]	520
PST79_4750	37.88	30.37		Translation			40s ribosomal protein s2	structural constituent of ribosome;small ribosomal subunit;translation	3.78e-153	XP_003337005	37S ribosomal protein S2 [Puccinia graminis f. sp. tritici CRL 75-36-700-3] >gi|309315995|gb|EFP92586.1| hypothetical protein PGTG_18718 [Puccinia graminis f. sp. tritici CRL 75-36-700-3]	279
PST79_3254	88.31	71.43		Translation			translation initiation factor	translational initiation;translation initiation factor activity	4.67e-144	XP_003328968	eukaryotic translation initiation factor 2 subunit beta [Puccinia graminis f. sp. tritici CRL 75-36-700-3] >gi|309307958|gb|EFP84549.1| hypothetical protein PGTG_10708 [Puccinia graminis f. sp. tritici CRL 75-36-700-3]	246
PST79_10863	120.37	98.09		Translation			eukaryotic initiation factor 4a-12	translation initiation factor activity;translational initiation;nucleolus;rRNA processing;ATP-dependent helicase activity;ATP binding	1.4e-80	EGF99087	hypothetical protein MELLADRAFT_50777 [Melampsora larici-populina 98AG31]	144
PST79_7958	77.54	64.15		Translation			mrna export factor elf1	translation elongation factor activity;ATP catabolic process;translational elongation;ATP binding;ATPase activity;nucleus	0	XP_003319416	elongation factor 3 [Puccinia graminis f. sp. tritici CRL 75-36-700-3] >gi|309298406|gb|EFP74997.1| hypothetical protein PGTG_01590 [Puccinia graminis f. sp. tritici CRL 75-36-700-3]	1104
PST79_3165	54.28	45.42		Translation			leucine-trna ligase	cytoplasm;leucine-tRNA ligase activity;leucyl-tRNA aminoacylation;ATP binding	0	XP_003323683	leucyl-tRNA synthetase [Puccinia graminis f. sp. tritici CRL 75-36-700-3]	343
PST79_404	35	29.66		Translation			threonyl-trna synthetase	cytoplasm;threonine-tRNA ligase activity;ATP binding;threonyl-tRNA aminoacylation	0	EFP84688	threonyl-tRNA synthetase [Puccinia graminis f. sp. tritici CRL 75-36-700-3]	559
PST79_8265	382.42	324.7		Translation			eukaryotic translation initiation factor 5a	translation initiation factor activity;translational initiation;translation elongation factor activity;translational frameshifting;peptidyl-lysine modification to hypusine;positive regulation of translational termination;ribosome binding;positive regulation of translational elongation	3.25e-108	EFP83018	translation initiation factor eIF-5A [Puccinia graminis f. sp. tritici CRL 75-36-700-3]	157
PST79_726	25.04	21.32		Translation			eukaryotic translation initiation factor 3 subunit	translational initiation;translation initiation factor activity	0	XP_003338166	eukaryotic translation initiation factor 3 subunit 6 [Puccinia graminis f. sp. tritici CRL 75-36-700-3]	366
PST79_9891	41.84	36.12		Translation			ribosomal protein l6	ribosome;structural constituent of ribosome;translation;rRNA binding	2.86e-168	XP_003320520	50S ribosomal protein L6 [Puccinia graminis f. sp. tritici CRL 75-36-700-3]	299
PST79_831	64.14	55.39		Translation			eukaryotic translation initiation factor 3 subunit f	translational initiation;translation initiation factor activity	0	XP_003323050	eukaryotic translation initiation factor 3 subunit F [Puccinia graminis f. sp. tritici CRL 75-36-700-3] >gi|309302040|gb|EFP78631.1| hypothetical protein PGTG_04587 [Puccinia graminis f. sp. tritici CRL 75-36-700-3]	318
PST79_2607	128.98	111.87		Translation			eukaryotic translation initiation factor 5	RNA metabolic process;translational initiation;translation initiation factor activity	0	XP_003323365	eukaryotic translation initiation factor 5 [Puccinia graminis f. sp. tritici CRL 75-36-700-3] >gi|309302355|gb|EFP78946.1| translation initiation factor eIF-5 [Puccinia graminis f. sp. tritici CRL 75-36-700-3]	308
PST79_7430	21.08	18.45		Translation			phenylalanyl-trna synthetase	cytoplasm;phenylalanine-tRNA ligase activity;ATP binding;magnesium ion binding;phenylalanyl-tRNA aminoacylation;tRNA processing;tRNA binding	2.76e-110	EHS62472	phenylalanyl-tRNA synthetase [Puccinia graminis f. sp. tritici CRL 75-36-700-3]	236
PST79_10911	23.92	21.1		Translation			pol ii transcription elongation factor	translation elongation factor activity;translational elongation	1.75e-157	XP_003324906	pol II transcription elongation factor [Puccinia graminis f. sp. tritici CRL 75-36-700-3] >gi|309303896|gb|EFP80487.1| hypothetical protein PGTG_06443 [Puccinia graminis f. sp. tritici CRL 75-36-700-3]	369
PST79_4531	57.66	51.2		Translation			glycyl-trna synthetase	cytoplasm;glycyl-tRNA aminoacylation;ATP binding;glycine-tRNA ligase activity	0	EFP81005	glycyl-tRNA synthetase [Puccinia graminis f. sp. tritici CRL 75-36-700-3]	362
PST79_725	42.7	40.87		Translation			eukaryotic translation initiation factor 3 subunit	translational initiation;translation initiation factor activity	0	XP_003338166	eukaryotic translation initiation factor 3 subunit 6 [Puccinia graminis f. sp. tritici CRL 75-36-700-3]	357
PST79_11493	24.8	23.95		Translation			tyrosyl-trna synthetase	aminoacyl-tRNA ligase activity;tRNA aminoacylation for protein translation;nucleotide binding	4.88e-92	XP_003333334	hypothetical protein PGTG_15118 [Puccinia graminis f. sp. tritici CRL 75-36-700-3]	246
PST79_3626	15.84	15.78		Translation			37s ribosomal protein rsm22	methylation;translation;methyltransferase activity	1.84e-159	EHS62959	hypothetical protein, variant [Puccinia graminis f. sp. tritici CRL 75-36-700-3] >gi|375165636|gb|EFP80844.2| hypothetical protein PGTG_07096 [Puccinia graminis f. sp. tritici CRL 75-36-700-3]	298
PST79_2977	48.26	48.55		Translation			eukaryotic initiation factor 4f subunit p130	RNA metabolic process;translational initiation;translation initiation factor activity	0	EFP92583	hypothetical protein PGTG_18715 [Puccinia graminis f. sp. tritici CRL 75-36-700-3]	871
PST79_10974	12.99	13.37		Translation			eukaryotic translation initiation factor 3 62 kda subunit	translation initiation factor activity;translational initiation	0	XP_003307486	hypothetical protein PGTG_00436 [Puccinia graminis f. sp. tritici CRL 75-36-700-3]	334
PST79_3426	55.33	61.73		Translation			eukaryotic translation initiation factor 3 subunit	translational initiation;translation initiation factor activity	0	XP_003338224	eukaryotic translation initiation factor 3 subunit I [Puccinia graminis f. sp. tritici CRL 75-36-700-3] >gi|309317214|gb|EFP93805.1| translation initiation factor eIF-3 subunit 2 [Puccinia graminis f. sp. tritici CRL 75-36-700-3]	335
PST79_5649	28.07	32.33		Translation			hypothetical protein PGTG_07415 [Puccinia graminis f. sp. tritici CRL 75-36-700-3]	signal recognition particle;negative regulation of translational elongation;7S RNA binding;SRP-dependent cotranslational protein targeting to membrane	2.93e-58	EFP81163	hypothetical protein PGTG_07415 [Puccinia graminis f. sp. tritici CRL 75-36-700-3]	143
PST79_6605	79.65	91.9		Translation			ribosomal protein l27	ribosome;NAD or NADH binding;structural constituent of ribosome;magnesium ion binding;tricarboxylic acid cycle;isocitrate dehydrogenase (NAD+) activity;translation	3.52e-96	EFP75333	hypothetical protein PGTG_01926 [Puccinia graminis f. sp. tritici CRL 75-36-700-3]	184
PST79_4206	17.59	20.47		Translation			transcription factor tfiid complex 145 kda	translational initiation;translation initiation factor activity;transferase activity;zinc ion binding	0	XP_003322138	transcription initiation factor tfiid 111 kDa subunit [Puccinia graminis f. sp. tritici CRL 75-36-700-3] >gi|309301128|gb|EFP77719.1| hypothetical protein PGTG_03675 [Puccinia graminis f. sp. tritici CRL 75-36-700-3]	491
PST79_5882	15.42	18.17		Translation			transcription initiation factor taf9	DNA binding;transcription initiation;translational initiation;translation initiation factor activity	3.94e-81	XP_003321163	transcription initiation factor Taf9 [Puccinia graminis f. sp. tritici CRL 75-36-700-3] >gi|309300153|gb|EFP76744.1| hypothetical protein PGTG_02205 [Puccinia graminis f. sp. tritici CRL 75-36-700-3]	154
PST79_3912	109.19	130.66		Translation			elongation factor 2	translation elongation factor activity;translational elongation;GTP catabolic process;GTPase activity;cytoplasm;GTP binding	2.42e-42	XP_003326139	elongation factor 2 [Puccinia graminis f. sp. tritici CRL 75-36-700-3] >gi|309305129|gb|EFP81720.1| elongation factor 2 [Puccinia graminis f. sp. tritici CRL 75-36-700-3]	71
PST79_10983	19.82	24.12		Translation			isoleucyl-trna synthetase	cytoplasm;isoleucyl-tRNA aminoacylation;ATP binding;isoleucine-tRNA ligase activity	4.58e-102	XP_003327597	isoleucyl-tRNA synthetase [Puccinia graminis f. sp. tritici CRL 75-36-700-3]	199
PST79_11516	8.03	10		Translation			eukaryotic translation initiation factor 3 subunit 7	translational initiation;translation initiation factor activity	3.3e-105	EFP84235	translation initiation factor eIF-3 subunit 7 [Puccinia graminis f. sp. tritici CRL 75-36-700-3]	193
PST79_4101	14.18	17.73		Translation			hypothetical protein PGTG_12128 [Puccinia graminis f. sp. tritici CRL 75-36-700-3]	ribosome;structural constituent of ribosome;translation	4.71e-108	EFP86172	hypothetical protein PGTG_12128 [Puccinia graminis f. sp. tritici CRL 75-36-700-3]	215
PST79_11168	17.07	22.22		Translation			hypothetical protein PGTG_13448 [Puccinia graminis f. sp. tritici CRL 75-36-700-3]	translational termination;translation release factor activity	1.38e-45	EFP87662	hypothetical protein PGTG_13448 [Puccinia graminis f. sp. tritici CRL 75-36-700-3]	130
PST79_4043	71.56	96.48		Translation			lysine-trna ligase	cytoplasm;nucleic acid binding;lysine-tRNA ligase activity;lysyl-tRNA aminoacylation;ATP binding	0	EGG09213	hypothetical protein MELLADRAFT_104502 [Melampsora larici-populina 98AG31]	602
PST79_5527	16.56	22.55		Translation			tyrosyl-trna synthetase	cytosol;apoptosis;soluble fraction;signal transducer activity;extracellular space;ATP binding;tyrosyl-tRNA aminoacylation;signal transduction;interleukin-8 receptor binding;tRNA binding;tyrosine-tRNA ligase activity;nucleus	3.44e-136	EFP89357	tyrosyl-tRNA synthetase [Puccinia graminis f. sp. tritici CRL 75-36-700-3]	206
PST79_4953	18.63	25.98		Translation			aspartate-trna ligase	cytoplasm;nucleic acid binding;aspartyl-tRNA aminoacylation;ATP binding;aspartate-tRNA ligase activity	0	EFP80716	aspartyl-tRNA synthetase [Puccinia graminis f. sp. tritici CRL 75-36-700-3]	519
PST79_1072	14.96	21.34		Translation			translation initiation factor eif2b delta subunit	translational initiation;translation initiation factor activity	0	XP_003336936	hypothetical protein PGTG_18515 [Puccinia graminis f. sp. tritici CRL 75-36-700-3]	448
PST79_5071	17.81	26.13		Translation			translation initiation factor eif2 gamma subunit	translational initiation;GTP binding;translation initiation factor activity;GTP catabolic process;GTPase activity	4.18e-115	EFP80455	eukaryotic translation initiation factor 2 subunit gamma [Puccinia graminis f. sp. tritici CRL 75-36-700-3]	175
PST79_3101	39.53	60.63		Translation			karyopherin kap123	protein transporter activity;valine-tRNA ligase activity;valyl-tRNA aminoacylation;ATP binding;intracellular protein transport;cytoplasm	1.27e-128	EFP82391	hypothetical protein PGTG_08347 [Puccinia graminis f. sp. tritici CRL 75-36-700-3]	232
PST79_4297	11.73	18.39		Translation			glutamine-trna ligase	cytoplasm;glutamine-tRNA ligase activity;glutaminyl-tRNA aminoacylation;ATP binding	0	EGG10545	hypothetical protein MELLADRAFT_42176 [Melampsora larici-populina 98AG31]	497
PST79_9433	13.43	21.23		Translation			alanyl-trna synthetase	cytoplasm;alanine-tRNA ligase activity;alanyl-tRNA aminoacylation;nucleic acid binding;ATP binding	0	EFP84485	alanyl-tRNA synthetase [Puccinia graminis f. sp. tritici CRL 75-36-700-3]	523
PST79_226	26.49	42.27		Translation			peptide chain release factor erf subunit 2	translation elongation factor activity;translation release factor activity;translational elongation;GTP catabolic process;GTPase activity;translational termination;GTP binding	0	EFP92428	peptide chain release factor eRF subunit 2 [Puccinia graminis f. sp. tritici CRL 75-36-700-3]	641
PST79_1801	77.33	124.3		Translation			elongation factor 3	translation elongation factor activity;ATP catabolic process;translational elongation;ATP binding;ATPase activity;nucleus	0	XP_003320455	elongation factor 3 [Puccinia graminis f. sp. tritici CRL 75-36-700-3] >gi|309299445|gb|EFP76036.1| elongation factor EF-3 [Puccinia graminis f. sp. tritici CRL 75-36-700-3]	709
PST79_2822	17.13	28.12		Translation			elongation factor g 1	transmembrane transport;translation elongation factor activity;mitochondrion;integral to membrane;translational elongation;GTP catabolic process;GTPase activity;GTP binding	2.55e-148	EFP90546	hypothetical protein PGTG_16572 [Puccinia graminis f. sp. tritici CRL 75-36-700-3]	252
PST79_10909	24.14	39.96		Translation			hypothetical protein PGTG_05054 [Puccinia graminis f. sp. tritici CRL 75-36-700-3]	structural constituent of ribosome;large ribosomal subunit;translation	7.73e-51	XP_003324248	hypothetical protein PGTG_05054 [Puccinia graminis f. sp. tritici CRL 75-36-700-3] >gi|309303238|gb|EFP79829.1| hypothetical protein PGTG_05054 [Puccinia graminis f. sp. tritici CRL 75-36-700-3]	146
PST79_11544	7.51	12.59		Translation			transcription elongation factor tfiis	translation elongation factor activity;regulation of transcription from RNA polymerase II promoter;DNA binding;regulation of RNA elongation;nucleus;zinc ion binding;translational elongation	5.7e-121	EFP92061	transcription elongation factor S-II [Puccinia graminis f. sp. tritici CRL 75-36-700-3]	195
PST79_4337	22.87	38.5		Translation			methionyl-trna synthetase	cytoplasm;methionyl-tRNA aminoacylation;ATP binding;methionine-tRNA ligase activity	0	EFP90098	hypothetical protein PGTG_15946 [Puccinia graminis f. sp. tritici CRL 75-36-700-3]	496
PST79_13092	10.9	19.05		Translation			phenylalanyl-trna synthetase	cytoplasm;phenylalanine-tRNA ligase activity;ATP binding;magnesium ion binding;phenylalanyl-tRNA aminoacylation;tRNA processing;tRNA binding	3.44e-58	XP_003307239	phenylalanyl-tRNA synthetase [Puccinia graminis f. sp. tritici CRL 75-36-700-3]	138
PST79_5950	47.69	86.21		Translation			30s ribosomal protein s12	structural constituent of ribosome;oxidoreductase activity, acting on paired donors, with incorporation or reduction of molecular oxygen, 2-oxoglutarate as one donor, and incorporation of one atom each of oxygen into both donors;small ribosomal subunit;translation;rRNA binding;tRNA binding;oxidation reduction	1.2e-97	XP_003321917	30S ribosomal protein S12 [Puccinia graminis f. sp. tritici CRL 75-36-700-3] >gi|309300907|gb|EFP77498.1| small subunit ribosomal protein S12 [Puccinia graminis f. sp. tritici CRL 75-36-700-3]	171
PST79_12641	12.16	22.17		Translation			glycosyltransferase family 2 protein	translation initiation factor activity;translational initiation;cytoplasmic vesicle membrane;integral to membrane;myosin complex;cellular cell wall organization;ATP binding;motor activity;heme binding;chitin synthase activity;plasma membrane	0	ABB70410	hypothetical chitin synthase class V [Puccinia graminis]	303
PST79_9271	11.89	22.09		Translation			phenylalanyl-trna beta subunit	cytoplasm;phenylalanine-tRNA ligase activity;RNA binding;ATP binding;magnesium ion binding;phenylalanyl-tRNA aminoacylation	0	XP_003319653	phenylalanyl-tRNA synthetase subunit beta [Puccinia graminis f. sp. tritici CRL 75-36-700-3] >gi|309298643|gb|EFP75234.1| phenylalanyl-tRNA synthetase, beta subunit [Puccinia graminis f. sp. tritici CRL 75-36-700-3]	326
PST79_9265	11.97	23.27		Translation			translation initiation factor if-2	translation initiation factor activity;translational initiation;GTP catabolic process;GTPase activity;GTP binding	0	EFP92593	hypothetical protein PGTG_18725 [Puccinia graminis f. sp. tritici CRL 75-36-700-3]	539
PST79_5462	14.96	29.9		Translation			translation initiation factor eif-2b beta subunit	translational initiation;translation initiation factor activity	6.6e-175	XP_003336864	translation initiation factor eIF-2B subunit beta [Puccinia graminis f. sp. tritici CRL 75-36-700-3] >gi|309315854|gb|EFP92445.1| hypothetical protein PGTG_18270 [Puccinia graminis f. sp. tritici CRL 75-36-700-3]	358
PST79_6208	14.16	31.53		Translation			tfiid and saga subunit	translational initiation;translation initiation factor activity;nucleus;regulation of transcription, DNA-dependent	0	EFP83784	hypothetical protein PGTG_09497 [Puccinia graminis f. sp. tritici CRL 75-36-700-3]	467
PST79_4995	17.7	41.6	SPO	Translation			116 kda u5 small nuclear ribonucleoprotein component	translation elongation factor activity;calcium ion binding;protein folding;translational elongation;GTP catabolic process;GTPase activity;unfolded protein binding;ribonucleoprotein complex;endoplasmic reticulum;GTP binding	0	EFP92183	elongation factor EF-2 [Puccinia graminis f. sp. tritici CRL 75-36-700-3]	730
PST79_10587	5.84	14.41		Translation			asparaginyl-trna synthetase	DNA binding;asparagine-tRNA ligase activity;ATP binding;asparaginyl-tRNA aminoacylation;mitochondrion	6.55e-87	EFP75328	hypothetical protein PGTG_01921 [Puccinia graminis f. sp. tritici CRL 75-36-700-3]	156
PST79_454	11.11	27.49		Translation			tryptophanyl-trna synthetase	cytoplasm;tryptophan-tRNA ligase activity;tryptophanyl-tRNA aminoacylation;ATP binding	0	EFP78266	tryptophanyl-tRNA synthetase [Puccinia graminis f. sp. tritici CRL 75-36-700-3]	283
PST79_11010	38.05	95.65	SPO	Translation			atp-dependent rna helicase eif4a	cytoplasm;translation elongation factor activity;translational initiation;ATP-dependent helicase activity;mycelium development;ATP binding;translation initiation factor activity;translational elongation	3.85e-57	EGG08478	hypothetical protein MELLADRAFT_47739 [Melampsora larici-populina 98AG31]	97
PST79_6523	5.79	14.95		Translation			isoleucyl-trna synthetase	cytoplasm;isoleucyl-tRNA aminoacylation;ATP binding;isoleucine-tRNA ligase activity	8.86e-82	XP_003327597	isoleucyl-tRNA synthetase [Puccinia graminis f. sp. tritici CRL 75-36-700-3]	199
PST79_7973	8.2	23.73		Translation			transcription initiation protein spt5	translation elongation factor activity;translational elongation;positive regulation of RNA elongation from RNA polymerase II promoter	0	EFP92243	hypothetical protein PGTG_18458 [Puccinia graminis f. sp. tritici CRL 75-36-700-3]	867
PST79_346	4.4	13.39		Translation			related to 80 kda nuclear cap binding protein	translational initiation;translation initiation factor activity;RNA metabolic process	1.45e-134	EFP82697	hypothetical protein PGTG_08893 [Puccinia graminis f. sp. tritici CRL 75-36-700-3]	296
PST79_6031	19.86	63.11	SPO	Translation			translation initiation factor eif-2b subunit alpha	translational initiation;translation initiation factor activity	0	EFP79065	hypothetical protein PGTG_05021 [Puccinia graminis f. sp. tritici CRL 75-36-700-3]	368
PST79_12482	6.82	23.16		Translation			elongation factor-2 kinase	translation elongation factor activity;ATP-dependent helicase activity;kinase activity;phosphorylation;ATP binding;translational elongation	6.18e-109	XP_003332163	hypothetical protein PGTG_13530 [Puccinia graminis f. sp. tritici CRL 75-36-700-3] >gi|309311153|gb|EFP87744.1| hypothetical protein PGTG_13530 [Puccinia graminis f. sp. tritici CRL 75-36-700-3]	223
PST79_4640	6.07	21.25		Translation			yhr020w-like protein	cytoplasm;proline-tRNA ligase activity;prolyl-tRNA aminoacylation;ATP binding	6.04e-91	EFP92375	prolyl-tRNA synthetase [Puccinia graminis f. sp. tritici CRL 75-36-700-3]	252
PST79_3099	21.44	75.31	SPO	Translation			importin beta-4	protein transporter activity;intracellular;nucleotide binding;aminoacyl-tRNA ligase activity;tRNA aminoacylation for protein translation;intracellular protein transport	0	EFP82391	hypothetical protein PGTG_08347 [Puccinia graminis f. sp. tritici CRL 75-36-700-3]	744
PST79_10861	36.9	131.28	SPO	Translation			atp-dependent rna helicase fal1	translation initiation factor activity;translational initiation;nucleolus;rRNA processing;ATP-dependent helicase activity;ATP binding	1.01e-173	EGF99087	hypothetical protein MELLADRAFT_50777 [Melampsora larici-populina 98AG31]	260
PST79_1398	3.92	14.34		Translation			eukaryotic translation initiation factor 3 subunit	cytoplasm;nucleotide binding;translational initiation;translation initiation factor activity	6.95e-139	XP_003331107	eukaryotic translation initiation factor 3 subunit B [Puccinia graminis f. sp. tritici CRL 75-36-700-3]	213
PST79_2527	8.87	32.8	SPO	Translation			transcription factor tfiiib complex subunit brf1	translation initiation factor activity;translational initiation;zinc ion binding;transcription initiation;positive regulation of transcription, DNA-dependent;nucleus	0	XP_003335068	transcription initiation factor IIIB chain BRF [Puccinia graminis f. sp. tritici CRL 75-36-700-3] >gi|309314058|gb|EFP90649.1| hypothetical protein PGTG_16675 [Puccinia graminis f. sp. tritici CRL 75-36-700-3]	648
PST79_3856	7	25.97		Translation			transcription initiation factor tfiie alpha subunit	translational initiation;sequence-specific DNA binding;translation initiation factor activity	0	XP_003321271	transcription initiation factor TFIIE alpha subunit [Puccinia graminis f. sp. tritici CRL 75-36-700-3] >gi|309300261|gb|EFP76852.1| hypothetical protein PGTG_02313 [Puccinia graminis f. sp. tritici CRL 75-36-700-3]	441
PST79_1775	108.81	442.62	SPO	Translation			tata-box-binding protein	translational initiation;DNA binding;transcription initiation from RNA polymerase II promoter;translation initiation factor activity;regulation of transcription, DNA-dependent	4.28e-146	EGG05358	hypothetical protein MELLADRAFT_75016 [Melampsora larici-populina 98AG31]	262
PST79_6687	6.86	28.96	SPO	Translation			translation initiation factor eif-2b epsilon subunit	translational initiation;translation initiation factor activity;transferase activity	0	XP_003320646	translation initiation factor eIF-2B subunit epsilon [Puccinia graminis f. sp. tritici CRL 75-36-700-3]	580
PST79_11523	6.02	25.68		Translation			prolyl-trna synthetase	cytoplasm;proline-tRNA ligase activity;prolyl-tRNA aminoacylation;ATP binding	2.31e-36	XP_003336794	hypothetical protein PGTG_18362 [Puccinia graminis f. sp. tritici CRL 75-36-700-3]	65
PST79_11698	2.48	10.59		Translation			a-pheromone processing metallopeptidase ste23	ribosome;metalloendopeptidase activity;structural constituent of ribosome;proteolysis;zinc ion binding;translation	1.1e-64	EHS62578	hypothetical protein PGTG_21124 [Puccinia graminis f. sp. tritici CRL 75-36-700-3]	133
PST79_12039	3.75	16.03		Translation			asparaginyl-trna synthetase	cytoplasm;nucleic acid binding;asparagine-tRNA ligase activity;ATP binding;asparaginyl-tRNA aminoacylation	3.64e-105	EGG10379	hypothetical protein MELLADRAFT_51822 [Melampsora larici-populina 98AG31]	261
PST79_3330	31.26	135.42	SPO	Translation			elongation factor 2	translation elongation factor activity;GTP binding;GTP catabolic process;translational elongation;GTPase activity	0	XP_003326139	elongation factor 2 [Puccinia graminis f. sp. tritici CRL 75-36-700-3] >gi|309305129|gb|EFP81720.1| elongation factor 2 [Puccinia graminis f. sp. tritici CRL 75-36-700-3]	565
PST79_11671	5.72	25.97	SPO	Translation			ribosome biogenesis protein	translation elongation factor activity;GTP binding;GTP catabolic process;translational elongation;GTPase activity	0	EFP78381	hypothetical protein PGTG_04337 [Puccinia graminis f. sp. tritici CRL 75-36-700-3]	331
PST79_6138	2.92	13.36		Translation			prolyl-trna synthetase	cytoplasm;proline-tRNA ligase activity;prolyl-tRNA aminoacylation;ATP binding	3.28e-141	EHS63647	hypothetical protein PGTG_21656 [Puccinia graminis f. sp. tritici CRL 75-36-700-3]	286
PST79_3175	7.05	33.49	SPO	Translation			eukaryotic translation initiation factor 3 subunit	translational initiation;translation initiation factor activity	0	EFP92088	hypothetical protein PGTG_18178 [Puccinia graminis f. sp. tritici CRL 75-36-700-3]	319
PST79_1305	2.61	12.64		Translation			cysteinyl-trna synthetase	cytoplasm;cysteinyl-tRNA aminoacylation;ATP binding;cysteine-tRNA ligase activity	8.88e-74	XP_003334258	cysteinyl-tRNA synthetase [Puccinia graminis f. sp. tritici CRL 75-36-700-3]	179
PST79_7429	3.98	19.37		Translation			phenylalanyl-trna synthetase	phenylalanyl-tRNA aminoacylation;tRNA processing;ATP binding;phenylalanine-tRNA ligase activity;magnesium ion binding;tRNA binding;cytoplasm	9.04e-74	XP_003307239	phenylalanyl-tRNA synthetase [Puccinia graminis f. sp. tritici CRL 75-36-700-3]	182
PST79_3163	6.22	30.42	SPO	Translation			leucyl-trna synthetase	cytoplasm;leucine-tRNA ligase activity;leucyl-tRNA aminoacylation;ATP binding	0	EFP79264	leucyl-tRNA synthetase [Puccinia graminis f. sp. tritici CRL 75-36-700-3]	507
PST79_9448	17.8	91.11	SPO	Translation			atp-dependent rna helicase dhh1	translation initiation factor activity;translational initiation;regulation of translation;cytoplasmic mRNA processing body;ATP-dependent helicase activity;ATP binding;mRNA processing;mRNA transport	0	EGG12255	hypothetical protein MELLADRAFT_46659 [Melampsora larici-populina 98AG31]	539
PST79_3093	13.88	74.57	SPO	Translation			heat shock protein sks2 (heat shock cognate protein hsc1)	cytoplasm;ATP binding;response to stress;translation	0	XP_003324033	hypothetical protein PGTG_05935 [Puccinia graminis f. sp. tritici CRL 75-36-700-3] >gi|309303023|gb|EFP79614.1| heat shock protein SSB [Puccinia graminis f. sp. tritici CRL 75-36-700-3]	241
PST79_12005	3.76	20.67		Translation			isoleucyl-trna synthetase	cytoplasm;isoleucyl-tRNA aminoacylation;ATP binding;isoleucine-tRNA ligase activity	0	EFP83178	isoleucyl-tRNA synthetase [Puccinia graminis f. sp. tritici CRL 75-36-700-3]	256
PST79_4989	4.69	26.36	SPO	Translation			eukaryotic translation initiation factor 3 subunit c	eukaryotic translation initiation factor 3 complex;translational initiation;translation initiation factor activity	2.27e-43	XP_003327721	eukaryotic translation initiation factor 3 subunit C [Puccinia graminis f. sp. tritici CRL 75-36-700-3]	97
PST79_7698	6.19	37.41	SPO	Translation			glycine-trna ligase	cytoplasm;glycyl-tRNA aminoacylation;ATP binding;glycine-tRNA ligase activity	1.43e-87	XP_003325424	hypothetical protein PGTG_07257 [Puccinia graminis f. sp. tritici CRL 75-36-700-3]	187
PST79_9566	35.02	213.42	SPO	Translation			elongation factor 1-alpha	translation elongation factor activity;translational elongation;GTP catabolic process;GTPase activity;cytoplasm;GTP binding	0	EFP88653	elongation factor 1-alpha [Puccinia graminis f. sp. tritici CRL 75-36-700-3]	333
PST79_9209	5.8	35.8	SPO	Translation			eukaryotic translation initiation factor 3 subunit 6	translation;binding	4.29e-100	EFP93747	hypothetical protein PGTG_19774 [Puccinia graminis f. sp. tritici CRL 75-36-700-3]	268
PST79_13144	3.59	23.34		Translation			methionyl-trna synthetase	methionyl-tRNA aminoacylation;ATP binding;methionine-tRNA ligase activity;cytosol;mitochondrion;tRNA binding	2.84e-67	XP_003334517	methionyl-tRNA synthetase [Puccinia graminis f. sp. tritici CRL 75-36-700-3]	125
PST79_12038	2.67	17.51		Translation			asparaginyl-trna synthetase	cytoplasm;nucleic acid binding;asparagine-tRNA ligase activity;ATP binding;asparaginyl-tRNA aminoacylation	1.75e-98	EGG10379	hypothetical protein MELLADRAFT_51822 [Melampsora larici-populina 98AG31]	207
PST79_405	3.16	21.66		Translation			threonyl-trna synthetase	cytoplasm;threonine-tRNA ligase activity;ATP binding;threonyl-tRNA aminoacylation	2.43e-88	XP_003329107	threonyl-tRNA synthetase [Puccinia graminis f. sp. tritici CRL 75-36-700-3]	165
PST79_816	1.94	13.6		Translation			gtp-binding protein	translation;mitochondrion;GTP catabolic process;GTPase activity;membrane;GTP binding	2.26e-87	XP_003333387	GTP-binding protein lepA [Puccinia graminis f. sp. tritici CRL 75-36-700-3]	209
PST79_4105	1.46	12.02		Translation			valyl-trna synthetase	cytoplasm;valyl-tRNA aminoacylation;ATP binding;valine-tRNA ligase activity	0	EFP89516	valyl-tRNA synthetase [Puccinia graminis f. sp. tritici CRL 75-36-700-3]	393
PST79_5758	1.65	14.37		Translation			transcription initiation factor tfiid 111 kda subunit	zinc ion binding;translational initiation;translation initiation factor activity	1.23e-126	XP_003322138	transcription initiation factor tfiid 111 kDa subunit [Puccinia graminis f. sp. tritici CRL 75-36-700-3] >gi|309301128|gb|EFP77719.1| hypothetical protein PGTG_03675 [Puccinia graminis f. sp. tritici CRL 75-36-700-3]	227
PST79_3914	26.92	251.42	SPO	Translation			transcription initiation factor iib	translational initiation;transcription initiation;translation initiation factor activity;zinc ion binding;regulation of transcription, DNA-dependent	0	XP_003321932	transcription initiation factor IIB [Puccinia graminis f. sp. tritici CRL 75-36-700-3] >gi|309300922|gb|EFP77513.1| hypothetical protein PGTG_03469 [Puccinia graminis f. sp. tritici CRL 75-36-700-3]	354
PST79_6399	2.86	27.44	SPO	Translation			transcription elongation factor spt6	translation elongation factor activity;regulation of transcription from RNA polymerase II promoter;regulation of RNA elongation;translational elongation	0	EFP76066	hypothetical protein PGTG_02507 [Puccinia graminis f. sp. tritici CRL 75-36-700-3]	459
PST79_4549	1.31	14.02		Translation			pol ii transcription elongation factor	translation elongation factor activity;translational elongation	0	XP_003324906	pol II transcription elongation factor [Puccinia graminis f. sp. tritici CRL 75-36-700-3] >gi|309303896|gb|EFP80487.1| hypothetical protein PGTG_06443 [Puccinia graminis f. sp. tritici CRL 75-36-700-3]	417
PST79_1632	1.32	14.86		Translation			glutaminyl-trna synthetase	cytoplasm;glutamine-tRNA ligase activity;glutaminyl-tRNA aminoacylation;ATP binding	1.69e-104	EHS64840	glutaminyl-tRNA synthetase [Puccinia graminis f. sp. tritici CRL 75-36-700-3]	213
PST79_2941	4.34	49.24	SPO	Translation			polyadenylate-binding protein	cytoplasm;RNA binding;mRNA transport;mRNA processing;regulation of translation;nucleus;nucleotide binding	0	XP_003329214	polyadenylate-binding protein [Puccinia graminis f. sp. tritici CRL 75-36-700-3] >gi|375168424|gb|EHS63645.1| hypothetical protein, variant [Puccinia graminis f. sp. tritici CRL 75-36-700-3]	554
PST79_10598	1.39	15.84		Translation			isoleucyl-trna synthetase	cytoplasm;isoleucyl-tRNA aminoacylation;ATP binding;isoleucine-tRNA ligase activity	1.93e-138	EFP83178	isoleucyl-tRNA synthetase [Puccinia graminis f. sp. tritici CRL 75-36-700-3]	198
PST79_5757	1.09	15.73		Translation			transcription initiation factor tfiid 111 kda subunit	zinc ion binding;translational initiation;translation initiation factor activity	0	EFP94235	hypothetical protein PGTG_20151, partial [Puccinia graminis f. sp. tritici CRL 75-36-700-3]	372
PST79_12051	1.35	19.69		Translation			transcription factor tfiih complex subunit ssl1	translational initiation;translation initiation factor activity;nucleus;zinc ion binding;regulation of transcription, DNA-dependent;DNA repair	1.85e-135	XP_003333178	hypothetical protein PGTG_14725 [Puccinia graminis f. sp. tritici CRL 75-36-700-3] >gi|309312168|gb|EFP88759.1| hypothetical protein PGTG_14725 [Puccinia graminis f. sp. tritici CRL 75-36-700-3]	214
PST79_13027	0.94	15.79		Translation			translation elongation factor 2	translation elongation factor activity;GTP binding;GTP catabolic process;translational elongation;GTPase activity	1.65e-176	EFP78381	hypothetical protein PGTG_04337 [Puccinia graminis f. sp. tritici CRL 75-36-700-3]	367
PST79_5359	1.43	25.89	SPO	Translation			u5 small nuclear ribonucleoprotein component	translation elongation factor activity;translational elongation;GTP catabolic process;GTPase activity;GTP binding	5.05e-175	XP_003336530	elongation factor 2 [Puccinia graminis f. sp. tritici CRL 75-36-700-3]	238
PST79_12791	1.55	28.3	SPO	Translation			translation initiation factor eif3a	translational initiation;translation initiation factor activity	5.07e-158	EFP92088	hypothetical protein PGTG_18178 [Puccinia graminis f. sp. tritici CRL 75-36-700-3]	278
PST79_743	2.73	50.07	SPO	Translation			polyadenylate-binding protein	cytoplasm;RNA binding;mRNA transport;mRNA processing;regulation of translation;nucleus;nucleotide binding	0	EFP84795	hypothetical protein PGTG_10266 [Puccinia graminis f. sp. tritici CRL 75-36-700-3]	653
PST79_868	0.75	22.74	SPO	Translation			transcription elongation factor spt5	translation elongation factor activity;translational elongation;positive regulation of RNA elongation from RNA polymerase II promoter	3.13e-94	XP_003336662	transcription elongation factor SPT5 [Puccinia graminis f. sp. tritici CRL 75-36-700-3]	186
PST79_2154	0.23	16.03		Translation			transcription elongation factor spt6	translation elongation factor activity;regulation of transcription from RNA polymerase II promoter;regulation of RNA elongation;translational elongation	3.01e-154	XP_003320485	transcription elongation factor spt6 [Puccinia graminis f. sp. tritici CRL 75-36-700-3]	283
PST79_11977	0.25	19.11		Translation			transcription elongation factor spt6	translation elongation factor activity;regulation of transcription from RNA polymerase II promoter;regulation of RNA elongation;translational elongation	2.32e-34	XP_003320485	transcription elongation factor spt6 [Puccinia graminis f. sp. tritici CRL 75-36-700-3]	93
PST79_7606	0.24	18.51		Translation			transcription elongation factor spt6	translation elongation factor activity;regulation of transcription from RNA polymerase II promoter;regulation of RNA elongation;translational elongation	1.68e-146	XP_003320485	transcription elongation factor spt6 [Puccinia graminis f. sp. tritici CRL 75-36-700-3]	298
PST79_612	4564.5	0.97	HAUS	Cellular nitrogen compound biosynthetic process			nmt1_asppa nmt1 protein homolog	thiamin biosynthetic process	0	EFP84431	protein NMT1 [Puccinia graminis f. sp. tritici CRL 75-36-700-3]	356
PST79_882	5701.96	1.48	HAUS	Cellular nitrogen compound biosynthetic process			thiazole biosynthetic enzyme	thiamin biosynthetic process;mitochondrion	0	XP_003320392	pathogen-induced defense-responsive protein 8 [Puccinia graminis f. sp. tritici CRL 75-36-700-3] >gi|378524387|sp|E3JV98.1|THI4_PUCGT RecName: Full=Thiamine thiazole synthase; AltName: Full=Thiazole biosynthetic enzyme >gi|309299382|gb|EFP75973.1| thiazole biosynthetic enzyme, mitochondrial [Puccinia graminis f. sp. tritici CRL 75-36-700-3]	359
PST79_1423	348.08	0.2	HAUS	Cellular nitrogen compound biosynthetic process			thiamine biosynthesis protein	thiamin biosynthetic process	0	EHS63546	protein NMT1, variant [Puccinia graminis f. sp. tritici CRL 75-36-700-3]	315
PST79_6206	27.54	0.02	HAUS	Cellular nitrogen compound biosynthetic process			phospho-2-dehydro-3-deoxyheptonate aldolase	3-deoxy-7-phosphoheptulonate synthase activity;aromatic amino acid family biosynthetic process	1.3e-47	XP_003327863	phospho-2-dehydro-3-deoxyheptonate aldolase [Puccinia graminis f. sp. tritici CRL 75-36-700-3] >gi|309306853|gb|EFP83444.1| 3-deoxy-7-phosphoheptulonate synthase [Puccinia graminis f. sp. tritici CRL 75-36-700-3]	94
PST79_1422	842.16	0.78	HAUS	Cellular nitrogen compound biosynthetic process			thiamine biosynthesis protein	thiamin biosynthetic process	0	EHS63546	protein NMT1, variant [Puccinia graminis f. sp. tritici CRL 75-36-700-3]	315
PST79_2224	400.78	5.18	HAUS	Cellular nitrogen compound biosynthetic process			delta-1-pyrroline-5-carboxylate dehydrogenase	1-pyrroline-5-carboxylate dehydrogenase activity;oxidoreductase activity, acting on the aldehyde or oxo group of donors, NAD or NADP as acceptor;mitochondrial matrix;proline biosynthetic process;oxidation reduction	0	XP_003333176	delta-1-pyrroline-5-carboxylate dehydrogenase [Puccinia graminis f. sp. tritici CRL 75-36-700-3] >gi|309312166|gb|EFP88757.1| 1-pyrroline-5-carboxylate dehydrogenase [Puccinia graminis f. sp. tritici CRL 75-36-700-3]	568
PST79_324	1094.32	19.42	HAUS	Cellular nitrogen compound biosynthetic process			kynureninase	NAD biosynthetic process;kynureninase activity;tryptophan catabolic process;cytoplasm;pyridoxal phosphate binding	4.95e-168	XP_003337403	kynureninase [Puccinia graminis f. sp. tritici CRL 75-36-700-3] >gi|309316393|gb|EFP92984.1| kynureninase [Puccinia graminis f. sp. tritici CRL 75-36-700-3]	291
PST79_1487	256.34	7.1	HAUS	Cellular nitrogen compound biosynthetic process			phosphoribosylformylglycinamidine synthase	'de novo' IMP biosynthetic process;phosphoribosylformylglycinamidine synthase activity	2.26e-41	XP_003336218	phosphoribosylformylglycinamidine synthase [Puccinia graminis f. sp. tritici CRL 75-36-700-3]	81
PST79_10795	100.04	3.36	HAUS	Cellular nitrogen compound biosynthetic process			mitochondrial precursor	ferrochelatase activity;heme biosynthetic process;iron-sulfur cluster binding;mitochondrion;integral to membrane;metal ion binding;ATP catabolic process;ATPase activity, coupled to transmembrane movement of ions, phosphorylative mechanism;ATP binding;cation transport	1.22e-161	XP_003327178	ferrochelatase [Puccinia graminis f. sp. tritici CRL 75-36-700-3] >gi|309306168|gb|EFP82759.1| ferrochelatase [Puccinia graminis f. sp. tritici CRL 75-36-700-3]	248
PST79_3932	80.77	2.98	HAUS	Cellular nitrogen compound biosynthetic process			proline dehydrogenase	glutamate biosynthetic process;proline catabolic process;proline dehydrogenase activity;oxidation reduction	0	EFP82503	hypothetical protein PGTG_08459 [Puccinia graminis f. sp. tritici CRL 75-36-700-3]	634
PST79_3974	65.43	4.24	HAUS	Cellular nitrogen compound biosynthetic process			aminotransferase class i and ii	pyridoxal phosphate binding;1-aminocyclopropane-1-carboxylate biosynthetic process;transaminase activity;1-aminocyclopropane-1-carboxylate synthase activity	0	EFP84136	aminotransferase [Puccinia graminis f. sp. tritici CRL 75-36-700-3]	447
PST79_396	25.03	1.64	HAUS	Cellular nitrogen compound biosynthetic process			3-isopropylmalate dehydrogenase	cytoplasm;NAD or NADH binding;magnesium ion binding;3-isopropylmalate dehydrogenase activity;leucine biosynthetic process;oxidation reduction	0	XP_003321146	3-isopropylmalate dehydrogenase [Puccinia graminis f. sp. tritici CRL 75-36-700-3] >gi|309300136|gb|EFP76727.1| 3-isopropylmalate dehydrogenase [Puccinia graminis f. sp. tritici CRL 75-36-700-3]	304
PST79_849	210.89	16.41	HAUS	Cellular nitrogen compound biosynthetic process			glutamate synthase	glutamate biosynthetic process;ribosome;FAD binding;glutamate synthase (NADH) activity;iron-sulfur cluster binding;iron ion binding;FMN binding;glutamate synthase (NADPH) activity;oxidation reduction	1.11e-92	XP_003331955	40S ribosomal protein S10 [Puccinia graminis f. sp. tritici CRL 75-36-700-3]	186
PST79_3026	1004.8	80.28	HAUS	Cellular nitrogen compound biosynthetic process			atp synthase subunit d	hydrogen ion transmembrane transporter activity;mitochondrial proton-transporting ATP synthase complex, coupling factor F(o);ATP synthesis coupled proton transport	3.73e-92	XP_003338579	ATP synthase subunit D [Puccinia graminis f. sp. tritici CRL 75-36-700-3] >gi|309317569|gb|EFP94160.1| hypothetical protein PGTG_20020 [Puccinia graminis f. sp. tritici CRL 75-36-700-3]	186
PST79_5286	657.76	61.69	HAUS	Cellular nitrogen compound biosynthetic process			atp synthase subunit gamma	proton-transporting ATP synthase complex, catalytic core F(1);hydrogen ion transporting ATP synthase activity, rotational mechanism;ATP synthesis coupled proton transport;proton-transporting ATPase activity, rotational mechanism	8.14e-116	XP_003328967	ATP synthase subunit gamma [Puccinia graminis f. sp. tritici CRL 75-36-700-3] >gi|309307957|gb|EFP84548.1| ATP synthase F1, gamma subunit [Puccinia graminis f. sp. tritici CRL 75-36-700-3]	179
PST79_5928	44.26	4.44	HAUS	Cellular nitrogen compound biosynthetic process			argininosuccinate synthase	arginine biosynthetic process;ATP binding;argininosuccinate synthase activity	0	XP_003319699	argininosuccinate synthase [Puccinia graminis f. sp. tritici CRL 75-36-700-3] >gi|309298689|gb|EFP75280.1| argininosuccinate synthase [Puccinia graminis f. sp. tritici CRL 75-36-700-3]	265
PST79_3391	182.89	18.54	HAUS	Cellular nitrogen compound biosynthetic process			c-1-tetrahydrofolate synthase	folic acid and derivative biosynthetic process;methylenetetrahydrofolate dehydrogenase (NADP+) activity;formate-tetrahydrofolate ligase activity;ATP binding;oxidation reduction	0	EGG11118	hypothetical protein MELLADRAFT_102871 [Melampsora larici-populina 98AG31]	941
PST79_10794	26.23	2.85	HAUS	Cellular nitrogen compound biosynthetic process			ferrochelatase	ferrochelatase activity;heme biosynthetic process	1.86e-177	XP_003327178	ferrochelatase [Puccinia graminis f. sp. tritici CRL 75-36-700-3] >gi|309306168|gb|EFP82759.1| ferrochelatase [Puccinia graminis f. sp. tritici CRL 75-36-700-3]	316
PST79_275	1256.86	154.91	HAUS	Cellular nitrogen compound biosynthetic process			atp synthase f1 epsilon subunit	proton-transporting ATP synthase complex, catalytic core F(1);hydrogen ion transporting ATP synthase activity, rotational mechanism;ATP synthesis coupled proton transport;proton-transporting ATPase activity, rotational mechanism	9.72e-88	XP_003327514	hypothetical protein PGTG_09048 [Puccinia graminis f. sp. tritici CRL 75-36-700-3] >gi|309306504|gb|EFP83095.1| ATP synthase F1, epsilon subunit [Puccinia graminis f. sp. tritici CRL 75-36-700-3]	177
PST79_5888	427.66	53.5	HAUS	Cellular nitrogen compound biosynthetic process			related to atp20-subunit g of mitochondrial f1f0-atp synthase	hydrogen ion transmembrane transporter activity;mitochondrial proton-transporting ATP synthase complex, coupling factor F(o);ATP synthesis coupled proton transport	3.59e-99	XP_003329990	hypothetical protein PGTG_11927 [Puccinia graminis f. sp. tritici CRL 75-36-700-3]	192
PST79_6527	132.17	16.85	HAUS	Cellular nitrogen compound biosynthetic process			cytoplasm protein	purine base biosynthetic process;amidophosphoribosyltransferase activity	5.51e-109	XP_003335937	hypothetical protein PGTG_17572 [Puccinia graminis f. sp. tritici CRL 75-36-700-3] >gi|309314927|gb|EFP91518.1| hypothetical protein PGTG_17572 [Puccinia graminis f. sp. tritici CRL 75-36-700-3]	178
PST79_6197	10.05	1.34		Cellular nitrogen compound biosynthetic process			tryptophan synthase	tryptophan synthase activity;pyridoxal phosphate binding;tryptophan biosynthetic process	6.12e-91	EFP76357	tryptophan synthase beta chain [Puccinia graminis f. sp. tritici CRL 75-36-700-3]	169
PST79_93	105.09	14.26	HAUS	Cellular nitrogen compound biosynthetic process			atp synthase subunit 6	hydrogen ion transmembrane transporter activity;mitochondrial inner membrane;integral to membrane;ATP synthesis coupled proton transport;proton-transporting ATP synthase complex, coupling factor F(o)	5.04e-149	YP_003795688	ATP synthase subunit 6 [Phakopsora meibomiae] >gi|253807591|gb|ACT36170.1| ATP synthase subunit 6 [Phakopsora meibomiae]	253
PST79_5317	768.83	107.58	HAUS	Cellular nitrogen compound biosynthetic process			atp synthase subunit 5	ATP synthesis coupled proton transport;hydrogen ion transporting ATP synthase activity, rotational mechanism	3.01e-139	XP_003330586	F0-ATPase delta subunit [Puccinia graminis f. sp. tritici CRL 75-36-700-3] >gi|309309576|gb|EFP86167.1| F-type H+-transporting ATPase oligomycin sensitivity conferral protein [Puccinia graminis f. sp. tritici CRL 75-36-700-3]	225
PST79_8659	672.44	97.49	HAUS	Cellular nitrogen compound biosynthetic process			atp synthase subunit beta	angiogenesis;proton-transporting ATPase activity, rotational mechanism;hydrogen-exporting ATPase activity, phosphorylative mechanism;negative regulation of cell adhesion involved in substrate-bound cell migration;receptor-mediated endocytosis;ADP biosynthetic process;hydrogen ion transporting ATP synthase activity, rotational mechanism;lipoprotein receptor activity;regulation of intracellular pH;…	1.74e-180	XP_003323333	ATP synthase subunit beta [Puccinia graminis f. sp. tritici CRL 75-36-700-3] >gi|309302323|gb|EFP78914.1| ATP synthase subunit beta, mitochondrial [Puccinia graminis f. sp. tritici CRL 75-36-700-3]	282
PST79_5175	1388.6	206.89	HAUS	Cellular nitrogen compound biosynthetic process			hypothetical protein PGTG_06636 [Puccinia graminis f. sp. tritici CRL 75-36-700-3]	hydrogen ion transporting ATP synthase activity, rotational mechanism;mitochondrial proton-transporting ATP synthase complex, catalytic core F(1);ATP synthesis coupled proton transport;proton-transporting ATPase activity, rotational mechanism	7.12e-37	XP_003325099	hypothetical protein PGTG_06636 [Puccinia graminis f. sp. tritici CRL 75-36-700-3] >gi|309304089|gb|EFP80680.1| hypothetical protein PGTG_06636 [Puccinia graminis f. sp. tritici CRL 75-36-700-3]	71
PST79_8182	130.26	19.6	HAUS	Cellular nitrogen compound biosynthetic process			alanine transaminase	pyridoxal phosphate binding;1-aminocyclopropane-1-carboxylate biosynthetic process;transaminase activity;1-aminocyclopropane-1-carboxylate synthase activity	0	EFP82113	alanine transaminase [Puccinia graminis f. sp. tritici CRL 75-36-700-3]	491
PST79_2379	295.11	46.1	HAUS	Cellular nitrogen compound biosynthetic process			biotin synthase	biotin synthase activity;iron-sulfur cluster binding;biotin biosynthetic process	1.49e-140	XP_003328496	biotin synthase [Puccinia graminis f. sp. tritici CRL 75-36-700-3] >gi|375167728|gb|EHS63496.1| biotin synthase [Puccinia graminis f. sp. tritici CRL 75-36-700-3]	222
PST79_5072	1277.27	206.54	HAUS	Cellular nitrogen compound biosynthetic process			hypothetical protein PGTG_13575 [Puccinia graminis f. sp. tritici CRL 75-36-700-3]	hydrogen ion transmembrane transporter activity;ATP synthesis coupled proton transport;proton-transporting ATP synthase complex, coupling factor F(o)	4.53e-33	XP_003331766	hypothetical protein PGTG_13575 [Puccinia graminis f. sp. tritici CRL 75-36-700-3] >gi|309310756|gb|EFP87347.1| hypothetical protein PGTG_13575 [Puccinia graminis f. sp. tritici CRL 75-36-700-3]	62
PST79_3512	56.22	10.24	HAUS	Cellular nitrogen compound biosynthetic process			phosphoribosylformylglycinamidine synthase	'de novo' IMP biosynthetic process;phosphoribosylformylglycinamidine synthase activity	0	EFP91799	phosphoribosylformylglycinamidine synthase [Puccinia graminis f. sp. tritici CRL 75-36-700-3]	592
PST79_5125	168.01	30.7	HAUS	Cellular nitrogen compound biosynthetic process			adenylosuccinate lyase	soluble fraction;purine ribonucleotide biosynthetic process;N6-(1,2-dicarboxyethyl)AMP AMP-lyase (fumarate-forming) activity;(S)-2-(5-amino-1-(5-phospho-D-ribosyl)imidazole-4-carboxamido)succinate AMP-lyase (fumarate-forming) activity	0	XP_003331476	adenylosuccinate lyase [Puccinia graminis f. sp. tritici CRL 75-36-700-3] >gi|309310466|gb|EFP87057.1| adenylosuccinate lyase [Puccinia graminis f. sp. tritici CRL 75-36-700-3]	483
PST79_3420	967.73	177.13	HAUS	Cellular nitrogen compound biosynthetic process			atp synthase subunit alpha	proton-transporting ATP synthase complex, catalytic core F(1);hydrogen ion transporting ATP synthase activity, rotational mechanism;ATP synthesis coupled proton transport;ATP binding;proton-transporting ATPase activity, rotational mechanism;ATP hydrolysis coupled proton transport	0	EFP89642	ATP synthase subunit alpha, mitochondrial [Puccinia graminis f. sp. tritici CRL 75-36-700-3]	542
PST79_5285	251.83	48.4	HAUS	Cellular nitrogen compound biosynthetic process			atp synthase subunit gamma	proton-transporting ATP synthase complex, catalytic core F(1);hydrogen ion transporting ATP synthase activity, rotational mechanism;ATP synthesis coupled proton transport;proton-transporting ATPase activity, rotational mechanism	1.15e-116	XP_003328967	ATP synthase subunit gamma [Puccinia graminis f. sp. tritici CRL 75-36-700-3] >gi|309307957|gb|EFP84548.1| ATP synthase F1, gamma subunit [Puccinia graminis f. sp. tritici CRL 75-36-700-3]	179
PST79_4563	100.47	20.86	HAUS	Cellular nitrogen compound biosynthetic process			prephenate dehydrogenase	tyrosine biosynthetic process;prephenate dehydrogenase activity;oxidoreductase activity, acting on the CH-OH group of donors, NAD or NADP as acceptor;prephenate dehydrogenase (NADP+) activity;nucleotide binding;oxidation reduction	0	EFP76501	hypothetical protein PGTG_02942 [Puccinia graminis f. sp. tritici CRL 75-36-700-3]	461
PST79_8658	490.4	102.13	HAUS	Cellular nitrogen compound biosynthetic process			atp synthase subunit beta	angiogenesis;proton-transporting ATPase activity, rotational mechanism;hydrogen-exporting ATPase activity, phosphorylative mechanism;negative regulation of cell adhesion involved in substrate-bound cell migration;receptor-mediated endocytosis;ADP biosynthetic process;hydrogen ion transporting ATP synthase activity, rotational mechanism;lipoprotein receptor activity;regulation of intracellular pH;…	1.74e-180	XP_003323333	ATP synthase subunit beta [Puccinia graminis f. sp. tritici CRL 75-36-700-3] >gi|309302323|gb|EFP78914.1| ATP synthase subunit beta, mitochondrial [Puccinia graminis f. sp. tritici CRL 75-36-700-3]	282
PST79_3544	87.27	18.86	HAUS	Cellular nitrogen compound biosynthetic process			bifunctional purine biosynthesis protein ade10	IMP cyclohydrolase activity;purine nucleotide biosynthetic process;phosphoribosylaminoimidazolecarboxamide formyltransferase activity	0	XP_003332179	hypothetical protein PGTG_13546 [Puccinia graminis f. sp. tritici CRL 75-36-700-3] >gi|309311169|gb|EFP87760.1| bifunctional purine biosynthesis protein ADE17 [Puccinia graminis f. sp. tritici CRL 75-36-700-3]	458
PST79_4706	66.25	14.49	HAUS	Cellular nitrogen compound biosynthetic process			phosphoribosylaminoimidazole carboxylase	ligase activity;phosphoribosylaminoimidazole carboxylase activity;metal ion binding;'de novo' IMP biosynthetic process;RNA binding;ATP binding	0	XP_003331992	phosphoribosylaminoimidazole carboxylase [Puccinia graminis f. sp. tritici CRL 75-36-700-3] >gi|309310982|gb|EFP87573.1| hypothetical protein PGTG_13944 [Puccinia graminis f. sp. tritici CRL 75-36-700-3]	625
PST79_3546	23.02	5.1		Cellular nitrogen compound biosynthetic process			s-adenosylmethionine synthetase	S-adenosylmethionine biosynthetic process;metal ion binding;methionine adenosyltransferase activity;one-carbon metabolic process;ATP binding	0	XP_003330392	S-adenosylmethionine synthetase [Puccinia graminis f. sp. tritici CRL 75-36-700-3] >gi|309309382|gb|EFP85973.1| S-adenosylmethionine synthase [Puccinia graminis f. sp. tritici CRL 75-36-700-3]	343
PST79_9633	34.04	7.89	HAUS	Cellular nitrogen compound biosynthetic process			glucosamine 6-phosphate synthetase	purine base biosynthetic process;amidophosphoribosyltransferase activity	9.86e-169	XP_003335937	hypothetical protein PGTG_17572 [Puccinia graminis f. sp. tritici CRL 75-36-700-3] >gi|309314927|gb|EFP91518.1| hypothetical protein PGTG_17572 [Puccinia graminis f. sp. tritici CRL 75-36-700-3]	228
PST79_9859	239.78	56.68	HAUS	Cellular nitrogen compound biosynthetic process			ketol-acid reductoisomerase	ketol-acid reductoisomerase activity;metal ion binding;branched chain family amino acid biosynthetic process;isomerase activity;coenzyme binding;mitochondrion;oxidation reduction	1.26e-136	XP_003323363	ketol-acid reductoisomerase [Puccinia graminis f. sp. tritici CRL 75-36-700-3] >gi|309302353|gb|EFP78944.1| ketol-acid reductoisomerase, mitochondrial [Puccinia graminis f. sp. tritici CRL 75-36-700-3]	198
PST79_1364	28.57	6.97	HAUS	Cellular nitrogen compound biosynthetic process			arg-6 protein	arginine biosynthetic process;NAD or NADH binding;N-acetyl-gamma-glutamyl-phosphate reductase activity;acetylglutamate kinase activity;mitochondrion;oxidation reduction	4.9e-90	XP_003329407	ARG5,6 [Puccinia graminis f. sp. tritici CRL 75-36-700-3] >gi|309308397|gb|EFP84988.1| acetylglutamate kinase [Puccinia graminis f. sp. tritici CRL 75-36-700-3]	256
PST79_5417	375.45	100.85	HAUS	Cellular nitrogen compound biosynthetic process			nucleoside diphosphate kinase	nucleoside diphosphate phosphorylation;nucleoside diphosphate kinase activity;mycelium development;metal ion binding;UTP biosynthetic process;ATP binding;GTP biosynthetic process;CTP biosynthetic process	2.6e-56	EFP78707	nucleoside diphosphate kinase [Puccinia graminis f. sp. tritici CRL 75-36-700-3]	88
PST79_382	140.54	38.91	HAUS	Cellular nitrogen compound biosynthetic process			uroporphyrinogen decarboxylase	porphyrin biosynthetic process;uroporphyrinogen decarboxylase activity	0	XP_003327090	uroporphyrinogen decarboxylase [Puccinia graminis f. sp. tritici CRL 75-36-700-3] >gi|309306080|gb|EFP82671.1| uroporphyrinogen decarboxylase [Puccinia graminis f. sp. tritici CRL 75-36-700-3]	381
PST79_9218	37.19	11.33	HAUS	Cellular nitrogen compound biosynthetic process			adenosine kinase	purine ribonucleoside salvage;phosphotransferase activity, alcohol group as acceptor;phosphorylation;AMP biosynthetic process;adenosine kinase activity	0	XP_003321895	adenosine kinase [Puccinia graminis f. sp. tritici CRL 75-36-700-3] >gi|309300885|gb|EFP77476.1| hypothetical protein PGTG_03432 [Puccinia graminis f. sp. tritici CRL 75-36-700-3]	353
PST79_3138	121.48	38.25	HAUS	Cellular nitrogen compound biosynthetic process			riboflavin kinase	riboflavin kinase activity;riboflavin biosynthetic process;phosphorylation	9.93e-87	XP_003329545	riboflavin kinase Fmn1 [Puccinia graminis f. sp. tritici CRL 75-36-700-3] >gi|309308535|gb|EFP85126.1| hypothetical protein PGTG_11295 [Puccinia graminis f. sp. tritici CRL 75-36-700-3]	220
PST79_4736	74.35	23.54	HAUS	Cellular nitrogen compound biosynthetic process			phospho-2-dehydro-3-deoxyheptonate aldolase	3-deoxy-7-phosphoheptulonate synthase activity;aromatic amino acid family biosynthetic process	0	XP_003320427	phospho-2-dehydro-3-deoxyheptonate aldolase [Puccinia graminis f. sp. tritici CRL 75-36-700-3] >gi|309299417|gb|EFP76008.1| 3-deoxy-7-phosphoheptulonate synthase [Puccinia graminis f. sp. tritici CRL 75-36-700-3]	360
PST79_3226	153.08	49.53	HAUS	Cellular nitrogen compound biosynthetic process			adenylosuccinate synthetase	cytoplasm;adenylosuccinate synthase activity;purine nucleotide biosynthetic process;GTP binding;magnesium ion binding	5.77e-105	XP_003325003	adenylosuccinate synthetase [Puccinia graminis f. sp. tritici CRL 75-36-700-3] >gi|309303993|gb|EFP80584.1| adenylosuccinate synthetase [Puccinia graminis f. sp. tritici CRL 75-36-700-3]	172
PST79_3565	108.39	37.16	HAUS	Cellular nitrogen compound biosynthetic process			glutamate-cysteine catalytic subunit	ADP binding;negative regulation of transcription, DNA-dependent;cytosol;anti-apoptosis;cysteine metabolic process;cell redox homeostasis;glutamate binding;coenzyme binding;xenobiotic metabolic process;magnesium ion binding;response to heat;glutamate metabolic process;glutathione biosynthetic process;response to hormone stimulus;regulation of blood vessel size;response to oxidative stress;glutamat…	0	EFP77960	glutamate-cysteine ligase catalytic subunit [Puccinia graminis f. sp. tritici CRL 75-36-700-3]	422
PST79_5560	39.85	14.06	HAUS	Cellular nitrogen compound biosynthetic process			argininosuccinate lyase	arginine biosynthetic process via ornithine;argininosuccinate lyase activity	2.37e-76	XP_003323282	argininosuccinate lyase [Puccinia graminis f. sp. tritici CRL 75-36-700-3] >gi|309302272|gb|EFP78863.1| argininosuccinate lyase [Puccinia graminis f. sp. tritici CRL 75-36-700-3]	143
PST79_303	49.08	17.34	HAUS	Cellular nitrogen compound biosynthetic process			phosphoribosyl pyrophosphate synthetase 1	ribonucleoside monophosphate biosynthetic process;cytosol;urate biosynthetic process;purine nucleotide biosynthetic process;hypoxanthine biosynthetic process;nucleoside metabolic process;5-phosphoribose 1-diphosphate biosynthetic process;ATP binding;pyrimidine nucleotide biosynthetic process;nervous system development;magnesium ion binding;phosphorylation;kinase activity;ribose phosphate diphosph…	7.54e-114	XP_003323485	ribose-phosphate pyrophosphokinase 4 [Puccinia graminis f. sp. tritici CRL 75-36-700-3] >gi|309302475|gb|EFP79066.1| ribose-phosphate pyrophosphokinase [Puccinia graminis f. sp. tritici CRL 75-36-700-3]	202
PST79_5284	263.14	93.64	HAUS	Cellular nitrogen compound biosynthetic process			atp synthase subunit gamma	proton-transporting ATP synthase complex, catalytic core F(1);hydrogen ion transporting ATP synthase activity, rotational mechanism;ATP synthesis coupled proton transport;proton-transporting ATPase activity, rotational mechanism	8.18e-80	XP_003328967	ATP synthase subunit gamma [Puccinia graminis f. sp. tritici CRL 75-36-700-3] >gi|309307957|gb|EFP84548.1| ATP synthase F1, gamma subunit [Puccinia graminis f. sp. tritici CRL 75-36-700-3]	139
PST79_11143	88.96	33.2	HAUS	Cellular nitrogen compound biosynthetic process			#NAME?	riboflavin biosynthetic process;riboflavin synthase complex	6.46e-99	EFP85072	6,7-dimethyl-8-ribityllumazine synthase [Puccinia graminis f. sp. tritici CRL 75-36-700-3]	210
PST79_3692	27.42	10.28		Cellular nitrogen compound biosynthetic process			protein pyrabcn	metal ion binding;glutamine metabolic process;amino acid binding;ATP binding;'de novo' pyrimidine base biosynthetic process;aspartate carbamoyltransferase activity	0	EFP88929	carbamoyl-phosphate synthase small subunit [Puccinia graminis f. sp. tritici CRL 75-36-700-3]	665
PST79_3366	53.84	21.32	HAUS	Cellular nitrogen compound biosynthetic process			aspartate-semialdehyde dehydrogenase	cytoplasm;threonine biosynthetic process;lysine biosynthetic process via diaminopimelate;NAD or NADH binding;aspartate-semialdehyde dehydrogenase activity;N-acetyl-gamma-glutamyl-phosphate reductase activity;NADP or NADPH binding;protein dimerization activity;methionine biosynthetic process;isoleucine biosynthetic process;oxidation reduction	0	XP_003307690	aspartate-semialdehyde dehydrogenase [Puccinia graminis f. sp. tritici CRL 75-36-700-3] >gi|309298093|gb|EFP74684.1| aspartate-semialdehyde dehydrogenase [Puccinia graminis f. sp. tritici CRL 75-36-700-3]	344
PST79_3211	51.97	20.69	HAUS	Cellular nitrogen compound biosynthetic process			amp deaminase	AMP deaminase activity;purine ribonucleoside monophosphate biosynthetic process	0	EFP76930	AMP deaminase [Puccinia graminis f. sp. tritici CRL 75-36-700-3]	494
PST79_2866	41.53	16.89	HAUS	Cellular nitrogen compound biosynthetic process			chalcone-flavanone isomerase	cellular amino acid derivative biosynthetic process;intramolecular lyase activity	1.61e-120	XP_003307276	hypothetical protein PGTG_00226 [Puccinia graminis f. sp. tritici CRL 75-36-700-3] >gi|309297679|gb|EFP74270.1| chalcone-flavanone isomerase [Puccinia graminis f. sp. tritici CRL 75-36-700-3]	269
PST79_2575	102.51	42.93	HAUS	Cellular nitrogen compound biosynthetic process			glutamate synthase	glutamate biosynthetic process;FAD binding;glutamate synthase (NADH) activity;iron-sulfur cluster binding;iron ion binding;FMN binding;glutamate synthase (NADPH) activity;oxidation reduction	0	EFP88939	glutamate synthase [NADPH] [Puccinia graminis f. sp. tritici CRL 75-36-700-3]	2143
PST79_3032	428.69	183.45	HAUS	Cellular nitrogen compound biosynthetic process			glutamine synthetase	cytoplasm;glutamate-ammonia ligase activity;ATP binding;glutamine biosynthetic process	0	XP_003330534	glutamine synthetase [Puccinia graminis f. sp. tritici CRL 75-36-700-3] >gi|309309524|gb|EFP86115.1| glutamine synthetase [Puccinia graminis f. sp. tritici CRL 75-36-700-3]	376
PST79_1116	55.18	25.16	HAUS	Cellular nitrogen compound biosynthetic process			asparagine synthase	asparagine synthase (glutamine-hydrolyzing) activity;asparagine biosynthetic process	0	EFP77391	asparagine synthase (glutamine-hydrolysing) [Puccinia graminis f. sp. tritici CRL 75-36-700-3]	397
PST79_1032	28.07	14		Cellular nitrogen compound biosynthetic process			chorismate synthase	aromatic amino acid family biosynthetic process;chorismate synthase activity	6.53e-72	XP_003327114	hypothetical protein PGTG_08891 [Puccinia graminis f. sp. tritici CRL 75-36-700-3] >gi|309306104|gb|EFP82695.1| chorismate synthase [Puccinia graminis f. sp. tritici CRL 75-36-700-3]	173
PST79_3437	37.74	19.06		Cellular nitrogen compound biosynthetic process			ribose-phosphate pyrophosphokinase	kinase activity;phosphorylation;ribonucleoside monophosphate biosynthetic process;ribose phosphate diphosphokinase activity;magnesium ion binding;nucleoside metabolic process	0	EFP80603	ribose-phosphate pyrophosphokinase [Puccinia graminis f. sp. tritici CRL 75-36-700-3]	352
PST79_1467	63.02	33.81		Cellular nitrogen compound biosynthetic process			rib2p	riboflavin biosynthetic process;diaminohydroxyphosphoribosylaminopyrimidine deaminase activity;zinc ion binding;oxidation reduction	1.47e-90	XP_003333709	CMP/dCMP deaminase family protein [Puccinia graminis f. sp. tritici CRL 75-36-700-3] >gi|309312699|gb|EFP89290.1| hypothetical protein PGTG_15469 [Puccinia graminis f. sp. tritici CRL 75-36-700-3]	200
PST79_9105	68.85	38.78		Cellular nitrogen compound biosynthetic process			aminoimidazole ribonucleotide synthetase	cytoplasm;phosphoribosylamine-glycine ligase activity;metal ion binding;phosphoribosylformylglycinamidine cyclo-ligase activity;'de novo' IMP biosynthetic process;purine base biosynthetic process;ATP binding	0	XP_003326142	phosphoribosylformylglycinamidine cyclo-ligase [Puccinia graminis f. sp. tritici CRL 75-36-700-3] >gi|309305132|gb|EFP81723.1| phosphoribosylamine-glycine ligase [Puccinia graminis f. sp. tritici CRL 75-36-700-3]	403
PST79_3921	132.06	74.55		Cellular nitrogen compound biosynthetic process			phosphoribosylglycinamide formyltransferase	phosphoribosylglycinamide formyltransferase activity;'de novo' IMP biosynthetic process;methylation;methyltransferase activity	5.57e-124	XP_003321705	ADE8 protein [Puccinia graminis f. sp. tritici CRL 75-36-700-3] >gi|309300695|gb|EFP77286.1| phosphoribosylglycinamide formyltransferase [Puccinia graminis f. sp. tritici CRL 75-36-700-3]	231
PST79_8050	23.1	13.66		Cellular nitrogen compound biosynthetic process			methylthioribose-1-phosphate isomerase	cellular amino acid biosynthetic process;isomerase activity;intracellular part	8.72e-78	EGG03481	hypothetical protein MELLADRAFT_65615 [Melampsora larici-populina 98AG31]	195
PST79_8115	31.39	18.71		Cellular nitrogen compound biosynthetic process			anthranilate phosphoribosyltransferase	anthranilate phosphoribosyltransferase activity;tryptophan biosynthetic process	0	XP_003307301	anthranilate phosphoribosyltransferase [Puccinia graminis f. sp. tritici CRL 75-36-700-3]	413
PST79_11213	28.32	17.13		Cellular nitrogen compound biosynthetic process			phospho-2-dehydro-3-deoxyheptonate aldolase	3-deoxy-7-phosphoheptulonate synthase activity;aromatic amino acid family biosynthetic process	0	XP_003307188	phospho-2-dehydro-3-deoxyheptonate aldolase [Puccinia graminis f. sp. tritici CRL 75-36-700-3] >gi|309297591|gb|EFP74182.1| hypothetical protein PGTG_00138 [Puccinia graminis f. sp. tritici CRL 75-36-700-3]	389
PST79_6493	20.51	12.52		Cellular nitrogen compound biosynthetic process			thiamine biosynthetic bifunctional enzyme	thiamin biosynthetic process;phosphorylation;thiamin-phosphate diphosphorylase activity;hydroxyethylthiazole kinase activity	0	EFP82646	hypothetical protein PGTG_08842 [Puccinia graminis f. sp. tritici CRL 75-36-700-3]	499
PST79_4922	35.01	22.05		Cellular nitrogen compound biosynthetic process			tena thi-4 family protein	thiamin biosynthetic process;phosphorylation;phosphomethylpyrimidine kinase activity	2.23e-119	XP_003324635	phosphomethylpyrimidine kinase [Puccinia graminis f. sp. tritici CRL 75-36-700-3]	245
PST79_12616	59.19	37.64		Cellular nitrogen compound biosynthetic process			gmp synthase	ligase activity;purine nucleotide biosynthetic process;nucleotide binding	2e-54	XP_003327288	GMP synthase [Puccinia graminis f. sp. tritici CRL 75-36-700-3] >gi|309306278|gb|EFP82869.1| GMP synthase [Puccinia graminis f. sp. tritici CRL 75-36-700-3]	162
PST79_5126	15.53	10.12		Cellular nitrogen compound biosynthetic process			dihydroorotate dehydrogenase	intrinsic to membrane;mitochondrial inner membrane;dihydroorotate dehydrogenase activity;pyrimidine nucleotide biosynthetic process;'de novo' pyrimidine base biosynthetic process	7.09e-71	XP_003335132	dihydroorotate dehydrogenase [Puccinia graminis f. sp. tritici CRL 75-36-700-3]	154
PST79_3496	37.09	24.84		Cellular nitrogen compound biosynthetic process			amidophosphoribosyltransferase	purine base biosynthetic process;amidophosphoribosyltransferase activity;nucleoside metabolic process	0	EFP91110	amidophosphoribosyltransferase [Puccinia graminis f. sp. tritici CRL 75-36-700-3]	614
PST79_3642	58.31	39.48		Cellular nitrogen compound biosynthetic process			carbamoyl-phosphate synthase arginine-specific large chain	metal ion binding;cellular amino acid biosynthetic process;ATP binding;carbamoyl-phosphate synthase (glutamine-hydrolyzing) activity	0	XP_003322868	carbamoyl-phosphate synthase arginine-specific large chain [Puccinia graminis f. sp. tritici CRL 75-36-700-3] >gi|309301858|gb|EFP78449.1| carbamoyl-phosphate synthase arginine-specific large chain [Puccinia graminis f. sp. tritici CRL 75-36-700-3]	469
PST79_1178	29.18	19.85		Cellular nitrogen compound biosynthetic process			glutathione synthetase	ATP binding;glutathione synthase activity;glutathione biosynthetic process	4.45e-129	XP_003322154	glutathione synthetase [Puccinia graminis f. sp. tritici CRL 75-36-700-3]	259
PST79_3494	26.2	18.11		Cellular nitrogen compound biosynthetic process			-dihydroxy-2-butanone 4-phosphate synthase	metal ion binding;riboflavin biosynthetic process;3,4-dihydroxy-2-butanone-4-phosphate synthase activity;hydrolase activity	5.74e-100	XP_003326030	riboflavin biosynthesis protein ribAB [Puccinia graminis f. sp. tritici CRL 75-36-700-3] >gi|309305020|gb|EFP81611.1| 3,4-dihydroxy-2-butanone 4-phosphate synthase [Puccinia graminis f. sp. tritici CRL 75-36-700-3]	170
PST79_4115	48.55	34.17		Cellular nitrogen compound biosynthetic process			homoserine dehydrogenase	threonine biosynthetic process;NADP or NADPH binding;kinase activity;phosphorylation;methionine biosynthetic process;isoleucine biosynthetic process;oxidation reduction;homoserine dehydrogenase activity	0	XP_003338055	hypothetical protein PGTG_19585 [Puccinia graminis f. sp. tritici CRL 75-36-700-3] >gi|309317045|gb|EFP93636.1| hypothetical protein PGTG_19585 [Puccinia graminis f. sp. tritici CRL 75-36-700-3]	383
PST79_10156	19.81	14.05		Cellular nitrogen compound biosynthetic process			orotidine 5 -phosphate decarboxylase	'de novo' UMP biosynthetic process;orotidine-5'-phosphate decarboxylase activity;'de novo' pyrimidine base biosynthetic process	7.51e-61	XP_003334407	orotidine 5'-phosphate decarboxylase [Puccinia graminis f. sp. tritici CRL 75-36-700-3] >gi|309313397|gb|EFP89988.1| orotidine-5'-phosphate decarboxylase [Puccinia graminis f. sp. tritici CRL 75-36-700-3]	286
PST79_142	28.02	20.22		Cellular nitrogen compound biosynthetic process			nad+ synthase (glutamine-hydrolyzing)	hydrolase activity, acting on carbon-nitrogen (but not peptide) bonds;ATP binding;NAD+ synthase (glutamine-hydrolyzing) activity;NAD biosynthetic process	9.06e-163	XP_003307456	hypothetical protein PGTG_00406 [Puccinia graminis f. sp. tritici CRL 75-36-700-3] >gi|309297859|gb|EFP74450.1| glutamine-dependent NAD(+) synthetase [Puccinia graminis f. sp. tritici CRL 75-36-700-3]	251
PST79_847	48.11	35.39		Cellular nitrogen compound biosynthetic process			5-methyltetrahydropteroyltriglutamate-homocysteine methyltransferase	methionine biosynthetic process;methylation;zinc ion binding;5-methyltetrahydropteroyltriglutamate-homocysteine S-methyltransferase activity	0	EFP76217	5-methyltetrahydropteroyltriglutamate-homocysteine methyltransferase [Puccinia graminis f. sp. tritici CRL 75-36-700-3]	420
PST79_9734	13.29	10.11		Cellular nitrogen compound biosynthetic process			gtp cyclohydrolase i	cytoplasm;GTP cyclohydrolase I activity;tetrahydrofolate biosynthetic process	3.66e-119	XP_003338358	GTP cyclohydrolase I [Puccinia graminis f. sp. tritici CRL 75-36-700-3] >gi|309317348|gb|EFP93939.1| GTP cyclohydrolase I [Puccinia graminis f. sp. tritici CRL 75-36-700-3]	201
PST79_5092	67.91	52.13		Cellular nitrogen compound biosynthetic process			imidazoleglycerol-phosphate dehydratase	histidine biosynthetic process;imidazoleglycerol-phosphate dehydratase activity	6.77e-141	XP_003326358	imidazoleglycerol-phosphate dehydratase [Puccinia graminis f. sp. tritici CRL 75-36-700-3] >gi|309305348|gb|EFP81939.1| imidazoleglycerol-phosphate dehydratase [Puccinia graminis f. sp. tritici CRL 75-36-700-3]	229
PST79_1334	77.68	59.7		Cellular nitrogen compound biosynthetic process			dihydroxy-acid dehydratase	branched chain family amino acid biosynthetic process;dihydroxy-acid dehydratase activity	1.26e-142	XP_003327990	dihydroxy-acid dehydratase [Puccinia graminis f. sp. tritici CRL 75-36-700-3]	245
PST79_9755	15.63	12.07		Cellular nitrogen compound biosynthetic process			pantoate-beta-alanine ligase	pantothenate biosynthetic process;pantoate-beta-alanine ligase activity	0	EFP86987	hypothetical protein PGTG_12728 [Puccinia graminis f. sp. tritici CRL 75-36-700-3]	372
PST79_3731	73.5	57.99		Cellular nitrogen compound biosynthetic process			calcium-translocating p-type atpase	calcium-transporting ATPase activity;integral to membrane;metal ion binding;ATP biosynthetic process;ATP binding;calcium ion transport	0	XP_003327868	calcium-translocating P-type ATPase [Puccinia graminis f. sp. tritici CRL 75-36-700-3]	1011
PST79_1650	111.3	93.57		Cellular nitrogen compound biosynthetic process			nicotinate-nucleotide pyrophosphorylase	nicotinate-nucleotide diphosphorylase (carboxylating) activity;NAD biosynthetic process	0	XP_003336806	nicotinate-nucleotide pyrophosphorylase [Puccinia graminis f. sp. tritici CRL 75-36-700-3] >gi|309315796|gb|EFP92387.1| nicotinate-nucleotide diphosphorylase (carboxylating) [Puccinia graminis f. sp. tritici CRL 75-36-700-3]	336
PST79_8265	382.42	324.7		Cellular nitrogen compound biosynthetic process			eukaryotic translation initiation factor 5a	translation initiation factor activity;translational initiation;translation elongation factor activity;translational frameshifting;peptidyl-lysine modification to hypusine;positive regulation of translational termination;ribosome binding;positive regulation of translational elongation	3.25e-108	EFP83018	translation initiation factor eIF-5A [Puccinia graminis f. sp. tritici CRL 75-36-700-3]	157
PST79_806	47.83	40.91		Cellular nitrogen compound biosynthetic process			branched-chain-amino-acid aminotransferase	branched chain family amino acid biosynthetic process;;;	0	XP_003330755	branched-chain-amino-acid aminotransferase [Puccinia graminis f. sp. tritici CRL 75-36-700-3] >gi|309309745|gb|EFP86336.1| branched-chain amino acid aminotransferase [Puccinia graminis f. sp. tritici CRL 75-36-700-3]	425
PST79_6598	21.74	19.31		Cellular nitrogen compound biosynthetic process			tetrahydrofolylpolyglutamate synthase	tetrahydrofolylpolyglutamate synthase activity;ATP binding;tetrahydrofolylpolyglutamate biosynthetic process	0	EFP90907	hypothetical protein PGTG_17179 [Puccinia graminis f. sp. tritici CRL 75-36-700-3]	488
PST79_1666	12.44	11.37		Cellular nitrogen compound biosynthetic process			thymidylate kinase	thymidylate kinase activity;phosphorylation;dTDP biosynthetic process;ATP binding	2.46e-110	XP_003322898	thymidylate kinase [Puccinia graminis f. sp. tritici CRL 75-36-700-3] >gi|309301888|gb|EFP78479.1| thymidylate kinase [Puccinia graminis f. sp. tritici CRL 75-36-700-3]	135
PST79_3278	81.19	75.09		Cellular nitrogen compound biosynthetic process			2-isopropylmalate synthase	leucine biosynthetic process;2-isopropylmalate synthase activity	0	XP_003334559	2-isopropylmalate synthase [Puccinia graminis f. sp. tritici CRL 75-36-700-3] >gi|309313549|gb|EFP90140.1| 2-isopropylmalate synthase [Puccinia graminis f. sp. tritici CRL 75-36-700-3]	570
PST79_6092	44.52	42.11		Cellular nitrogen compound biosynthetic process			plasma membrane calcium-transporting atpase	calcium-transporting ATPase activity;calcium ion transmembrane transport;integral to membrane;metal ion binding;ATP biosynthetic process;ATP binding	0	XP_003320022	plasma membrane calcium-transporting ATPase 2 [Puccinia graminis f. sp. tritici CRL 75-36-700-3]	286
PST79_476	17.82	17.07		Cellular nitrogen compound biosynthetic process			folic acid synthesis protein	dihydropteroate synthase activity;folic acid and derivative biosynthetic process;2-amino-4-hydroxy-6-hydroxymethyldihydropteridine diphosphokinase activity	0	XP_003324553	folic acid synthesis protein FOL1 [Puccinia graminis f. sp. tritici CRL 75-36-700-3] >gi|309303543|gb|EFP80134.1| hypothetical protein PGTG_05359 [Puccinia graminis f. sp. tritici CRL 75-36-700-3]	545
PST79_9249	41.18	40.88		Cellular nitrogen compound biosynthetic process			aspartate kinase	cellular amino acid biosynthetic process;aspartate kinase activity;phosphorylation;amino acid binding	0	XP_003336795	bifunctional aspartokinase/homoserine dehydrogenase I [Puccinia graminis f. sp. tritici CRL 75-36-700-3] >gi|309315785|gb|EFP92376.1| hypothetical protein PGTG_18363 [Puccinia graminis f. sp. tritici CRL 75-36-700-3]	372
PST79_5838	38.47	38.28		Cellular nitrogen compound biosynthetic process			porphobilinogen deaminase	tetrapyrrole biosynthetic process;peptidyl-pyrromethane cofactor linkage;hydroxymethylbilane synthase activity	0	XP_003327804	porphobilinogen deaminase [Puccinia graminis f. sp. tritici CRL 75-36-700-3] >gi|309306794|gb|EFP83385.1| hypothetical protein PGTG_08571 [Puccinia graminis f. sp. tritici CRL 75-36-700-3]	440
PST79_3737	69.07	69.44		Cellular nitrogen compound biosynthetic process			acetolactate synthase	FAD binding;thiamin pyrophosphate binding;magnesium ion binding;acetolactate synthase activity;branched chain family amino acid biosynthetic process;mitochondrion	0	XP_003323457	acetolactate synthase [Puccinia graminis f. sp. tritici CRL 75-36-700-3] >gi|309302447|gb|EFP79038.1| acetolactate synthase, large subunit, biosynthetic type [Puccinia graminis f. sp. tritici CRL 75-36-700-3]	606
PST79_1227	32.76	33.7		Cellular nitrogen compound biosynthetic process			nicotinate phosphoribosyltransferase	cytoplasm;nicotinate phosphoribosyltransferase activity;nicotinate-nucleotide diphosphorylase (carboxylating) activity;NAD biosynthetic process	0	XP_003331545	nicotinate phosphoribosyltransferase [Puccinia graminis f. sp. tritici CRL 75-36-700-3] >gi|309310535|gb|EFP87126.1| hypothetical protein PGTG_13345 [Puccinia graminis f. sp. tritici CRL 75-36-700-3]	390
PST79_11180	29.89	31.64		Cellular nitrogen compound biosynthetic process			cytoplasmic protein	cytoplasm;5-methylthioribulose-1-phosphate 4-dehydratase activity;metal ion binding;L-methionine salvage	2.13e-114	XP_003332394	hypothetical protein PGTG_13779 [Puccinia graminis f. sp. tritici CRL 75-36-700-3] >gi|309311384|gb|EFP87975.1| hypothetical protein PGTG_13779 [Puccinia graminis f. sp. tritici CRL 75-36-700-3]	166
PST79_1288	83.28	88.74		Cellular nitrogen compound biosynthetic process			acetolactate synthase	amino acid binding;acetolactate synthase activity;branched chain family amino acid biosynthetic process	5.79e-124	EGG05198	hypothetical protein MELLADRAFT_88275 [Melampsora larici-populina 98AG31]	290
PST79_10351	16.55	17.75		Cellular nitrogen compound biosynthetic process			ctp synthase	pyrimidine nucleotide biosynthetic process;CTP synthase activity	8.92e-141	EGG06363	hypothetical protein MELLADRAFT_52583 [Melampsora larici-populina 98AG31]	325
PST79_2121	35.27	37.99		Cellular nitrogen compound biosynthetic process			tryptophan synthase	tryptophan synthase activity;pyridoxal phosphate binding;transmembrane transport;tryptophan biosynthetic process;membrane;sodium ion transport;transporter activity	0	XP_003329096	tryptophan synthase beta chain [Puccinia graminis f. sp. tritici CRL 75-36-700-3] >gi|309308086|gb|EFP84677.1| tryptophan synthase [Puccinia graminis f. sp. tritici CRL 75-36-700-3]	380
PST79_5910	12.17	13.46		Cellular nitrogen compound biosynthetic process			dihydroorotase	dihydroorotase activity;pyrimidine base biosynthetic process	8.23e-169	XP_003337482	dihydroorotase [Puccinia graminis f. sp. tritici CRL 75-36-700-3] >gi|309316472|gb|EFP93063.1| hypothetical protein PGTG_18685 [Puccinia graminis f. sp. tritici CRL 75-36-700-3]	294
PST79_9250	28.21	31.31		Cellular nitrogen compound biosynthetic process			histidinol dehydrogenase	histidinol dehydrogenase activity;NAD or NADH binding;histidine biosynthetic process;phosphoribosyl-ATP diphosphatase activity;zinc ion binding;phosphoribosyl-AMP cyclohydrolase activity;oxidation reduction	1.12e-150	EFP87982	histidinol dehydrogenase [Puccinia graminis f. sp. tritici CRL 75-36-700-3]	298
PST79_10940	35.3	39.92		Cellular nitrogen compound biosynthetic process			5-aminolevulinate synthase	5-aminolevulinate synthase activity;pyridoxal phosphate binding;heme biosynthetic process;mitochondrial matrix;transferase activity, transferring nitrogenous groups	0	EFP91147	5-aminolevulinate synthase [Puccinia graminis f. sp. tritici CRL 75-36-700-3]	483
PST79_4595	43.88	50.61		Cellular nitrogen compound biosynthetic process			pyrroline-5-carboxylate reductase	pyrroline-5-carboxylate reductase activity;oxidoreductase activity, acting on the CH-OH group of donors, NAD or NADP as acceptor;proline biosynthetic process;oxidation reduction;nucleotide binding	1.2e-100	XP_003319443	pyrroline-5-carboxylate reductase [Puccinia graminis f. sp. tritici CRL 75-36-700-3] >gi|309298433|gb|EFP75024.1| pyrroline-5-carboxylate reductase [Puccinia graminis f. sp. tritici CRL 75-36-700-3]	196
PST79_1511	39.96	46.74		Cellular nitrogen compound biosynthetic process			gamma-glutamyl phosphate reductase	NADP or NADPH binding;proline biosynthetic process;glutamate-5-semialdehyde dehydrogenase activity;oxidation reduction	6.51e-80	XP_003333508	gamma-glutamyl phosphate reductase [Puccinia graminis f. sp. tritici CRL 75-36-700-3] >gi|309312498|gb|EFP89089.1| glutamate-5-semialdehyde dehydrogenase [Puccinia graminis f. sp. tritici CRL 75-36-700-3]	183
PST79_12464	17	20.45		Cellular nitrogen compound biosynthetic process			phospho-2-dehydro-3-deoxyheptonate aldolase	3-deoxy-7-phosphoheptulonate synthase activity;aromatic amino acid family biosynthetic process	2.07e-145	XP_003333459	phospho-2-dehydro-3-deoxyheptonate aldolase [Puccinia graminis f. sp. tritici CRL 75-36-700-3] >gi|309312449|gb|EFP89040.1| 3-deoxy-7-phosphoheptulonate synthase [Puccinia graminis f. sp. tritici CRL 75-36-700-3]	298
PST79_7102	36.83	47.02		Cellular nitrogen compound biosynthetic process			ornithine decarboxylase	polyamine biosynthetic process;catalytic activity	0	XP_003330951	ornithine decarboxylase [Puccinia graminis f. sp. tritici CRL 75-36-700-3] >gi|309309941|gb|EFP86532.1| hypothetical protein PGTG_12488 [Puccinia graminis f. sp. tritici CRL 75-36-700-3]	542
PST79_4874	94.34	124.02		Cellular nitrogen compound biosynthetic process			extracellular elastinolytic metalloproteinase	extracellular space;arginine biosynthetic process;NAD or NADH binding;N-acetyl-gamma-glutamyl-phosphate reductase activity;metalloendopeptidase activity;acetylglutamate kinase activity;zinc ion binding;mitochondrion;oxidation reduction	0	EFP81452	hypothetical protein PGTG_07073 [Puccinia graminis f. sp. tritici CRL 75-36-700-3]	906
PST79_1312	31.63	42.79		Cellular nitrogen compound biosynthetic process			homoaconitate hydratase	lysine biosynthetic process;4 iron, 4 sulfur cluster binding;homoaconitate hydratase activity	0	XP_003328105	homoaconitase [Puccinia graminis f. sp. tritici CRL 75-36-700-3] >gi|309307095|gb|EFP83686.1| homoaconitate hydratase [Puccinia graminis f. sp. tritici CRL 75-36-700-3]	383
PST79_3539	10.99	14.92		Cellular nitrogen compound biosynthetic process			bifunctional purine biosynthesis protein purh	IMP cyclohydrolase activity;purine nucleotide biosynthetic process;phosphoribosylaminoimidazolecarboxamide formyltransferase activity	3.22e-149	XP_003332179	hypothetical protein PGTG_13546 [Puccinia graminis f. sp. tritici CRL 75-36-700-3] >gi|309311169|gb|EFP87760.1| bifunctional purine biosynthesis protein ADE17 [Puccinia graminis f. sp. tritici CRL 75-36-700-3]	243
PST79_8171	24.8	33.72		Cellular nitrogen compound biosynthetic process			Dug3p [Puccinia graminis f. sp. tritici CRL 75-36-700-3]	purine base biosynthetic process;amidophosphoribosyltransferase activity	2.86e-58	XP_003337543	Dug3p [Puccinia graminis f. sp. tritici CRL 75-36-700-3]	137
PST79_7383	9.93	13.98		Cellular nitrogen compound biosynthetic process			dihydroorotate dehydrogenase	oxidation reduction;dihydroorotate oxidase activity;UMP biosynthetic process;'de novo' pyrimidine base biosynthetic process;membrane	3.97e-76	EFP90713	hypothetical protein PGTG_16739 [Puccinia graminis f. sp. tritici CRL 75-36-700-3]	163
PST79_4872	116.69	166.53		Cellular nitrogen compound biosynthetic process			atp synthase beta subunit	angiogenesis;proton-transporting ATPase activity, rotational mechanism;hydrogen-exporting ATPase activity, phosphorylative mechanism;negative regulation of cell adhesion involved in substrate-bound cell migration;receptor-mediated endocytosis;ADP biosynthetic process;hydrogen ion transporting ATP synthase activity, rotational mechanism;lipoprotein receptor activity;regulation of intracellular pH;…	2.58e-110	XP_003323333	ATP synthase subunit beta [Puccinia graminis f. sp. tritici CRL 75-36-700-3] >gi|309302323|gb|EFP78914.1| ATP synthase subunit beta, mitochondrial [Puccinia graminis f. sp. tritici CRL 75-36-700-3]	184
PST79_11021	41.67	60.15		Cellular nitrogen compound biosynthetic process			atp phosphoribosyltransferase	cytoplasm;ATP phosphoribosyltransferase activity;histidine biosynthetic process;magnesium ion binding	0	XP_003321515	ATP phosphoribosyltransferase [Puccinia graminis f. sp. tritici CRL 75-36-700-3] >gi|309300505|gb|EFP77096.1| ATP phosphoribosyltransferase [Puccinia graminis f. sp. tritici CRL 75-36-700-3]	333
PST79_2270	44.44	68.57		Cellular nitrogen compound biosynthetic process			nicotinamide mononucleotide adenylyl transferase	nucleotidyltransferase activity;NAD biosynthetic process	0	XP_003324171	nicotinate-nucleotide adenylyltransferase [Puccinia graminis f. sp. tritici CRL 75-36-700-3] >gi|309303161|gb|EFP79752.1| nicotinamide-nucleotide adenylyltransferase [Puccinia graminis f. sp. tritici CRL 75-36-700-3]	301
PST79_7971	103	158.99		Cellular nitrogen compound biosynthetic process			adenosylmethionine decarboxylase	spermine biosynthetic process;adenosylmethionine decarboxylase activity;spermidine biosynthetic process	0	XP_003336411	S-adenosylmethionine decarboxylase [Puccinia graminis f. sp. tritici CRL 75-36-700-3] >gi|309315401|gb|EFP91992.1| hypothetical protein PGTG_18443 [Puccinia graminis f. sp. tritici CRL 75-36-700-3]	490
PST79_2896	21.41	33.17		Cellular nitrogen compound biosynthetic process			delta-aminolevulinic acid dehydratase	metal ion binding;porphyrin biosynthetic process;porphobilinogen synthase activity	9.06e-103	XP_003332699	hypothetical protein PGTG_14364 [Puccinia graminis f. sp. tritici CRL 75-36-700-3] >gi|309311689|gb|EFP88280.1| hypothetical protein PGTG_14364 [Puccinia graminis f. sp. tritici CRL 75-36-700-3]	329
PST79_10304	35.57	55.15		Cellular nitrogen compound biosynthetic process			histidinol-phosphate transaminase	histidinol-phosphate transaminase activity;pyridoxal phosphate binding;histidine biosynthetic process	0	EFP78414	hypothetical protein PGTG_04370 [Puccinia graminis f. sp. tritici CRL 75-36-700-3]	345
PST79_2812	19.63	30.45		Cellular nitrogen compound biosynthetic process			glutamine amidotransferase:cyclase	cytoplasm;transferase activity, transferring pentosyl groups;oxo-acid-lyase activity;histidine biosynthetic process	0	XP_003330997	imidazole glycerol phosphate synthase hisHF [Puccinia graminis f. sp. tritici CRL 75-36-700-3] >gi|309309987|gb|EFP86578.1| glutamine amidotransferase [Puccinia graminis f. sp. tritici CRL 75-36-700-3]	435
PST79_4777	40.15	65.81		Cellular nitrogen compound biosynthetic process			glutamine synthetase	glutamate-ammonia ligase activity;glutamine biosynthetic process	0	XP_003325086	hypothetical protein PGTG_06623 [Puccinia graminis f. sp. tritici CRL 75-36-700-3] >gi|309304076|gb|EFP80667.1| glutamine synthetase [Puccinia graminis f. sp. tritici CRL 75-36-700-3]	489
PST79_4108	17.39	28.82		Cellular nitrogen compound biosynthetic process			pre-mrna-processing atp-dependent rna helicase prp5	nucleic acid binding;ATP-dependent helicase activity;RNA splicing;oxidoreductase activity;ATP binding;cellular nitrogen compound biosynthetic process;mRNA processing;small molecule metabolic process;nucleus	0	XP_003319949	pre-mRNA-processing ATP-dependent RNA helicase PRP5 [Puccinia graminis f. sp. tritici CRL 75-36-700-3] >gi|309298939|gb|EFP75530.1| hypothetical protein PGTG_00861 [Puccinia graminis f. sp. tritici CRL 75-36-700-3]	698
PST79_239	41.37	71.45		Cellular nitrogen compound biosynthetic process			imp dehydrogenase	IMP dehydrogenase activity;GMP biosynthetic process;metal ion binding;oxidation reduction	0	EFP82688	inosine-5'-monophosphate dehydrogenase [Puccinia graminis f. sp. tritici CRL 75-36-700-3]	494
PST79_4775	9.83	17.7		Cellular nitrogen compound biosynthetic process			2-dehydropantoate 2-reductase	cytoplasm;NADP or NADPH binding;pantothenate biosynthetic process;oxidation reduction;2-dehydropantoate 2-reductase activity	0	XP_003321095	hypothetical protein PGTG_02137 [Puccinia graminis f. sp. tritici CRL 75-36-700-3]	364
PST79_4797	6.81	12.37		Cellular nitrogen compound biosynthetic process			chorismate synthase	aromatic amino acid family biosynthetic process;chorismate synthase activity	3.83e-131	XP_003327114	hypothetical protein PGTG_08891 [Puccinia graminis f. sp. tritici CRL 75-36-700-3] >gi|309306104|gb|EFP82695.1| chorismate synthase [Puccinia graminis f. sp. tritici CRL 75-36-700-3]	273
PST79_7343	37.19	68.63		Cellular nitrogen compound biosynthetic process			threonine synthase	threonine biosynthetic process;pyridoxal phosphate binding;threonine synthase activity	0	XP_003320614	threonine synthase [Puccinia graminis f. sp. tritici CRL 75-36-700-3] >gi|309299604|gb|EFP76195.1| threonine synthase [Puccinia graminis f. sp. tritici CRL 75-36-700-3]	568
PST79_12324	14.81	28.09		Cellular nitrogen compound biosynthetic process			adenine phosphoribosyltransferase	cytoplasm;adenine phosphoribosyltransferase activity;nucleoside metabolic process;adenine salvage	3.37e-94	XP_003328669	adenine phosphoribosyltransferase 1 [Puccinia graminis f. sp. tritici CRL 75-36-700-3] >gi|309307659|gb|EFP84250.1| adenine phosphoribosyltransferase [Puccinia graminis f. sp. tritici CRL 75-36-700-3]	173
PST79_1049	17.72	33.93		Cellular nitrogen compound biosynthetic process			phosphoribosylformimino-5-aminoimidazole carboxamide ribotide isomerase	1-(5-phosphoribosyl)-5-[(5-phosphoribosylamino)methylideneamino]imidazole-4-carboxamide isomerase activity;histidine biosynthetic process	1.1e-134	XP_003331973	phosphoribosylformimino-5-aminoimidazole carboxamide ribotide isomerase [Puccinia graminis f. sp. tritici CRL 75-36-700-3] >gi|309310963|gb|EFP87554.1| phosphoribosylformimino-5-aminoimidazole carboxamide ribotide isomerase [Puccinia graminis f. sp. tritici CRL 75-36-700-3]	239
PST79_7471	7.66	14.98		Cellular nitrogen compound biosynthetic process			glutathione synthetase	ATP binding;glutathione synthase activity;glutathione biosynthetic process	6.62e-83	EFP87911	glutathione synthetase [Puccinia graminis f. sp. tritici CRL 75-36-700-3]	160
PST79_6211	17.3	34.65		Cellular nitrogen compound biosynthetic process			3-deoxy-7-phosphoheptulonate synthase	3-deoxy-7-phosphoheptulonate synthase activity;aromatic amino acid family biosynthetic process	3.16e-93	EFP83436	3-deoxy-7-phosphoheptulonate synthase [Puccinia graminis f. sp. tritici CRL 75-36-700-3]	146
PST79_10203	5.33	10.74		Cellular nitrogen compound biosynthetic process			calcium-transporting p-type atpase	calcium-transporting ATPase activity;integral to membrane;metal ion binding;ATP biosynthetic process;ATP binding;calcium ion transport	2.29e-33	XP_003322729	calcium-transporting P-type ATPase [Puccinia graminis f. sp. tritici CRL 75-36-700-3] >gi|309301719|gb|EFP78310.1| Ca2+-transporting ATPase [Puccinia graminis f. sp. tritici CRL 75-36-700-3]	91
PST79_1028	208.91	439.89	SPO	Cellular nitrogen compound biosynthetic process			plasma membrane h(+)-atpase 1	integral to membrane;metal ion binding;ATP catabolic process;ATPase activity, coupled to transmembrane movement of ions, phosphorylative mechanism;ATP biosynthetic process;ATP binding;cation transport	0	XP_003330958	plasma membrane ATPase 1 [Puccinia graminis f. sp. tritici CRL 75-36-700-3] >gi|309309948|gb|EFP86539.1| H+-transporting ATPase [Puccinia graminis f. sp. tritici CRL 75-36-700-3]	933
PST79_6238	8.93	18.86		Cellular nitrogen compound biosynthetic process			asparagine synthase	asparagine synthase (glutamine-hydrolyzing) activity;asparagine biosynthetic process	0	XP_003322160	hypothetical protein PGTG_03697 [Puccinia graminis f. sp. tritici CRL 75-36-700-3] >gi|309301150|gb|EFP77741.1| hypothetical protein PGTG_03697 [Puccinia graminis f. sp. tritici CRL 75-36-700-3]	507
PST79_9187	294.79	631.56	SPO	Cellular nitrogen compound biosynthetic process			na+ k+ atpase alpha subunit isoform 3	integral to membrane;metal ion binding;ATPase activity, coupled to transmembrane movement of ions, phosphorylative mechanism;ATP biosynthetic process;ATP binding;cation transport	4.32e-109	XP_003321596	P-type cation-transporting ATPase [Puccinia graminis f. sp. tritici CRL 75-36-700-3]	215
PST79_8508	14.26	30.94		Cellular nitrogen compound biosynthetic process			chorismate mutase	aromatic amino acid family biosynthetic process;chorismate mutase activity	6.36e-169	EFP82167	chorismate mutase [Puccinia graminis f. sp. tritici CRL 75-36-700-3]	312
PST79_9869	26.35	57.96	SPO	Cellular nitrogen compound biosynthetic process			ketol-acid reductoisomerase	ketol-acid reductoisomerase activity;branched chain family amino acid biosynthetic process;isomerase activity;coenzyme binding;oxidation reduction;nucleotide binding	1.96e-101	XP_003323363	ketol-acid reductoisomerase [Puccinia graminis f. sp. tritici CRL 75-36-700-3] >gi|309302353|gb|EFP78944.1| ketol-acid reductoisomerase, mitochondrial [Puccinia graminis f. sp. tritici CRL 75-36-700-3]	151
PST79_10177	13.66	30.96		Cellular nitrogen compound biosynthetic process			cysteine synthase	pyridoxal phosphate binding;cysteine synthase activity;cysteine biosynthetic process from serine;transferase activity	0	EFP82148	cysteine synthase A [Puccinia graminis f. sp. tritici CRL 75-36-700-3]	402
PST79_9959	16.49	38.28	SPO	Cellular nitrogen compound biosynthetic process			phosphoserine aminotransferase	O-phospho-L-serine:2-oxoglutarate aminotransferase activity;L-serine biosynthetic process	0	EFP79032	hypothetical protein PGTG_04988 [Puccinia graminis f. sp. tritici CRL 75-36-700-3]	319
PST79_11715	7.82	18.21		Cellular nitrogen compound biosynthetic process			kynureninase	pyridine nucleotide biosynthetic process;hydrolase activity	9.73e-105	XP_003337403	kynureninase [Puccinia graminis f. sp. tritici CRL 75-36-700-3] >gi|309316393|gb|EFP92984.1| kynureninase [Puccinia graminis f. sp. tritici CRL 75-36-700-3]	187
PST79_6325	5.21	12.37		Cellular nitrogen compound biosynthetic process			glutamine-dependent nad(+) synthetase	hydrolase activity, acting on carbon-nitrogen (but not peptide) bonds;ATP binding;NAD+ synthase (glutamine-hydrolyzing) activity;NAD biosynthetic process	0	XP_003307456	hypothetical protein PGTG_00406 [Puccinia graminis f. sp. tritici CRL 75-36-700-3] >gi|309297859|gb|EFP74450.1| glutamine-dependent NAD(+) synthetase [Puccinia graminis f. sp. tritici CRL 75-36-700-3]	312
PST79_11115	4.9	12.04		Cellular nitrogen compound biosynthetic process			3-methyl-2-oxobutanoate hydroxymethyltransferase	3-methyl-2-oxobutanoate hydroxymethyltransferase activity;pantothenate biosynthetic process;methylation;methyltransferase activity	4.19e-145	EFP83177	hypothetical protein PGTG_09130 [Puccinia graminis f. sp. tritici CRL 75-36-700-3]	265
PST79_2748	32.41	79.78	SPO	Cellular nitrogen compound biosynthetic process			3-isopropylmalate dehydratase	3-isopropylmalate dehydratase activity;3-isopropylmalate dehydratase complex;4 iron, 4 sulfur cluster binding;leucine biosynthetic process	0	XP_003321753	3-isopropylmalate dehydratase [Puccinia graminis f. sp. tritici CRL 75-36-700-3] >gi|309300743|gb|EFP77334.1| 3-isopropylmalate dehydratase [Puccinia graminis f. sp. tritici CRL 75-36-700-3]	714
PST79_343	152.77	377.51	SPO	Cellular nitrogen compound biosynthetic process			plasma membrane h(+)-atpase 1	integral to membrane;metal ion binding;ATP catabolic process;ATPase activity, coupled to transmembrane movement of ions, phosphorylative mechanism;ATP biosynthetic process;ATP binding;cation transport	0	XP_003330958	plasma membrane ATPase 1 [Puccinia graminis f. sp. tritici CRL 75-36-700-3] >gi|309309948|gb|EFP86539.1| H+-transporting ATPase [Puccinia graminis f. sp. tritici CRL 75-36-700-3]	933
PST79_1512	13.5	35.81	SPO	Cellular nitrogen compound biosynthetic process			gamma-glutamyl phosphate reductase	NADP or NADPH binding;proline biosynthetic process;glutamate-5-semialdehyde dehydrogenase activity;oxidation reduction	1.64e-63	XP_003333508	gamma-glutamyl phosphate reductase [Puccinia graminis f. sp. tritici CRL 75-36-700-3] >gi|309312498|gb|EFP89089.1| glutamate-5-semialdehyde dehydrogenase [Puccinia graminis f. sp. tritici CRL 75-36-700-3]	179
PST79_1235	10.7	29.12		Cellular nitrogen compound biosynthetic process			glutamate-cysteine ligase	glutamate-cysteine ligase activity;glutathione biosynthetic process	1.28e-124	XP_003322379	glutamate-cysteine ligase [Puccinia graminis f. sp. tritici CRL 75-36-700-3]	255
PST79_9572	10.77	30.35		Cellular nitrogen compound biosynthetic process			related to rib7-htp reductase	5-amino-6-(5-phosphoribosylamino)uracil reductase activity;riboflavin biosynthetic process;oxidation reduction	3e-135	EFP87740	riboflavin biosynthesis protein RibD domain-containing protein [Puccinia graminis f. sp. tritici CRL 75-36-700-3]	241
PST79_2895	36.41	103.69	SPO	Cellular nitrogen compound biosynthetic process			delta-aminolevulinic acid dehydratase	metal ion binding;porphyrin biosynthetic process;porphobilinogen synthase activity	2.99e-168	XP_003319545	delta-aminolevulinic acid dehydratase [Puccinia graminis f. sp. tritici CRL 75-36-700-3] >gi|309298535|gb|EFP75126.1| delta-aminolevulinic acid dehydratase [Puccinia graminis f. sp. tritici CRL 75-36-700-3]	271
PST79_2867	22.52	64.68	SPO	Cellular nitrogen compound biosynthetic process			cystathionine beta-lyase	cytoplasm;'de novo' L-methionine biosynthetic process;cystathionine beta-lyase activity;pyridoxal phosphate binding;phosphorylation;isoprenoid biosynthetic process;mevalonate kinase activity;ATP binding	0	XP_003320775	cystathionine beta-lyase [Puccinia graminis f. sp. tritici CRL 75-36-700-3] >gi|309299765|gb|EFP76356.1| hypothetical protein PGTG_02797 [Puccinia graminis f. sp. tritici CRL 75-36-700-3]	929
PST79_7611	9.45	28.66		Cellular nitrogen compound biosynthetic process			protoheme ix farnesyltransferase	heme O biosynthetic process;protoheme IX farnesyltransferase activity;integral to membrane	1.92e-77	XP_003338629	hypothetical protein PGTG_20110 [Puccinia graminis f. sp. tritici CRL 75-36-700-3]	129
PST79_325	6.47	19.72		Cellular nitrogen compound biosynthetic process			kynureninase [Puccinia graminis f. sp. tritici CRL 75-36-700-3]	NAD biosynthetic process;kynureninase activity;tryptophan catabolic process;cytoplasm;pyridoxal phosphate binding	2.76e-89	XP_003337403	kynureninase [Puccinia graminis f. sp. tritici CRL 75-36-700-3] >gi|309316393|gb|EFP92984.1| kynureninase [Puccinia graminis f. sp. tritici CRL 75-36-700-3]	167
PST79_5557	5.37	17.05		Cellular nitrogen compound biosynthetic process			argininosuccinate lyase	arginine biosynthetic process via ornithine;argininosuccinate lyase activity	1.85e-72	XP_003323282	argininosuccinate lyase [Puccinia graminis f. sp. tritici CRL 75-36-700-3] >gi|309302272|gb|EFP78863.1| argininosuccinate lyase [Puccinia graminis f. sp. tritici CRL 75-36-700-3]	115
PST79_5736	5.01	16.11		Cellular nitrogen compound biosynthetic process			bifunctional protein	tetrahydrofolylpolyglutamate synthase activity;ATP binding;tetrahydrofolylpolyglutamate biosynthetic process	7.28e-117	XP_003335460	folylpolyglutamate synthase [Puccinia graminis f. sp. tritici CRL 75-36-700-3] >gi|309314450|gb|EFP91041.1| hypothetical protein PGTG_17313 [Puccinia graminis f. sp. tritici CRL 75-36-700-3]	248
PST79_7582	5.92	19.35		Cellular nitrogen compound biosynthetic process			asparagine synthase	asparagine synthase (glutamine-hydrolyzing) activity;asparagine biosynthetic process	1.05e-155	EFP77391	asparagine synthase (glutamine-hydrolysing) [Puccinia graminis f. sp. tritici CRL 75-36-700-3]	285
PST79_4677	11.5	37.68	SPO	Cellular nitrogen compound biosynthetic process			molybdopterin binding domain-containing protein	Mo-molybdopterin cofactor biosynthetic process	4.35e-134	XP_003335218	molybdopterin binding domain-containing protein [Puccinia graminis f. sp. tritici CRL 75-36-700-3] >gi|309314208|gb|EFP90799.1| hypothetical protein PGTG_16825 [Puccinia graminis f. sp. tritici CRL 75-36-700-3]	293
PST79_9186	191.11	689.78	SPO	Cellular nitrogen compound biosynthetic process			na+ k+ atpase alpha subunit isoform 3	integral to membrane;metal ion binding;ATPase activity, coupled to transmembrane movement of ions, phosphorylative mechanism;ATP biosynthetic process;ATP binding;cation transport	4.32e-109	XP_003321596	P-type cation-transporting ATPase [Puccinia graminis f. sp. tritici CRL 75-36-700-3]	215
PST79_11277	7.88	29.45	SPO	Cellular nitrogen compound biosynthetic process			threonine dehydratase	pyridoxal phosphate binding;isoleucine biosynthetic process;L-threonine ammonia-lyase activity	0	EFP76028	threonine ammonia-lyase, biosynthetic [Puccinia graminis f. sp. tritici CRL 75-36-700-3]	524
PST79_12087	10.61	41.35	SPO	Cellular nitrogen compound biosynthetic process			uracil phosphoribosyltransferase	pyrimidine salvage;transferase activity, transferring glycosyl groups;phosphotransferase activity, alcohol group as acceptor;ATP binding;nucleobase, nucleoside and nucleotide metabolic process	1.39e-138	EFP91716	hypothetical protein PGTG_17453 [Puccinia graminis f. sp. tritici CRL 75-36-700-3]	235
PST79_1337	13.19	56.18	SPO	Cellular nitrogen compound biosynthetic process			dihydroxy-acid dehydratase	branched chain family amino acid biosynthetic process;dihydroxy-acid dehydratase activity	0	EFP83571	dihydroxy-acid dehydratase [Puccinia graminis f. sp. tritici CRL 75-36-700-3]	372
PST79_5739	13.84	63.46	SPO	Cellular nitrogen compound biosynthetic process			3-isopropylmalate dehydratase	3-isopropylmalate dehydratase activity;3-isopropylmalate dehydratase complex;4 iron, 4 sulfur cluster binding;leucine biosynthetic process	5.03e-71	XP_003321753	3-isopropylmalate dehydratase [Puccinia graminis f. sp. tritici CRL 75-36-700-3] >gi|309300743|gb|EFP77334.1| 3-isopropylmalate dehydratase [Puccinia graminis f. sp. tritici CRL 75-36-700-3]	137
PST79_11543	7.24	34.9	SPO	Cellular nitrogen compound biosynthetic process			phosphoribosylformylglycinamidine cyclo-ligase	cytoplasm;phosphoribosylamine-glycine ligase activity;metal ion binding;phosphoribosylformylglycinamidine cyclo-ligase activity;'de novo' IMP biosynthetic process;purine base biosynthetic process;ATP binding	4.19e-35	XP_003326142	phosphoribosylformylglycinamidine cyclo-ligase [Puccinia graminis f. sp. tritici CRL 75-36-700-3] >gi|309305132|gb|EFP81723.1| phosphoribosylamine-glycine ligase [Puccinia graminis f. sp. tritici CRL 75-36-700-3]	73
PST79_3880	10.7	52.96	SPO	Cellular nitrogen compound biosynthetic process			cystathionine beta-synthase	pyridoxal phosphate binding;cysteine synthase activity;cysteine biosynthetic process from serine;transferase activity	5.35e-60	XP_003307650	cystathionine beta-synthase [Puccinia graminis f. sp. tritici CRL 75-36-700-3] >gi|309298053|gb|EFP74644.1| cystathionine beta-synthase [Puccinia graminis f. sp. tritici CRL 75-36-700-3]	133
PST79_4481	9.22	47.31	SPO	Cellular nitrogen compound biosynthetic process			plasma membrane h(+)-atpase 1	integral to membrane;metal ion binding;ATP catabolic process;ATPase activity, coupled to transmembrane movement of ions, phosphorylative mechanism;ATP biosynthetic process;ATP binding;cation transport	0	EGG01935	hypothetical protein MELLADRAFT_75544 [Melampsora larici-populina 98AG31]	964
PST79_11966	6.07	31.38	SPO	Cellular nitrogen compound biosynthetic process			gmp synthase	cytoplasm;GMP biosynthetic process;glutamine metabolic process;ATP binding;GMP synthase (glutamine-hydrolyzing) activity	2.06e-159	XP_003327288	GMP synthase [Puccinia graminis f. sp. tritici CRL 75-36-700-3] >gi|309306278|gb|EFP82869.1| GMP synthase [Puccinia graminis f. sp. tritici CRL 75-36-700-3]	270
PST79_11299	2.77	15.67		Cellular nitrogen compound biosynthetic process			calcium-transporting atpase	calcium-transporting ATPase activity;integral to membrane;metal ion binding;ATP biosynthetic process;ATP binding;calcium ion transport	3.6e-86	XP_003322729	calcium-transporting P-type ATPase [Puccinia graminis f. sp. tritici CRL 75-36-700-3] >gi|309301719|gb|EFP78310.1| Ca2+-transporting ATPase [Puccinia graminis f. sp. tritici CRL 75-36-700-3]	117
PST79_13084	3.94	25.08	SPO	Cellular nitrogen compound biosynthetic process			hypothetical protein PGTG_19066 [Puccinia graminis f. sp. tritici CRL 75-36-700-3]	pyridoxal phosphate binding;1-aminocyclopropane-1-carboxylate biosynthetic process;transferase activity, transferring nitrogenous groups;1-aminocyclopropane-1-carboxylate synthase activity	3.84e-36	EFP93298	hypothetical protein PGTG_19066 [Puccinia graminis f. sp. tritici CRL 75-36-700-3]	118
PST79_4594	8.19	58.66	SPO	Cellular nitrogen compound biosynthetic process			pyrroline-5-carboxylate reductase	pyrroline-5-carboxylate reductase activity;oxidoreductase activity, acting on the CH-OH group of donors, NAD or NADP as acceptor;proline biosynthetic process;oxidation reduction;nucleotide binding	2.88e-128	XP_003319443	pyrroline-5-carboxylate reductase [Puccinia graminis f. sp. tritici CRL 75-36-700-3] >gi|309298433|gb|EFP75024.1| pyrroline-5-carboxylate reductase [Puccinia graminis f. sp. tritici CRL 75-36-700-3]	181
PST79_5356	2.69	20.04		Cellular nitrogen compound biosynthetic process			phospho-2-dehydro-3-deoxyheptonate aldolase	3-deoxy-7-phosphoheptulonate synthase activity;aromatic amino acid family biosynthetic process	7.35e-87	XP_003327855	phospho-2-dehydro-3-deoxyheptonate aldolase [Puccinia graminis f. sp. tritici CRL 75-36-700-3]	222
PST79_6093	4.65	36.48	SPO	Cellular nitrogen compound biosynthetic process			calcium-transporting atpase	calcium-transporting ATPase activity;calcium ion transmembrane transport;integral to membrane;metal ion binding;ATP biosynthetic process;ATP binding	6.85e-107	EFP75603	hypothetical protein PGTG_00934 [Puccinia graminis f. sp. tritici CRL 75-36-700-3]	214
PST79_5185	28.62	233.73	SPO	Cellular nitrogen compound biosynthetic process			plasma membrane atpase 1	integral to membrane;metal ion binding;ATP catabolic process;ATPase activity, coupled to transmembrane movement of ions, phosphorylative mechanism;ATP biosynthetic process;ATP binding;cation transport	7.11e-34	XP_003330958	plasma membrane ATPase 1 [Puccinia graminis f. sp. tritici CRL 75-36-700-3] >gi|309309948|gb|EFP86539.1| H+-transporting ATPase [Puccinia graminis f. sp. tritici CRL 75-36-700-3]	114
PST79_3641	2.57	22.09		Cellular nitrogen compound biosynthetic process			carbamoyl-phosphate synthase arginine-specific large chain	cytoplasm;metal ion binding;arginine biosynthetic process;ATP binding;carbamoyl-phosphate synthase (glutamine-hydrolyzing) activity	0	XP_003322868	carbamoyl-phosphate synthase arginine-specific large chain [Puccinia graminis f. sp. tritici CRL 75-36-700-3] >gi|309301858|gb|EFP78449.1| carbamoyl-phosphate synthase arginine-specific large chain [Puccinia graminis f. sp. tritici CRL 75-36-700-3]	508
PST79_9251	2.13	18.5		Cellular nitrogen compound biosynthetic process			histidine biosynthesis trifunctional protein	histidinol dehydrogenase activity;NAD or NADH binding;histidine biosynthetic process;phosphoribosyl-ATP diphosphatase activity;zinc ion binding;phosphoribosyl-AMP cyclohydrolase activity;oxidation reduction	4.3e-110	EFP87982	histidinol dehydrogenase [Puccinia graminis f. sp. tritici CRL 75-36-700-3]	258
PST79_12095	1.5	13.49		Cellular nitrogen compound biosynthetic process			calcium-transporting atpase	calcium-transporting ATPase activity;integral to membrane;metal ion binding;ATP biosynthetic process;ATP binding;calcium ion transport	0	XP_003322729	calcium-transporting P-type ATPase [Puccinia graminis f. sp. tritici CRL 75-36-700-3] >gi|309301719|gb|EFP78310.1| Ca2+-transporting ATPase [Puccinia graminis f. sp. tritici CRL 75-36-700-3]	452
PST79_12286	3.76	35.73	SPO	Cellular nitrogen compound biosynthetic process			histidinol-phosphate aminotransferase	histidinol-phosphate transaminase activity;pyridoxal phosphate binding;histidine biosynthetic process	3.51e-122	EFP78414	hypothetical protein PGTG_04370 [Puccinia graminis f. sp. tritici CRL 75-36-700-3]	230
PST79_1189	2.54	26.14	SPO	Cellular nitrogen compound biosynthetic process			calcium-translocating p-type atpase	calcium-transporting ATPase activity;calcium ion transmembrane transport;integral to membrane;metal ion binding;ATP biosynthetic process;ATP binding	9.59e-94	EGG04963	hypothetical protein MELLADRAFT_48992 [Melampsora larici-populina 98AG31]	248
PST79_4248	3.1	34.76	SPO	Cellular nitrogen compound biosynthetic process			ca-transporting atpase	ferrochelatase activity;heme biosynthetic process;integral to membrane;metal ion binding;ATP catabolic process;ATPase activity, coupled to transmembrane movement of ions, phosphorylative mechanism;ATP binding;cation transport	0	EGG03284	hypothetical protein MELLADRAFT_22371 [Melampsora larici-populina 98AG31]	812
PST79_10382	3.74	42.44	SPO	Cellular nitrogen compound biosynthetic process			thymidylate synthase	dTMP biosynthetic process;methylation;thymidylate synthase activity	7.83e-83	XP_003333882	thymidylate synthase [Puccinia graminis f. sp. tritici CRL 75-36-700-3] >gi|309312872|gb|EFP89463.1| thymidylate synthase [Puccinia graminis f. sp. tritici CRL 75-36-700-3]	141
PST79_13255	3.14	36.11	SPO	Cellular nitrogen compound biosynthetic process			bifunctional aspartokinase homoserine dehydrogenase i	cellular amino acid biosynthetic process;aspartate kinase activity;phosphorylation;amino acid binding	1.17e-56	XP_003336795	bifunctional aspartokinase/homoserine dehydrogenase I [Puccinia graminis f. sp. tritici CRL 75-36-700-3] >gi|309315785|gb|EFP92376.1| hypothetical protein PGTG_18363 [Puccinia graminis f. sp. tritici CRL 75-36-700-3]	135
PST79_4589	5.57	69.55	SPO	Cellular nitrogen compound biosynthetic process			copper p-type atpase	copper ion binding;copper ion transport;integral to membrane;ATPase activity, coupled to transmembrane movement of ions, phosphorylative mechanism;ATP biosynthetic process;ATP binding	0	XP_003334227	copper-transporting ATPase 1 [Puccinia graminis f. sp. tritici CRL 75-36-700-3] >gi|309313217|gb|EFP89808.1| hypothetical protein PGTG_15764 [Puccinia graminis f. sp. tritici CRL 75-36-700-3]	685
PST79_10281	1.65	24.72	SPO	Cellular nitrogen compound biosynthetic process			adenosine amp deaminase	deaminase activity;purine ribonucleoside monophosphate biosynthetic process	1.63e-94	EHS63295	hypothetical protein PGTG_21511 [Puccinia graminis f. sp. tritici CRL 75-36-700-3]	163
PST79_2750	1.53	40.31	SPO	Cellular nitrogen compound biosynthetic process			3-isopropylmalate dehydratase	3-isopropylmalate dehydratase activity;metal ion binding;3-isopropylmalate dehydratase complex;4 iron, 4 sulfur cluster binding;leucine biosynthetic process	0	XP_003321753	3-isopropylmalate dehydratase [Puccinia graminis f. sp. tritici CRL 75-36-700-3] >gi|309300743|gb|EFP77334.1| 3-isopropylmalate dehydratase [Puccinia graminis f. sp. tritici CRL 75-36-700-3]	539
PST79_9183	30.26	892.57	SPO	Cellular nitrogen compound biosynthetic process			p-type cation-transporting atpase	integral to membrane;metal ion binding;ATPase activity, coupled to transmembrane movement of ions, phosphorylative mechanism;ATP biosynthetic process;ATP binding;cation transport	0	EFP77177	hypothetical protein PGTG_03133 [Puccinia graminis f. sp. tritici CRL 75-36-700-3]	972
PST79_3427	2.64	80.86	SPO	Cellular nitrogen compound biosynthetic process			gtp cyclohydrolase ii	riboflavin biosynthetic process;GTP cyclohydrolase II activity	0	EFP78255	GTP cyclohydrolase II [Puccinia graminis f. sp. tritici CRL 75-36-700-3]	240
PST79_2749	0.93	29.13	SPO	Cellular nitrogen compound biosynthetic process			3-isopropylmalate dehydratase	3-isopropylmalate dehydratase activity;metal ion binding;3-isopropylmalate dehydratase complex;4 iron, 4 sulfur cluster binding;leucine biosynthetic process	0	XP_003321753	3-isopropylmalate dehydratase [Puccinia graminis f. sp. tritici CRL 75-36-700-3] >gi|309300743|gb|EFP77334.1| 3-isopropylmalate dehydratase [Puccinia graminis f. sp. tritici CRL 75-36-700-3]	473
PST79_13087	0.42	20.53	SPO	Cellular nitrogen compound biosynthetic process			aspartate aminotransferase	pyridoxal phosphate binding;1-aminocyclopropane-1-carboxylate biosynthetic process;transferase activity, transferring nitrogenous groups;1-aminocyclopropane-1-carboxylate synthase activity	4.54e-106	XP_003337717	hypothetical protein PGTG_19066 [Puccinia graminis f. sp. tritici CRL 75-36-700-3]	204
PST79_13031	0.21	50.64	SPO	Cellular nitrogen compound biosynthetic process			gtp cyclohydrolase ii	riboflavin biosynthetic process;GTP cyclohydrolase II activity	1.17e-60	EFP78255	GTP cyclohydrolase II [Puccinia graminis f. sp. tritici CRL 75-36-700-3]	149
PST79_980	0.53	0		Cellular nitrogen compound biosynthetic process		Excluded from heat map RPKM < 10	thiazole biosynthetic enzyme	thiamin biosynthetic process;mitochondrion	9.67e-60	XP_003320392	pathogen-induced defense-responsive protein 8 [Puccinia graminis f. sp. tritici CRL 75-36-700-3] >gi|378524387|sp|E3JV98.1|THI4_PUCGT RecName: Full=Thiamine thiazole synthase; AltName: Full=Thiazole biosynthetic enzyme >gi|309299382|gb|EFP75973.1| thiazole biosynthetic enzyme, mitochondrial [Puccinia graminis f. sp. tritici CRL 75-36-700-3]	143
PST79_5357	4.89	0		Cellular nitrogen compound biosynthetic process		Excluded from heat map RPKM < 10	phospho-2-dehydro-3-deoxyheptonate aldolase	3-deoxy-7-phosphoheptulonate synthase activity;aromatic amino acid family biosynthetic process	4.69e-77	XP_003327863	phospho-2-dehydro-3-deoxyheptonate aldolase [Puccinia graminis f. sp. tritici CRL 75-36-700-3] >gi|309306853|gb|EFP83444.1| 3-deoxy-7-phosphoheptulonate synthase [Puccinia graminis f. sp. tritici CRL 75-36-700-3]	135
PST79_2943	2.16	0.12		Cellular nitrogen compound biosynthetic process		Excluded from heat map RPKM < 10	5-methyltetrahydropteroyltriglutamate-homocysteine methyltransferase	methionine biosynthetic process;methylation;zinc ion binding;5-methyltetrahydropteroyltriglutamate-homocysteine S-methyltransferase activity	2.64e-132	XP_003320636	5-methyltetrahydropteroyltriglutamate-homocysteine methyltransferase [Puccinia graminis f. sp. tritici CRL 75-36-700-3]	225
PST79_7240	2.03	0.15		Cellular nitrogen compound biosynthetic process		Excluded from heat map RPKM < 10	2-dehydropantoate 2-reductase	cytoplasm;NADP or NADPH binding;pantothenate biosynthetic process;oxidation reduction;2-dehydropantoate 2-reductase activity	8.66e-69	XP_003325464	hypothetical protein PGTG_07297 [Puccinia graminis f. sp. tritici CRL 75-36-700-3] >gi|309304454|gb|EFP81045.1| 2-dehydropantoate 2-reductase [Puccinia graminis f. sp. tritici CRL 75-36-700-3]	162
PST79_6609	4.73	0.4		Cellular nitrogen compound biosynthetic process		Excluded from heat map RPKM < 10	phospho-2-dehydro-3-deoxyheptonate aldolase	3-deoxy-7-phosphoheptulonate synthase activity;aromatic amino acid family biosynthetic process	4.04e-143	EFP74579	3-deoxy-7-phosphoheptulonate synthase [Puccinia graminis f. sp. tritici CRL 75-36-700-3]	243
PST79_4925	8.98	2.09		Cellular nitrogen compound biosynthetic process		Excluded from heat map RPKM < 10	phosphomethylpyrimidine kinase	thiamin biosynthetic process;phosphorylation;phosphomethylpyrimidine kinase activity	3.87e-101	EFP80216	hypothetical protein PGTG_06172 [Puccinia graminis f. sp. tritici CRL 75-36-700-3]	221
PST79_5887	4.56	1.41		Cellular nitrogen compound biosynthetic process		Excluded from heat map RPKM < 10	hypothetical protein PGTG_11927 [Puccinia graminis f. sp. tritici CRL 75-36-700-3]	hydrogen ion transmembrane transporter activity;mitochondrial proton-transporting ATP synthase complex, coupling factor F(o);ATP synthesis coupled proton transport	4.06e-52	EFP85571	hypothetical protein PGTG_11927 [Puccinia graminis f. sp. tritici CRL 75-36-700-3]	98
PST79_7403	9.02	5.83		Cellular nitrogen compound biosynthetic process		Excluded from heat map RPKM < 10	pentafunctional arom polypeptide	3-phosphoshikimate 1-carboxyvinyltransferase activity;cytoplasm;metal ion binding;phosphorylation;3-dehydroquinate dehydratase activity;shikimate 5-dehydrogenase activity;shikimate kinase activity;aromatic amino acid family biosynthetic process;ATP binding;3-dehydroquinate synthase activity;oxidation reduction	3.55e-128	XP_003331976	pentafunctional AROM polypeptide [Puccinia graminis f. sp. tritici CRL 75-36-700-3]	260
PST79_4038	1.79	1.16		Cellular nitrogen compound biosynthetic process		Excluded from heat map RPKM < 10	phytoene dehydrogenase	carotene biosynthetic process;chlorophyll biosynthetic process;photosynthesis;oxidation reduction;phytoene dehydrogenase activity	0	EFP92926	hypothetical protein PGTG_19044 [Puccinia graminis f. sp. tritici CRL 75-36-700-3]	337
PST79_2292	4.49	3.18		Cellular nitrogen compound biosynthetic process		Excluded from heat map RPKM < 10	glutamate 5-kinase	cytoplasm;phosphorylation;RNA binding;proline biosynthetic process;glutamate 5-kinase activity	8.5e-98	XP_003330397	glutamate 5-kinase [Puccinia graminis f. sp. tritici CRL 75-36-700-3] >gi|309309387|gb|EFP85978.1| glutamate 5-kinase [Puccinia graminis f. sp. tritici CRL 75-36-700-3]	311
PST79_5925	6.99	5.24		Cellular nitrogen compound biosynthetic process		Excluded from heat map RPKM < 10	argininosuccinate synthase	arginine biosynthetic process;ATP binding;argininosuccinate synthase activity	1.57e-75	XP_003319699	argininosuccinate synthase [Puccinia graminis f. sp. tritici CRL 75-36-700-3] >gi|309298689|gb|EFP75280.1| argininosuccinate synthase [Puccinia graminis f. sp. tritici CRL 75-36-700-3]	87
PST79_11389	2.27	1.75		Cellular nitrogen compound biosynthetic process		Excluded from heat map RPKM < 10	histidinol-phosphatase	histidinol-phosphatase activity;histidine biosynthetic process	0	XP_003335337	histidinolphosphatase [Puccinia graminis f. sp. tritici CRL 75-36-700-3] >gi|309314327|gb|EFP90918.1| hypothetical protein PGTG_17190 [Puccinia graminis f. sp. tritici CRL 75-36-700-3]	327
PST79_8197	7.3	6.51		Cellular nitrogen compound biosynthetic process		Excluded from heat map RPKM < 10	pathogen-induced defense-responsive protein 8	thiamin biosynthetic process;mitochondrion	9.46e-60	XP_003326669	hypothetical protein PGTG_07647 [Puccinia graminis f. sp. tritici CRL 75-36-700-3]	207
PST79_3518	5.19	4.77		Cellular nitrogen compound biosynthetic process		Excluded from heat map RPKM < 10	phosphoribosylformylglycinamidine synthase	'de novo' IMP biosynthetic process;phosphoribosylformylglycinamidine synthase activity	2.81e-83	XP_003336218	phosphoribosylformylglycinamidine synthase [Puccinia graminis f. sp. tritici CRL 75-36-700-3]	256
PST79_12226	5.8	6.36		Cellular nitrogen compound biosynthetic process		Excluded from heat map RPKM < 10	arginine biosynthesis	cellular amino acid biosynthetic process;N-acetyltransferase activity	1.42e-54	EGU11362	Arginine biosynthesis [Rhodotorula glutinis ATCC 204091]	154
PST79_5036	0.96	1.17		Cellular nitrogen compound biosynthetic process		Excluded from heat map RPKM < 10	plasma membrane h+-transporting atpase	integral to membrane;metal ion binding;ATP catabolic process;ATPase activity, coupled to transmembrane movement of ions, phosphorylative mechanism;ATP biosynthetic process;ATP binding;cation transport	6.62e-66	EFP80320	H+-transporting ATPase [Puccinia graminis f. sp. tritici CRL 75-36-700-3]	115
PST79_7133	4.99	7.74		Cellular nitrogen compound biosynthetic process		Excluded from heat map RPKM < 10	phosphoribosylformylglycinamidine synthase	'de novo' IMP biosynthetic process;phosphoribosylformylglycinamidine synthase activity	5.26e-137	XP_003336218	phosphoribosylformylglycinamidine synthase [Puccinia graminis f. sp. tritici CRL 75-36-700-3]	250
PST79_872	4.19	6.83		Cellular nitrogen compound biosynthetic process		Excluded from heat map RPKM < 10	hypothetical protein PGTG_18175 [Puccinia graminis f. sp. tritici CRL 75-36-700-3]	5-formyltetrahydrofolate cyclo-ligase activity;folic acid and derivative biosynthetic process;ATP binding	8.84e-85	XP_003336504	hypothetical protein PGTG_18175 [Puccinia graminis f. sp. tritici CRL 75-36-700-3] >gi|309315494|gb|EFP92085.1| hypothetical protein PGTG_18175 [Puccinia graminis f. sp. tritici CRL 75-36-700-3]	182
PST79_4908	4.19	7.63		Cellular nitrogen compound biosynthetic process		Excluded from heat map RPKM < 10	adenylate cyclase	;adenylate cyclase activity;intracellular;cAMP biosynthetic process;magnesium ion binding;nucleotide binding	0	XP_003337444	adenylate cyclase [Puccinia graminis f. sp. tritici CRL 75-36-700-3] >gi|309316434|gb|EFP93025.1| hypothetical protein PGTG_18866 [Puccinia graminis f. sp. tritici CRL 75-36-700-3]	284
PST79_13191	2.92	6.73		Cellular nitrogen compound biosynthetic process		Excluded from heat map RPKM < 10	phosphoribosylformylglycinamidine synthase	'de novo' IMP biosynthetic process;phosphoribosylformylglycinamidine synthase activity;nucleotide binding	1.03e-64	EFP91799	phosphoribosylformylglycinamidine synthase [Puccinia graminis f. sp. tritici CRL 75-36-700-3]	105
PST79_3696	1.57	4.07		Cellular nitrogen compound biosynthetic process		Excluded from heat map RPKM < 10	bifunctional pyrimidine biosynthesis protein	ligase activity;metal ion binding;glutamine metabolic process;transport;amino acid binding;ATP binding;'de novo' pyrimidine base biosynthetic process;aspartate carbamoyltransferase activity	2.91e-148	EFP88929	carbamoyl-phosphate synthase small subunit [Puccinia graminis f. sp. tritici CRL 75-36-700-3]	166
PST79_2164	1.04	4.44		Cellular nitrogen compound biosynthetic process		Excluded from heat map RPKM < 10	aspartate transcarbamylase	metal ion binding;oxygen transport;glutamine metabolic process;oxygen transporter activity;hydrolase activity, acting on carbon-nitrogen (but not peptide) bonds;amino acid binding;ATP binding;carbamoyl-phosphate synthase (glutamine-hydrolyzing) activity;'de novo' pyrimidine base biosynthetic process;aspartate carbamoyltransferase activity	1.35e-179	XP_003333348	protein pyrABCN [Puccinia graminis f. sp. tritici CRL 75-36-700-3]	325
PST79_42	0.85	5.3		Cellular nitrogen compound biosynthetic process		Excluded from heat map RPKM < 10	adenylate cyclase	;adenylate cyclase activity;intracellular;cAMP biosynthetic process;magnesium ion binding	5.17e-128	XP_003337444	adenylate cyclase [Puccinia graminis f. sp. tritici CRL 75-36-700-3] >gi|309316434|gb|EFP93025.1| hypothetical protein PGTG_18866 [Puccinia graminis f. sp. tritici CRL 75-36-700-3]	214
PST79_322	0.85	5.61		Cellular nitrogen compound biosynthetic process		Excluded from heat map RPKM < 10	adenylate cyclase	;adenylate cyclase activity;intracellular;cAMP biosynthetic process;magnesium ion binding	1.33e-154	XP_003337444	adenylate cyclase [Puccinia graminis f. sp. tritici CRL 75-36-700-3] >gi|309316434|gb|EFP93025.1| hypothetical protein PGTG_18866 [Puccinia graminis f. sp. tritici CRL 75-36-700-3]	276
PST79_7554	0.22	2.28		Cellular nitrogen compound biosynthetic process		Excluded from heat map RPKM < 10	pentafunctional arom polypeptide	3-phosphoshikimate 1-carboxyvinyltransferase activity;cytoplasm;metal ion binding;phosphorylation;3-dehydroquinate dehydratase activity;shikimate 5-dehydrogenase activity;shikimate kinase activity;aromatic amino acid family biosynthetic process;ATP binding;3-dehydroquinate synthase activity;oxidation reduction	2.16e-107	XP_003338239	pentafunctional AROM polypeptide [Puccinia graminis f. sp. tritici CRL 75-36-700-3] >gi|309317229|gb|EFP93820.1| hypothetical protein PGTG_19855 [Puccinia graminis f. sp. tritici CRL 75-36-700-3]	162
PST79_2738	0.23	4.88		Cellular nitrogen compound biosynthetic process		Excluded from heat map RPKM < 10	pathogen-induced defense-responsive protein 8	thiamin biosynthetic process;mitochondrion	1.68e-32	XP_003320392	pathogen-induced defense-responsive protein 8 [Puccinia graminis f. sp. tritici CRL 75-36-700-3] >gi|378524387|sp|E3JV98.1|THI4_PUCGT RecName: Full=Thiamine thiazole synthase; AltName: Full=Thiazole biosynthetic enzyme >gi|309299382|gb|EFP75973.1| thiazole biosynthetic enzyme, mitochondrial [Puccinia graminis f. sp. tritici CRL 75-36-700-3]	59
PST79_10762	172.2	2.02	HAUS	Response to stress	mitochondrial hsp70 chaperone		heat shock protein	protein folding;unfolded protein binding;ATP binding;response to stress	0	XP_003319670	chaperone protein dnaK [Puccinia graminis f. sp. tritici CRL 75-36-700-3] >gi|309298660|gb|EFP75251.1| hsp70-like protein [Puccinia graminis f. sp. tritici CRL 75-36-700-3]	659
PST79_1324	2442.35	37.98	HAUS	Response to stress			carrier protein	mitochondrial inner membrane;response to stress;transmembrane transport;ATP binding;integral to membrane;transporter activity	0	XP_003324173	heat shock protein Hsp88 [Puccinia graminis f. sp. tritici CRL 75-36-700-3] >gi|309303163|gb|EFP79754.1| heat shock 70kDa protein 4 [Puccinia graminis f. sp. tritici CRL 75-36-700-3]	351
PST79_3114	458.37	16.36	HAUS	Response to stress			cytochrome c peroxidase	cytochrome-c peroxidase activity;response to oxidative stress;mitochondrial matrix;heme binding;oxidation reduction	0	XP_003334971	cytochrome c peroxidase [Puccinia graminis f. sp. tritici CRL 75-36-700-3]	311
PST79_8356	37.82	1.36	HAUS	Response to stress			hsp78-like protein	peptidase activity;response to stress;ATP binding;nucleoside-triphosphatase activity;proteolysis	1.68e-100	EGG10433	hypothetical protein MELLADRAFT_47014 [Melampsora larici-populina 98AG31]	287
PST79_5134	193.77	7.1	HAUS	Response to stress			histone h3 type 2	nucleosome;DNA repair;DNA binding;regulation of gene silencing;nucleosome assembly;nucleus	1.45e-61	EGF98036	hypothetical protein MELLADRAFT_41076 [Melampsora larici-populina 98AG31] >gi|328863591|gb|EGG12690.1| hypothetical protein MELLADRAFT_86926 [Melampsora larici-populina 98AG31] >gi|328863989|gb|EGG13088.1| hypothetical protein MELLADRAFT_32353 [Melampsora larici-populina 98AG31]	131
PST79_27	527.43	48.98	HAUS	Response to stress			glucose-regulated protein	endoplasmic reticulum lumen;response to unfolded protein;ATP binding;2-alkenal reductase activity;oxidation reduction	0	XP_003323708	glucose-regulated protein [Puccinia graminis f. sp. tritici CRL 75-36-700-3] >gi|309302698|gb|EFP79289.1| glucose-regulated protein [Puccinia graminis f. sp. tritici CRL 75-36-700-3]	689
PST79_6870	67.56	6.44	HAUS	Response to stress			heat shock protein 60	protein refolding;cytoplasm;ATP binding;response to stress	0	EFP89786	heat shock protein 60 [Puccinia graminis f. sp. tritici CRL 75-36-700-3]	562
PST79_2758	705.02	70.42	HAUS	Response to stress			heat shock protein 90	protein folding;cytoplasm;unfolded protein binding;ATP binding;response to stress	0	XP_003320564	heat shock protein 82 [Puccinia graminis f. sp. tritici CRL 75-36-700-3] >gi|309299554|gb|EFP76145.1| heat shock protein 83 [Puccinia graminis f. sp. tritici CRL 75-36-700-3]	619
PST79_688	69.81	8.24	HAUS	Response to stress			cytochrome b	electron transporter, transferring electrons within cytochrome b6/f complex of photosystem II activity;transport;DNA repair;endonuclease activity;integral to membrane;mitochondrial inner membrane;oxidoreductase activity;respiratory electron transport chain;respiratory chain;heme binding;intron homing	7.75e-57	ABB54708	cytochrome b [Puccinia striiformis f. sp. tritici]	105
PST79_1449	435.93	54.34	HAUS	Response to stress			pyridoxine biosynthesis protein	cytosol;pyridoxal phosphate biosynthetic process;response to UV-B;chlorophyll metabolic process;response to non-ionic osmotic stress;pyridoxine biosynthetic process;hyperosmotic salinity response;cellular amino acid metabolic process;response to lipid hydroperoxide;endomembrane system;protein heterodimerization activity;protein homodimerization activity;catalytic activity;plasma membrane	0	XP_003333662	pyridoxine biosynthesis protein PDX1 [Puccinia graminis f. sp. tritici CRL 75-36-700-3] >gi|309312652|gb|EFP89243.1| pyridoxine biosynthesis protein [Puccinia graminis f. sp. tritici CRL 75-36-700-3]	330
PST79_319	132.97	20.08	HAUS	Response to stress			usp family protein	response to stress	6.23e-128	EFP77633	hypothetical protein PGTG_03589 [Puccinia graminis f. sp. tritici CRL 75-36-700-3]	326
PST79_3090	185.13	33.86	HAUS	Response to stress			heat shock protein	cytoplasm;ATP binding;response to stress;translation	3.56e-133	XP_003324033	hypothetical protein PGTG_05935 [Puccinia graminis f. sp. tritici CRL 75-36-700-3] >gi|309303023|gb|EFP79614.1| heat shock protein SSB [Puccinia graminis f. sp. tritici CRL 75-36-700-3]	241
PST79_4590	56.37	10.32	HAUS	Response to stress			cytochrome c oxidase subunit 2	copper ion binding;transport;cytochrome-c oxidase activity;DNA repair;endonuclease activity;integral to membrane;mitochondrial inner membrane;electron carrier activity;respiratory electron transport chain;respiratory chain;heme binding	2.61e-90	YP_003795689	cytochrome c oxidase subunit 2 [Phakopsora meibomiae] >gi|253807592|gb|ACT36171.1| cytochrome c oxidase subunit 2 [Phakopsora meibomiae]	145
PST79_2742	621.29	126.22	HAUS	Response to stress	hsp70 chaperone		heat shock protein hss1	cytoplasm;ATP binding;response to stress	0	XP_003333898	heat shock protein HSS1 [Puccinia graminis f. sp. tritici CRL 75-36-700-3] >gi|309312888|gb|EFP89479.1| heat shock protein HSS1 [Puccinia graminis f. sp. tritici CRL 75-36-700-3]	647
PST79_1979	65	14.72	HAUS	Response to stress			cation-transporting atpase	ER-associated protein catabolic process;nucleotide binding;endoplasmic reticulum lumen;actin rod assembly;microsome;virion binding;calcium ion binding;endoplasmic reticulum membrane;low-density lipoprotein receptor binding;cytosol;anti-apoptosis;response to hypoxia;protein phosphatase binding;midbody;RNA binding;perinuclear region of cytoplasm;cellular response to ATP;regulation of phosphoprotein…	0	EGG04775	hypothetical protein MELLADRAFT_88520 [Melampsora larici-populina 98AG31]	585
PST79_4046	93.13	21.3		Response to stress			heat shock protein	protein metabolic process;response to stress;ATP binding;nucleoside-triphosphatase activity	3e-104	XP_003322013	chaperone protein clpB 1 [Puccinia graminis f. sp. tritici CRL 75-36-700-3]	215
PST79_5469	88.47	20.74		Response to stress			dnaj heat shock family protein	protein folding;unfolded protein binding;response to stress;heat shock protein binding	1.54e-83	XP_003332726	DNAJ heat shock family protein [Puccinia graminis f. sp. tritici CRL 75-36-700-3] >gi|309311716|gb|EFP88307.1| DnaJ subfamily B member 4 [Puccinia graminis f. sp. tritici CRL 75-36-700-3]	242
PST79_1502	195.49	58.17	HAUS	Response to stress			usp domain-containing protein	response to stress	2.26e-147	XP_003307498	hypothetical protein PGTG_00448 [Puccinia graminis f. sp. tritici CRL 75-36-700-3] >gi|309297901|gb|EFP74492.1| hypothetical protein PGTG_00448 [Puccinia graminis f. sp. tritici CRL 75-36-700-3]	265
PST79_3091	152.34	48.68	HAUS	Response to stress			heat shock protein	cytoplasm;ATP binding;response to stress;translation	3.56e-133	XP_003324033	hypothetical protein PGTG_05935 [Puccinia graminis f. sp. tritici CRL 75-36-700-3] >gi|309303023|gb|EFP79614.1| heat shock protein SSB [Puccinia graminis f. sp. tritici CRL 75-36-700-3]	241
PST79_3565	108.39	37.16	HAUS	Response to stress			glutamate-cysteine catalytic subunit	ADP binding;negative regulation of transcription, DNA-dependent;cytosol;anti-apoptosis;cysteine metabolic process;cell redox homeostasis;glutamate binding;coenzyme binding;xenobiotic metabolic process;magnesium ion binding;response to heat;glutamate metabolic process;glutathione biosynthetic process;response to hormone stimulus;regulation of blood vessel size;response to oxidative stress;glutamat…	0	EFP77960	glutamate-cysteine ligase catalytic subunit [Puccinia graminis f. sp. tritici CRL 75-36-700-3]	422
PST79_2522	864.86	369.75	HAUS	Response to stress			histone h3	nucleosome;DNA binding;nucleosome assembly;nucleus;DNA repair	7.6e-73	XP_003329546	histone H3 [Puccinia graminis f. sp. tritici CRL 75-36-700-3] >gi|309308536|gb|EFP85127.1| histone [Puccinia graminis f. sp. tritici CRL 75-36-700-3]	138
PST79_4061	20.23	8.89		Response to stress			related to mkt1-retroviral protease signature protein	DNA repair;nuclease activity	1.49e-102	XP_003330112	hypothetical protein PGTG_11022 [Puccinia graminis f. sp. tritici CRL 75-36-700-3] >gi|309309102|gb|EFP85693.1| hypothetical protein PGTG_11022 [Puccinia graminis f. sp. tritici CRL 75-36-700-3]	247
PST79_5517	12.92	6.38		Response to stress			excision repair cross-complementing rodent repair deficiency complementation group 1	nucleotide-excision repair, DNA damage removal;nucleoplasm;mitotic recombination;negative regulation of telomere maintenance;damaged DNA binding;protein C-terminus binding;nuclear chromosome, telomeric region;reproductive developmental process;aging;transcription-coupled nucleotide-excision repair;single-stranded DNA binding;cell development;cytoplasm;nucleolus;organ development;immune system dev…	1.75e-122	XP_003330615	excision repair protein [Puccinia graminis f. sp. tritici CRL 75-36-700-3] >gi|309309605|gb|EFP86196.1| hypothetical protein PGTG_12152 [Puccinia graminis f. sp. tritici CRL 75-36-700-3]	242
PST79_3338	123.53	66.3		Response to stress			chaperone protein dnaj	protein folding;metal ion binding;unfolded protein binding;ATP binding;heat shock protein binding;response to heat	4.72e-179	XP_003326339	chaperone protein dnaJ [Puccinia graminis f. sp. tritici CRL 75-36-700-3] >gi|309305329|gb|EFP81920.1| hypothetical protein PGTG_08169 [Puccinia graminis f. sp. tritici CRL 75-36-700-3]	418
PST79_11226	68.81	40.56		Response to stress			26s proteasome non-atpase regulatory subunit 8	protein polyubiquitination;nucleoplasm;regulation of cellular amino acid metabolic process;positive regulation of ubiquitin-protein ligase activity during mitotic cell cycle;viral reproduction;antigen processing and presentation of peptide antigen via MHC class I;negative regulation of ubiquitin-protein ligase activity during mitotic cell cycle;nucleolus;cytosol;S phase of mitotic cell cycle;M/G1…	2.13e-147	XP_003328490	26S proteasome non-ATPase regulatory subunit 8 [Puccinia graminis f. sp. tritici CRL 75-36-700-3] >gi|309307480|gb|EFP84071.1| 26S proteasome regulatory subunit N12 [Puccinia graminis f. sp. tritici CRL 75-36-700-3]	242
PST79_515	138.76	81.81		Response to stress			ubiquitin-conjugating enzyme	chromatin modification;DNA repair;regulation of transcription, DNA-dependent;ubiquitin-protein ligase activity;ATP binding;protein ubiquitination;sporulation resulting in formation of a cellular spore;cytoplasm;nucleus	3.38e-103	XP_003319230	ubiquitin-conjugating enzyme [Puccinia graminis f. sp. tritici CRL 75-36-700-3] >gi|375166341|gb|EHS63125.1| ubiquitin-conjugating enzyme E2 2 [Puccinia graminis f. sp. tritici CRL 75-36-700-3]	160
PST79_6397	58.14	35.59		Response to stress			ring-box 1	cytosol;DNA repair;zinc ion binding;Cul3-RING ubiquitin ligase complex;SCF ubiquitin ligase complex;protein complex binding;Cul4A-RING ubiquitin ligase complex;protein neddylation;NEDD8 ligase activity;Cul4B-RING ubiquitin ligase complex;ubiquitin-protein ligase activity;protein ubiquitination;interspecies interaction between organisms;SCF-dependent proteasomal ubiquitin-dependent protein catabol…	5.27e-75	XP_003337096	hypothetical protein PGTG_18192 [Puccinia graminis f. sp. tritici CRL 75-36-700-3] >gi|309316086|gb|EFP92677.1| RING-box protein 1 [Puccinia graminis f. sp. tritici CRL 75-36-700-3]	125
PST79_3385	76.17	48.87		Response to stress			chaperone activator	cytoplasm;ATPase activator activity;chaperone binding;response to stress;positive regulation of ATPase activity	0	EFP93059	hypothetical protein PGTG_18681 [Puccinia graminis f. sp. tritici CRL 75-36-700-3]	356
PST79_11018	130.62	85.01		Response to stress			proteasome subunit alpha type-6	protein polyubiquitination;nucleoplasm;regulation of cellular amino acid metabolic process;positive regulation of ubiquitin-protein ligase activity during mitotic cell cycle;polysome;viral reproduction;antigen processing and presentation of peptide antigen via MHC class I;negative regulation of ubiquitin-protein ligase activity during mitotic cell cycle;;threonine-type endopeptidase activity;cyto…	9.39e-170	EFP79369	proteasome subunit alpha type-6 [Puccinia graminis f. sp. tritici CRL 75-36-700-3]	305
PST79_8006	51.87	34.21		Response to stress			proteasome ( macropain) 26s non- 12	protein polyubiquitination;nucleoplasm;regulation of cellular amino acid metabolic process;positive regulation of ubiquitin-protein ligase activity during mitotic cell cycle;viral reproduction;antigen processing and presentation of peptide antigen via MHC class I;negative regulation of ubiquitin-protein ligase activity during mitotic cell cycle;cytosol;S phase of mitotic cell cycle;M/G1 transitio…	0	EGG09295	hypothetical protein MELLADRAFT_77173 [Melampsora larici-populina 98AG31]	395
PST79_7557	91.17	60.76		Response to stress			valosin-containing protein	activation of caspase activity;positive regulation of growth rate;DNA recombination;microsome;locomotion;polyubiquitin binding;ER-associated misfolded protein catabolic process;double-strand break repair;nucleolus;cytosol;positive regulation of proteasomal ubiquitin-dependent protein catabolic process;protein domain specific binding;embryonic development ending in birth or egg hatching;protein ub…	9.81e-136	XP_003331384	hypothetical protein PGTG_12706 [Puccinia graminis f. sp. tritici CRL 75-36-700-3] >gi|309310374|gb|EFP86965.1| cell division cycle protein 48 [Puccinia graminis f. sp. tritici CRL 75-36-700-3]	289
PST79_7094	30.49	20.43		Response to stress			dna-(apurinic or apyrimidinic site) lyase	intracellular;nuclease activity;DNA repair	3.02e-88	EFP88752	exodeoxyribonuclease III [Puccinia graminis f. sp. tritici CRL 75-36-700-3]	141
PST79_5032	88.25	74.87		Response to stress			26s protease regulatory subunit 4	protein polyubiquitination;nucleoplasm;protein binding;regulation of cellular amino acid metabolic process;positive regulation of ubiquitin-protein ligase activity during mitotic cell cycle;viral reproduction;antigen processing and presentation of peptide antigen via MHC class I;negative regulation of ubiquitin-protein ligase activity during mitotic cell cycle;nucleolus;cytosol;S phase of mitotic…	0	XP_003322501	proteasome-activating nucleotidase [Puccinia graminis f. sp. tritici CRL 75-36-700-3] >gi|309301491|gb|EFP78082.1| 26S protease regulatory subunit 4 [Puccinia graminis f. sp. tritici CRL 75-36-700-3]	388
PST79_2101	21.65	19.72		Response to stress			striatin-related protein	JNK cascade;multicellular organismal development;anatomical structure morphogenesis;intracellular part	4.35e-160	EFP80602	hypothetical protein PGTG_06558 [Puccinia graminis f. sp. tritici CRL 75-36-700-3]	350
PST79_2026	56.92	52.91		Response to stress			26s non-atpase regulatory subunit	proteasome regulatory particle, lid subcomplex;ubiquitin-dependent protein catabolic process;nucleus;cytosol;response to salt stress	0	XP_003325114	hypothetical protein PGTG_06651 [Puccinia graminis f. sp. tritici CRL 75-36-700-3] >gi|309304104|gb|EFP80695.1| 26S proteasome non-ATPase regulatory subunit 14 [Puccinia graminis f. sp. tritici CRL 75-36-700-3]	317
PST79_5583	299.65	287.02		Response to stress			histone h2a	nucleosome;DNA binding;nucleosome assembly;nucleus;DNA repair	1.44e-62	XP_003334916	histone H2A.1 [Puccinia graminis f. sp. tritici CRL 75-36-700-3] >gi|331244570|ref|XP_003334925.1| histone H2A.1 [Puccinia graminis f. sp. tritici CRL 75-36-700-3] >gi|309313906|gb|EFP90497.1| histone H2A [Puccinia graminis f. sp. tritici CRL 75-36-700-3] >gi|309313915|gb|EFP90506.1| histone H2A [Puccinia graminis f. sp. tritici CRL 75-36-700-3]	121
PST79_9488	118.9	117.52		Response to stress			cytochrome c peroxidase	heme binding;peroxidase activity;oxidation reduction;response to oxidative stress	9.36e-179	XP_003322645	cytochrome c peroxidase [Puccinia graminis f. sp. tritici CRL 75-36-700-3] >gi|309301635|gb|EFP78226.1| heme-binding peroxidase [Puccinia graminis f. sp. tritici CRL 75-36-700-3]	254
PST79_2411	516.73	550.07		Response to stress			gamma 1	axon guidance;cytosol;cortical cytoskeleton;sarcomere organization;axon;costamere;soluble fraction;kinesin binding;identical protein binding;adherens junction organization;NuA4 histone acetyltransferase complex;ATP binding;nitric-oxide synthase binding;cellular component movement;filamentous actin;cell junction assembly;protein kinase binding;structural constituent of cytoskeleton;ribonucleoprote…	0	XP_003323586	actin [Puccinia graminis f. sp. tritici CRL 75-36-700-3] >gi|309302576|gb|EFP79167.1| actin [Puccinia graminis f. sp. tritici CRL 75-36-700-3]	378
PST79_7725	34.83	38.46		Response to stress			cop9 signalosome complex subunit 5	negative regulation of photomorphogenesis;metal ion binding;signalosome;signalosome assembly;cullin deneddylation;proteolysis;metallopeptidase activity;response to auxin stimulus;protein binding;specification of floral organ identity;regulation of defense response;G2 phase of mitotic cell cycle;cytoplasm	0	XP_003323591	COP9 signalosome complex subunit 5 [Puccinia graminis f. sp. tritici CRL 75-36-700-3] >gi|309302581|gb|EFP79172.1| COP9 signalosome complex subunit 5 [Puccinia graminis f. sp. tritici CRL 75-36-700-3]	366
PST79_3370	21.26	23.58		Response to stress			zinc finger protein zpr1	proteasomal ubiquitin-dependent protein catabolic process;damaged DNA binding;nucleotide-excision repair;nucleus;zinc ion binding	2.63e-104	XP_003334769	zinc finger protein zpr1 [Puccinia graminis f. sp. tritici CRL 75-36-700-3] >gi|309313759|gb|EFP90350.1| hypothetical protein PGTG_16110 [Puccinia graminis f. sp. tritici CRL 75-36-700-3]	323
PST79_10710	18.56	22.42		Response to stress			wds	microtubule associated complex;neurogenesis;mitotic cell cycle G2/M transition DNA damage checkpoint;Ada2/Gcn5/Ada3 transcription activator complex	7.06e-166	XP_003329988	WD repeat-containing protein 5 [Puccinia graminis f. sp. tritici CRL 75-36-700-3] >gi|309308978|gb|EFP85569.1| hypothetical protein PGTG_11925 [Puccinia graminis f. sp. tritici CRL 75-36-700-3]	320
PST79_5949	191.72	235.15		Response to stress			glutathione peroxidase	glutathione peroxidase activity;response to oxidative stress;oxidation reduction	2.44e-129	ACO06089	glutathione peroxidase [Triticum aestivum]	191
PST79_10107	48.72	63.21		Response to stress			-like helicase 2	DNA recombination;negative regulation of transcription, DNA-dependent;ATPase activity;ATP catabolic process;ATP binding;rRNA processing;chromatin modification;DNA helicase activity;MLL1 complex;DNA repair	0	EFP74724	RuvB-like helicase 2 [Puccinia graminis f. sp. tritici CRL 75-36-700-3]	490
PST79_9937	51.18	75.73		Response to stress			retinoblastoma binding protein 4	CenH3-containing nucleosome assembly at centromere;ESC/E(Z) complex;CAF-1 complex;histone binding;negative regulation of cell proliferation;transferase activity;NuRD complex;transcription, DNA-dependent;DNA-dependent ATPase activity;histone deacetylase binding;Sin3 complex;NURF complex;response to DNA damage stimulus	0	EFP74361	histone-binding protein RBBP4 [Puccinia graminis f. sp. tritici CRL 75-36-700-3]	418
PST79_11688	11.38	17.8		Response to stress			nuclear condensin complex protein	sister chromatid cohesion;ATP binding;chromosome;signal transduction;chromosome condensation;DNA recombination;DNA repair	3.42e-66	EGG11185	hypothetical protein MELLADRAFT_74124 [Melampsora larici-populina 98AG31]	144
PST79_8534	49.79	80.72		Response to stress			thioredoxin reductase	cytoplasm;FAD binding;thioredoxin-disulfide reductase activity;removal of superoxide radicals;oxidation reduction	0	EFP85563	thioredoxin reductase [Puccinia graminis f. sp. tritici CRL 75-36-700-3]	374
PST79_9758	26.26	46.23		Response to stress			isoform cra_a	pyramidal neuron development;transport;cerebellar Purkinje cell layer development;nucleotide binding;regulation of protein ubiquitination;cellular membrane fusion;protein amino acid lipidation;post-embryonic development;ubiquitin activating enzyme activity;cytoplasm;adult walking behavior;positive regulation of protein modification process;organelle organization;APG12 activating enzyme activity;c…	0	XP_003326060	autophagy protein 7 [Puccinia graminis f. sp. tritici CRL 75-36-700-3] >gi|309305050|gb|EFP81641.1| E1-like protein-activating enzyme G [Puccinia graminis f. sp. tritici CRL 75-36-700-3]	450
PST79_4047	9.8	18.21		Response to stress			heat shock protein hsp98	nucleoside-triphosphatase activity;protein metabolic process;ATP binding;response to stress	0	EGG05880	hypothetical protein MELLADRAFT_48667 [Melampsora larici-populina 98AG31]	194
PST79_3214	17.83	36.17		Response to stress			related to glucose regulated stress hsp70-like	ATP binding;response to stress	0	EFP78859	hypothetical protein PGTG_04815 [Puccinia graminis f. sp. tritici CRL 75-36-700-3]	881
PST79_12081	29.32	65.03	SPO	Response to stress			dna-directed rna polymerase ii subunit rpb11-like	DNA-directed RNA polymerase activity;protein amino acid phosphorylation;transcription-coupled nucleotide-excision repair;LRR domain binding;protein kinase activity;transcription initiation from RNA polymerase II promoter;positive regulation of viral transcription;DNA-directed RNA polymerase II, core complex;DNA binding;RNA elongation from RNA polymerase II promoter;mRNA capping;protein dimerizati…	1.64e-61	EGG08899	hypothetical protein MELLADRAFT_34668 [Melampsora larici-populina 98AG31]	124
PST79_4439	10.67	25.2		Response to stress			dna repair helicase rad25	DNA binding;ATP-dependent DNA helicase activity;ATP binding;methylation;nucleotide-excision repair;methyltransferase activity	8.87e-180	EGU13327	tRNA Guanine-N1-methyltransferase [Rhodotorula glutinis ATCC 204091]	211
PST79_12154	6.06	14.75		Response to stress			transcription factor tfiih complex subunit tfb2	nucleus;regulation of transcription, DNA-dependent;DNA repair	3.6e-129	XP_003323393	RNA polymerase II transcription factor B subunit 2 [Puccinia graminis f. sp. tritici CRL 75-36-700-3]	274
PST79_10906	6.76	18.38		Response to stress			dna repair protein rad50	Mre11 complex;ATP binding;DNA repair	0	EFP78138	hypothetical protein PGTG_04094 [Puccinia graminis f. sp. tritici CRL 75-36-700-3]	303
PST79_1652	3.95	11.32		Response to stress			serine threonine-protein kinase atr	negative regulation of DNA replication;nucleoplasm;positive regulation of DNA damage response, signal transduction by p53 class mediator;multicellular organismal development;MutLalpha complex binding;MutSalpha complex binding;XY body;regulation of protein binding;substrate adhesion-dependent cell spreading;;protein amino acid autophosphorylation;peptidase inhibitor activity;peptidyl-serine phosph…	0	XP_003330541	UVSB PI-3 kinase [Puccinia graminis f. sp. tritici CRL 75-36-700-3] >gi|309309531|gb|EFP86122.1| hypothetical protein PGTG_12078 [Puccinia graminis f. sp. tritici CRL 75-36-700-3]	403
PST79_11757	8.25	23.78		Response to stress			6-4 photolyase	response to UV;DNA repair;DNA (6-4) photolyase activity	7.2e-47	EFP91805	hypothetical protein PGTG_17805 [Puccinia graminis f. sp. tritici CRL 75-36-700-3]	109
PST79_235	29.27	85.42	SPO	Response to stress			related to ssz1-regulator protein involved in pleiotropic drug resistance	ATP binding;response to stress	0	XP_003334026	heat shock protein cognate 2 [Puccinia graminis f. sp. tritici CRL 75-36-700-3] >gi|309313016|gb|EFP89607.1| hypothetical protein PGTG_15570 [Puccinia graminis f. sp. tritici CRL 75-36-700-3]	618
PST79_5	12.84	37.75	SPO	Response to stress			dna repair protein rad51 homolog 1	mitotic recombination;reciprocal meiotic recombination;damaged DNA binding;protein C-terminus binding;mitochondrial matrix;PML body;DNA unwinding involved in replication;single-stranded DNA-dependent ATPase activity;DNA recombinase assembly;single-stranded DNA binding;identical protein binding;response to drug;lateral element;positive regulation of DNA ligation;double-stranded DNA binding;perinuc…	0	XP_003332621	DNA repair protein RAD51 [Puccinia graminis f. sp. tritici CRL 75-36-700-3] >gi|309311611|gb|EFP88202.1| DNA repair protein RAD51 [Puccinia graminis f. sp. tritici CRL 75-36-700-3]	343
PST79_531	5.13	16.57		Response to stress			hsp70 chaperone hsp88	ATP binding;response to stress	0	XP_003324173	heat shock protein Hsp88 [Puccinia graminis f. sp. tritici CRL 75-36-700-3] >gi|309303163|gb|EFP79754.1| heat shock 70kDa protein 4 [Puccinia graminis f. sp. tritici CRL 75-36-700-3]	215
PST79_12189	5.66	21.04		Response to stress			related to deoxyribodipyrimidine photo-lyase phr	DNA repair;deoxyribodipyrimidine photo-lyase activity	1.92e-105	EFP79682	hypothetical protein PGTG_06003 [Puccinia graminis f. sp. tritici CRL 75-36-700-3]	183
PST79_12023	5.52	20.64		Response to stress			dna mismatch repair protein msh6	mismatch repair;ATP binding;mismatched DNA binding	0	EFP92144	hypothetical protein PGTG_17874 [Puccinia graminis f. sp. tritici CRL 75-36-700-3]	299
PST79_5111	6.67	26.2		Response to stress			peroxisomal catalase	peptidase activity;hydrogen peroxide catabolic process;heme binding;proteolysis;nucleus;catalase activity;oxidation reduction	1.61e-77	XP_003333463	peroxisomal catalase [Puccinia graminis f. sp. tritici CRL 75-36-700-3] >gi|309312453|gb|EFP89044.1| catalase [Puccinia graminis f. sp. tritici CRL 75-36-700-3]	208
PST79_1509	3.24	13.22		Response to stress			xpg i-region protein	DNA repair;nuclease activity	0	XP_003330112	hypothetical protein PGTG_11022 [Puccinia graminis f. sp. tritici CRL 75-36-700-3] >gi|309309102|gb|EFP85693.1| hypothetical protein PGTG_11022 [Puccinia graminis f. sp. tritici CRL 75-36-700-3]	467
PST79_10080	8.04	36.17	SPO	Response to stress			transcription factor tfiih complex subunit rad15	DNA binding;ATP-dependent DNA helicase activity;ATP binding;nucleotide-excision repair;nucleus	0	EGG04750	hypothetical protein MELLADRAFT_108080 [Melampsora larici-populina 98AG31]	339
PST79_11191	14.19	69.12	SPO	Response to stress			aaa family atpase rvb1	chromatin modification;DNA helicase activity;DNA repair;regulation of transcription, DNA-dependent;ATP binding;nucleus	0	XP_003319728	nuclear matrix protein NMP 238 [Puccinia graminis f. sp. tritici CRL 75-36-700-3] >gi|309298718|gb|EFP75309.1| RuvB-like helicase 1 [Puccinia graminis f. sp. tritici CRL 75-36-700-3]	443
PST79_1177	14.66	73.76	SPO	Response to stress			survival factor 1	response to oxidative stress	0	XP_003326929	survival factor 1 [Puccinia graminis f. sp. tritici CRL 75-36-700-3] >gi|309305919|gb|EFP82510.1| hypothetical protein PGTG_08466 [Puccinia graminis f. sp. tritici CRL 75-36-700-3]	400
PST79_10857	6.43	32.38	SPO	Response to stress			dna mismatch repair protein	mismatch repair;ATP binding;mismatched DNA binding	0	EFP77163	hypothetical protein PGTG_03119 [Puccinia graminis f. sp. tritici CRL 75-36-700-3]	296
PST79_13175	5.1	26	SPO	Response to stress			cohesin complex subunit psm1	sister chromatid cohesion;ATP binding;chromosome;chromosome condensation;DNA recombination;DNA repair	1.58e-59	EFP85804	hypothetical protein PGTG_11133 [Puccinia graminis f. sp. tritici CRL 75-36-700-3]	156
PST79_99	3.44	17.68		Response to stress			meiotic recombination protein mre11	exonuclease activity;endonuclease activity;manganese ion binding;meiosis;double-strand break repair;nucleus	3.83e-118	XP_003325706	double-strand break repair protein MRE11 [Puccinia graminis f. sp. tritici CRL 75-36-700-3] >gi|309304696|gb|EFP81287.1| double-strand break repair protein MRE11 [Puccinia graminis f. sp. tritici CRL 75-36-700-3]	248
PST79_1033	5.54	28.85	SPO	Response to stress			nuclear condensin complex subunit	sister chromatid cohesion;ATP binding;chromosome;chromosome condensation;DNA recombination;DNA repair	0	EFP77431	hypothetical protein PGTG_03387 [Puccinia graminis f. sp. tritici CRL 75-36-700-3]	459
PST79_10773	5.63	29.33	SPO	Response to stress			hypothetical protein PGTG_02533 [Puccinia graminis f. sp. tritici CRL 75-36-700-3]	DNA repair;nucleus;phosphoric diester hydrolase activity	2.1e-89	EFP76092	hypothetical protein PGTG_02533 [Puccinia graminis f. sp. tritici CRL 75-36-700-3]	177
PST79_3093	13.88	74.57	SPO	Response to stress			heat shock protein sks2 (heat shock cognate protein hsc1)	cytoplasm;ATP binding;response to stress;translation	0	XP_003324033	hypothetical protein PGTG_05935 [Puccinia graminis f. sp. tritici CRL 75-36-700-3] >gi|309303023|gb|EFP79614.1| heat shock protein SSB [Puccinia graminis f. sp. tritici CRL 75-36-700-3]	241
PST79_3666	12.78	70.24	SPO	Response to stress			dna-repair protein rad2	nucleolus;DNA replication;exonuclease activity;metal ion binding;endonuclease activity;nucleoplasm;DNA binding;mitochondrion;DNA repair	0	EFP78181	flap endonuclease 1-A [Puccinia graminis f. sp. tritici CRL 75-36-700-3]	374
PST79_8806	12.3	68.32	SPO	Response to stress			dna repair protein rad14	damaged DNA binding;nucleotide-excision repair;nucleus;nucleotide binding	2.51e-108	XP_003332420	DNA repair protein RAD14 [Puccinia graminis f. sp. tritici CRL 75-36-700-3] >gi|309311410|gb|EFP88001.1| hypothetical protein PGTG_13805 [Puccinia graminis f. sp. tritici CRL 75-36-700-3]	309
PST79_10261	13.66	91.36	SPO	Response to stress			aldehyde dehydrogenase	vacuole;aldehyde dehydrogenase [NAD(P)+] activity;response to desiccation;plasmodesma;response to abscisic acid stimulus;membrane;cellular aldehyde metabolic process;endoplasmic reticulum;response to salt stress;oxidation reduction	0	XP_003338710	aldehyde dehydrogenase 3B1 [Puccinia graminis f. sp. tritici CRL 75-36-700-3] >gi|309317700|gb|EFP94291.1| hypothetical protein PGTG_20239 [Puccinia graminis f. sp. tritici CRL 75-36-700-3]	570
PST79_10917	3.4	23.86	SPO	Response to stress			dna polymerase epsilon catalytic subunit a	zinc ion binding;DNA-directed DNA polymerase activity;telomere maintenance;DNA replication;nucleotide-excision repair, DNA gap filling;DNA binding;DNA synthesis involved in DNA repair;base-excision repair, gap-filling;nucleotide binding;G1/S transition of mitotic cell cycle;chromatin binding;nucleus	3.19e-149	XP_003335473	DNA polymerase epsilon catalytic subunit A [Puccinia graminis f. sp. tritici CRL 75-36-700-3]	250
PST79_11318	5.14	38.99	SPO	Response to stress			dsb repair complex subunit	ATP-dependent DNA helicase activity;double-strand break repair via nonhomologous end joining;DNA binding	1.73e-116	EFP91193	hypothetical protein PGTG_16384 [Puccinia graminis f. sp. tritici CRL 75-36-700-3]	400
PST79_10011	4.14	32.37	SPO	Response to stress			pyridoxal kinase	cytosol;trichoblast differentiation;binding;pyridoxine biosynthetic process;pyridoxal kinase activity;hyperosmotic salinity response;pyridoxal 5'-phosphate salvage	2.27e-53	EGG01136	hypothetical protein MELLADRAFT_67224 [Melampsora larici-populina 98AG31]	122
PST79_5939	10.76	84.65	SPO	Response to stress			catalase	response to oxidative stress;heme binding;catalase activity;oxidation reduction	0	EFP84867	hypothetical protein PGTG_10338 [Puccinia graminis f. sp. tritici CRL 75-36-700-3]	544
PST79_7996	21.12	180.93	SPO	Response to stress			histone -like	nucleosome;DNA binding;S phase;protein binding;regulation of gene silencing;nucleosome assembly;extracellular region;nucleoplasm;blood coagulation	4.95e-74	EGF98036	hypothetical protein MELLADRAFT_41076 [Melampsora larici-populina 98AG31] >gi|328863591|gb|EGG12690.1| hypothetical protein MELLADRAFT_86926 [Melampsora larici-populina 98AG31] >gi|328863989|gb|EGG13088.1| hypothetical protein MELLADRAFT_32353 [Melampsora larici-populina 98AG31]	144
PST79_6908	2.18	20.62		Response to stress			dna repair helicase rad25	DNA binding;ATP-dependent DNA helicase activity;ATP binding;nucleotide-excision repair	1.44e-158	XP_003332158	TFIIH basal transcription factor complex helicase XPB subunit [Puccinia graminis f. sp. tritici CRL 75-36-700-3]	393
PST79_11702	2.42	24.22	SPO	Response to stress			dna mismatch repair protein msh-2	MutSalpha complex;MutSbeta complex;ATP binding;mismatch repair;mismatched DNA binding	1.2e-119	EFP76252	DNA mismatch repair protein MSH2 [Puccinia graminis f. sp. tritici CRL 75-36-700-3]	206
PST79_12761	1.18	12.43		Response to stress			dna polymerase iv 3	DNA-directed DNA polymerase activity;intracellular;damaged DNA binding;DNA repair	3.19e-79	EFP81154	hypothetical protein PGTG_07406 [Puccinia graminis f. sp. tritici CRL 75-36-700-3]	147
PST79_4489	3.09	33.84	SPO	Response to stress			tfiih basal transcription factor complex helicase subunit	DNA binding;ATP-dependent DNA helicase activity;ATP binding;nucleotide-excision repair;nucleus	0	EHS63460	DNA excision repair protein ERCC-2 [Puccinia graminis f. sp. tritici CRL 75-36-700-3]	287
PST79_7916	4.81	53.7	SPO	Response to stress			adenylate cyclase-associated protein 1	cytoskeleton organization;positive regulation of biological process;regulation of proteolysis;cell morphogenesis;locomotion;negative regulation of NF-kappaB transcription factor activity;actin binding;tumor necrosis factor-mediated signaling pathway;vesicle-mediated transport;regulation of type I interferon production;blood coagulation;regulation of apoptosis;plasma membrane;innate immune respons…	3.48e-156	EHS63310	hypothetical protein PGTG_22788 [Puccinia graminis f. sp. tritici CRL 75-36-700-3]	278
PST79_11511	1.34	16.51		Response to stress			dna repair protein rad50	Mre11 complex;ATP binding;DNA repair	5.5e-127	EFP78138	hypothetical protein PGTG_04094 [Puccinia graminis f. sp. tritici CRL 75-36-700-3]	236
PST79_7822	0.81	11.39		Response to stress			family helicase	ATP-dependent 3'-5' DNA helicase activity;DNA replication;nucleic acid binding;intracellular;ATP binding;DNA recombination;DNA repair	0	EFP87697	hypothetical protein PGTG_13483 [Puccinia graminis f. sp. tritici CRL 75-36-700-3]	364
PST79_12051	1.35	19.69		Response to stress			transcription factor tfiih complex subunit ssl1	translational initiation;translation initiation factor activity;nucleus;zinc ion binding;regulation of transcription, DNA-dependent;DNA repair	1.85e-135	XP_003333178	hypothetical protein PGTG_14725 [Puccinia graminis f. sp. tritici CRL 75-36-700-3] >gi|309312168|gb|EFP88759.1| hypothetical protein PGTG_14725 [Puccinia graminis f. sp. tritici CRL 75-36-700-3]	214
PST79_10312	1.56	23.35	SPO	Response to stress			peroxisomal catalase	hydrogen peroxide catabolic process;heme binding;catalase activity;oxidation reduction	0	XP_003333463	peroxisomal catalase [Puccinia graminis f. sp. tritici CRL 75-36-700-3] >gi|309312453|gb|EFP89044.1| catalase [Puccinia graminis f. sp. tritici CRL 75-36-700-3]	329
PST79_12198	0.86	15.13		Response to stress			dna repair and recombination protein rad52	DNA repair;DNA recombination	9.02e-94	XP_003332410	DNA repair and recombination protein RAD52 [Puccinia graminis f. sp. tritici CRL 75-36-700-3] >gi|309311400|gb|EFP87991.1| DNA repair and recombination protein RAD52 [Puccinia graminis f. sp. tritici CRL 75-36-700-3]	209
PST79_2250	0.72	13.63		Response to stress			stress response protein	cytoplasm;response to stress	0	XP_003332826	hypothetical protein PGTG_14491 [Puccinia graminis f. sp. tritici CRL 75-36-700-3] >gi|309311816|gb|EFP88407.1| hypothetical protein PGTG_14491 [Puccinia graminis f. sp. tritici CRL 75-36-700-3]	291
PST79_9556	2.74	66.78	SPO	Response to stress			lipid particle protein	heme binding;membrane;hydrolase activity;peroxidase activity;oxidation reduction;lipid metabolic process;response to oxidative stress	0	EFP90568	hypothetical protein PGTG_16594 [Puccinia graminis f. sp. tritici CRL 75-36-700-3]	359
PST79_12998	0.58	14.51		Response to stress			dna repair protein rev1	DNA-directed DNA polymerase activity;intracellular;magnesium ion binding;damaged DNA binding;DNA repair	2.82e-40	EGG07252	hypothetical protein MELLADRAFT_35660 [Melampsora larici-populina 98AG31]	149
PST79_12865	0.72	18.58		Response to stress			dna photolyase	DNA repair;DNA photolyase activity	4.24e-92	EFP91805	hypothetical protein PGTG_17805 [Puccinia graminis f. sp. tritici CRL 75-36-700-3]	149
PST79_9790	1.37	35.98	SPO	Response to stress			related to drebrin f	protein C-terminus binding;activation of JUN kinase activity;enzyme activator activity;cytosol;cell leading edge;actin binding;actin filament organization;postsynaptic density;cellular component disassembly involved in apoptosis;	0	EFP94595	hypothetical protein PGTG_20551 [Puccinia graminis f. sp. tritici CRL 75-36-700-3]	354
PST79_11885	0.55	15.61		Response to stress			dna mismatch repair protein msh6	mismatch repair;ATP binding;mismatched DNA binding	0	EFP92144	hypothetical protein PGTG_17874 [Puccinia graminis f. sp. tritici CRL 75-36-700-3]	563
PST79_13043	0.74	22.03	SPO	Response to stress			deoxyribodipyrimidine photo-lyase	DNA repair;DNA photolyase activity	4.61e-95	XP_003324101	photolyase [Puccinia graminis f. sp. tritici CRL 75-36-700-3]	198
PST79_3215	7.71	233.94	SPO	Response to stress			rta1 domain	integral to membrane;response to stress	2.17e-118	XP_003319313	hypothetical protein PGTG_01487 [Puccinia graminis f. sp. tritici CRL 75-36-700-3] >gi|309298303|gb|EFP74894.1| hypothetical protein PGTG_01487 [Puccinia graminis f. sp. tritici CRL 75-36-700-3]	289
PST79_11875	0.48	14.8		Response to stress			dna-directed polymerase	DNA-directed DNA polymerase activity;DNA repair;damaged DNA binding	1.77e-153	XP_003321856	hypothetical protein PGTG_03393 [Puccinia graminis f. sp. tritici CRL 75-36-700-3]	264
PST79_12396	0.47	15.08		Response to stress			postmeiotic segregation increased 2 nirs	mismatch repair;ATP binding;mismatched DNA binding	2.51e-115	XP_003320881	postmeiotic segregation increased 2 nirs [Puccinia graminis f. sp. tritici CRL 75-36-700-3]	307
PST79_12591	0.61	19.81		Response to stress			cohesin complex subunit psm1	sister chromatid cohesion;ATP binding;chromosome;chromosome condensation;DNA recombination;DNA repair	9.21e-107	EFP85804	hypothetical protein PGTG_11133 [Puccinia graminis f. sp. tritici CRL 75-36-700-3]	172
PST79_12907	0.66	22.44	SPO	Response to stress			dna ligase 1	DNA metabolic process;ligase activity;binding;response to DNA damage stimulus	4.77e-65	XP_003330631	DNA ligase 1 [Puccinia graminis f. sp. tritici CRL 75-36-700-3]	276
PST79_11549	0.38	14.06		Response to stress			dna mismatch repair protein msh-2	MutSalpha complex;MutSbeta complex;ATP binding;mismatch repair;mismatched DNA binding	2.04e-84	EFP76252	DNA mismatch repair protein MSH2 [Puccinia graminis f. sp. tritici CRL 75-36-700-3]	103
PST79_12151	0.34	14.73		Response to stress			exodeoxyribonuclease 1	nuclease activity;DNA repair	1.35e-146	EFP92988	hypothetical protein PGTG_19001 [Puccinia graminis f. sp. tritici CRL 75-36-700-3]	324
PST79_11812	0.39	17.22		Response to stress			dna mismatch repair protein	mismatched DNA binding;ATP catabolic process;MutLalpha complex;synaptonemal complex;chiasma;MutLbeta complex;ATP binding;mismatch repair;ATPase activity;reciprocal meiotic recombination	1.03e-109	EGO03568	hypothetical protein SERLA73DRAFT_165231 [Serpula lacrymans var. lacrymans S7.3] >gi|336388244|gb|EGO29388.1| hypothetical protein SERLADRAFT_445211 [Serpula lacrymans var. lacrymans S7.9]	242
PST79_11727	0.33	14.67		Response to stress			nuclear condensin complex subunit smc2	sister chromatid cohesion;ATP binding;chromosome;chromosome condensation;DNA recombination;DNA repair	1.11e-134	EFP78378	hypothetical protein PGTG_04334 [Puccinia graminis f. sp. tritici CRL 75-36-700-3]	235
PST79_7512	0.37	16.47		Response to stress			ste ste20 ysk protein kinase	nucleoplasm;negative regulation of cell migration;protein binding;regulation of axon regeneration;cytosol;protein amino acid autophosphorylation;induction of apoptosis by oxidative stress;protein serine/threonine kinase activity;signal transduction;cellular component disassembly involved in apoptosis;ATP binding	0	EFP86868	STE/STE20/YSK protein kinase [Puccinia graminis f. sp. tritici CRL 75-36-700-3]	275
PST79_13024	0.8	37.2	SPO	Response to stress			a g-specific adenine dna	base-excision repair;endonuclease activity;hydrolase activity, acting on glycosyl bonds;protein binding;4 iron, 4 sulfur cluster binding;mitochondrion	3.72e-135	EFP89346	hypothetical protein PGTG_15525 [Puccinia graminis f. sp. tritici CRL 75-36-700-3]	317
PST79_11968	4.12	232.59	SPO	Response to stress			non-catalytic module family expn	defense response;response to other organism	8.68e-54	XP_003338240	hypothetical protein PGTG_19856 [Puccinia graminis f. sp. tritici CRL 75-36-700-3] >gi|309317230|gb|EFP93821.1| hypothetical protein PGTG_19856 [Puccinia graminis f. sp. tritici CRL 75-36-700-3]	166
PST79_12323	0.22	15.56		Response to stress			muts family dna mismatch repair protein	mismatch repair;ATP binding;mismatched DNA binding	2.46e-35	XP_003336563	mutS family DNA mismatch repair protein [Puccinia graminis f. sp. tritici CRL 75-36-700-3]	152
PST79_11699	0.24	18.05		Response to stress			hypothetical protein PGTG_11133 [Puccinia graminis f. sp. tritici CRL 75-36-700-3]	sister chromatid cohesion;ATP binding;chromosome;chromosome condensation;DNA recombination;DNA repair	4.7e-47	EFP85804	hypothetical protein PGTG_11133 [Puccinia graminis f. sp. tritici CRL 75-36-700-3]	112
PST79_12418	0.35	39.99	SPO	Response to stress			base excision dna repair protein	base-excision repair;catalytic activity	9.56e-131	EFP85404	hypothetical protein PGTG_11760 [Puccinia graminis f. sp. tritici CRL 75-36-700-3]	285
PST79_8863	0.15	24.9	SPO	Response to stress			catalase	metal ion binding;response to oxidative stress;peroxidase activity;metabolic process	7.58e-163	EFP84867	hypothetical protein PGTG_10338 [Puccinia graminis f. sp. tritici CRL 75-36-700-3]	371
PST79_2232	0.08	14		Response to stress			condensin subunit	sister chromatid cohesion;ATP binding;chromosome;chromosome condensation;DNA recombination;DNA repair	2.64e-70	XP_003322797	condensin subunit [Puccinia graminis f. sp. tritici CRL 75-36-700-3]	156
PST79_11522	11.91	2315.31	SPO	Response to stress			non-catalytic module family expn	defense response;response to other organism	4.95e-64	EFP86952	hypothetical protein PGTG_12693 [Puccinia graminis f. sp. tritici CRL 75-36-700-3]	164
PST79_10531	0.06	12.74		Response to stress			dna repair protein rhp42	nucleotide-excision repair;nucleus;damaged DNA binding	6.69e-93	EHS64662	hypothetical protein PGTG_21013 [Puccinia graminis f. sp. tritici CRL 75-36-700-3]	204
PST79_7979	0.05	12.66		Response to stress			potential nuclear condensin complex smc atpase	sister chromatid cohesion;ATP binding;chromosome;chromosome condensation;DNA recombination;DNA repair	5.89e-122	EFP77431	hypothetical protein PGTG_03387 [Puccinia graminis f. sp. tritici CRL 75-36-700-3]	195
PST79_12788	0	12.89		Response to stress			hypothetical protein PGTG_17303 [Puccinia graminis f. sp. tritici CRL 75-36-700-3]	cell cycle;DNA repair;nucleus	7.39e-106	EFP91031	hypothetical protein PGTG_17303 [Puccinia graminis f. sp. tritici CRL 75-36-700-3]	189
PST79_9994	3.38	0.77		Response to stress		Excluded from heat map RPKM < 10	hsp78-like protein	protein metabolic process;response to stress;hydrolase activity;nucleotide binding	2.33e-59	XP_003333736	heat shock protein 78 [Puccinia graminis f. sp. tritici CRL 75-36-700-3]	158
PST79_1872	7.46	1.81		Response to stress		Excluded from heat map RPKM < 10	chaperone protein dnaj	protein folding;metal ion binding;unfolded protein binding;ATP binding;heat shock protein binding;response to heat	4.89e-56	XP_003307417	chaperone protein dnaJ [Puccinia graminis f. sp. tritici CRL 75-36-700-3]	93
PST79_5300	9.47	5.9		Response to stress		Excluded from heat map RPKM < 10	dna mismatch repair protein msh3	damaged DNA binding;nucleotide binding;somatic recombination of immunoglobulin gene segments;centromeric DNA binding;somatic hypermutation of immunoglobulin genes;DNA secondary structure binding;DNA insertion or deletion binding;mismatch repair	2.76e-70	EFP76362	hypothetical protein PGTG_02803 [Puccinia graminis f. sp. tritici CRL 75-36-700-3]	200
[truncated: 570 more rows]
