# Supplementary material for: Strategies for Wheat Stripe Rust Pathogenicity Identified by Transcriptome Sequencing
Source: PLoS One. 2013 Jun 26;8(6):e67150. doi: 10.1371/journal.pone.0067150 (PMC3694141; doi:10.1371/journal.pone.0067150)
Supplement: Table S8 — List of primers to validate candidate effector gene expression by non-quantitative RT-PCR. (XLSX) [file pone.0067150.s012.xlsx]

## Sheet: Sheet1
Primer ID	Sequence 5'-3'	Comments
Pstv_13398-F	caccatgGCACCAGTCGACATGTTCGAG	RT-PCR and TOPO cloning, STOP not included
Pstv_13398-R	TGCCGCCTTGGGGGCTGGTCC
Pstv_3046-F	caccatgCAAAATCTCGGAACCCTTCAC	RT-PCR and TOPO cloning, STOP not included
Pstv_3046-R	AGCATCGGGATTACTTTGTAATCTC
Pstv_3060-F	caccatgATGCCGATGGTGTGTGTTGC	RT-PCR and TOPO cloning, STOP not included
Pstv_3060-R	TCGAAAAAGAAGATTTAGCATGAAC
Pstv_3161-1-F	caccatgCAATGTGGGCGAAGCGTTTGG	RT-PCR and TOPO cloning, STOP not included
Pstv_3161-1-R	GTCAAGTTTGTTCCTCAGTTTTTTAACATC
Pstv_3164-2-F	caccatgCCCTACATAGACTGCCTCTAC	RT-PCR and TOPO cloning, STOP not included
Pstv_3164-2-R	GTGTGCAAATTGCCTAGTCAATG
Pstv_3271-F	caccatgTCTCCCATCGGTGACCTTGC	RT-PCR and TOPO cloning, STOP not included
Pstv_3271-R	TAACTGGGTGAACTTGAAGGGGC
Pstv_4624-1-F	caccatgGCTTCCGATTCGAATCCTTCC	RT-PCR and TOPO cloning, STOP not included
Pstv_4624-1-R	CGGAGCCCCGATGACCATG
PstV_4784-3-F	caccatgCCTGAAAAATTCATCTCTGAGC	RT-PCR and TOPO cloning, STOP not included
Pstv_4784-3-R	AACGACGCGGCAACATAGATCGC
Pstv_4790-F	caccatgATGGAGGCTGGCAAAGCAATC	RT-PCR and TOPO cloning, STOP not included
Pstv_4790-R	GATATGATCTTTCTTGATTTGGGC
Pstv_4804-1-F	caccatgGCGAGTCCGCTTTCGATTCCG	RT-PCR and TOPO cloning, STOP not included
Pstv_4804-1-R	CTTCTTCGAGCCACGAAGAGTC
Pstv_4823-F	caccatgAGATATGGGGAGGAGTATCTC	RT-PCR and TOPO cloning, STOP not included
Pstv_4823-R	CTTCTTGGCAAGCGCATGTTG
Pstv_4852-F	caccatgGTCGCACATGGCCCAGTTGG	RT-PCR and TOPO cloning, STOP not included
Pstv_4852-R	TTTTCTGAAAAAGGCCCAGCGC
Pstv_4853-F	caccatgAGAACGACTGGCTTTCCAGCC	RT-PCR and TOPO cloning, STOP not included
Pstv_4853-R	CCAGTCAAGGCGACCTCCG
Pstv_4902-1-F	caccatgCAAGTCGGCCCTGAGTTGG	RT-PCR and TOPO cloning, STOP not included
Pstv_4902-1-R	GGCAAGTTTTCGTCTTTTTGTTGC
Pstv_5075-F	caccatgGAACAAGTAGTCACCCAGTC	RT-PCR and TOPO cloning, STOP not included
Pstv_5075-R	AAGCCCACAATCATGAACTCG
Pstv_5088-1-F	caccatgGAGAATGGCAAACCAAAACCAC	RT-PCR and TOPO cloning, STOP not included
Pstv_5088-1-R	TGGTTTCTTGGGTGCCGCTCC
Pstv_5365-F	caccatgCTGCCAATGTATGAACAAGG	RT-PCR and TOPO cloning, STOP not included
Pstv_5365-R	TTGACCACGCAAGTACGACAG
Pstv_8948-F	caccatgAACGACGCTCCCGCCCCACC	RT-PCR and TOPO cloning, STOP not included
Pstv_8948-R	TTAGAGGAAGAGAGAGAGTGCGCAG
Pstv_9199-F	caccatgGGTTCCACCTGCGGAGAGTAC	RT-PCR and TOPO cloning, STOP not included
Pstv_9199-R	AAACGGCGGATTCTGTCTTCC
Pstv_12358-F	caccatgTATCCAACGTTCGTTGCTAAAG	RT-PCR and TOPO cloning, STOP not included
Pstv_12358-R	TAGTTTTGCAGCTTTCAACATTGAATC
Pstv_12461-F	caccatgACTGGACCCCCACATGAGAAAC	RT-PCR and TOPO cloning, STOP not included
Pstv_12461-R	CTCCTTTTTCCTCGTGAGGTCTTC
Pstv_12651-F	caccatgATCTTACTTCACAAACCGGGTTG	RT-PCR and TOPO cloning, STOP included
Pstv_12651-R	TTATTGTGCTTGATCAGACCAG
Pstv_12657-F	caccatgTCAGTGGTGACCACTCCTCC	RT-PCR and TOPO cloning, STOP included
Pstv_12657-R	CTACTTGGCGTTTTGGATATCTC
Pstv_12696-F	caccatgGAATTGGCTCCAGTAGGGGT	RT-PCR and TOPO cloning, STOP not included
Pstv_12696-R	CATGTTCACGTACTGGAAGTGGTC
Pstv_12697-F	caccatgACCCCGGCCCTCGATTCCATG	RT-PCR and TOPO cloning, STOP not included
Pstv_12697-R	CAAACAACAGCAACAGAATCTCC
Pstv_12818-F	caccatgTCACCCGTCGCTCTCGAACCC	RT-PCR and TOPO cloning, STOP not included
Pstv_12818-R	CCGAATTGTGCACCCTGG
Pstv_13351-F	caccatgTACCCGAACTTCATCGCTAAAG	RT-PCR and TOPO cloning, STOP not included
Pstv_13351-R	AAGGTGGGAGTAAATCACCTTTTC
Pstv_13424-F	caccatgACATGCGACAAAGAGATAGC	RT-PCR and TOPO cloning, STOP not included
Pstv_13424-R	GCGTTTTTTGATGGCCTTGCAAG
Pstv_15878-F	caccatgATGGACCACCTTGGCCCAC	RT-PCR and TOPO cloning, STOP included
Pstv_15878-R	CTACTGCTCATTCATGAAGATTTTTAC
Pstv_15884-F	caccatgCACCCGCTCAATGAGCAATTG	RT-PCR and TOPO cloning, STOP not included
Pstv_15884-R	GTTTGCAAAGTGAGTGCTACCG
Pstv_15892-F	caccatgCAGGTACCTGCCGGTGCAGCCGC	RT-PCR and TOPO cloning, STOP included
Pstv_15892-R	TCAAGGGCCTTGGAGTGCAG
Pstv_15910-F	caccatgGCAGTAGGCGATCCAGGGGGTC	RT-PCR and TOPO cloning, STOP not included
Pstv_15910-R	AGAGTGAGGGGGAAAAGTGGG
Pstv_16344-F	caccatgATCATTAACGTACGCACGACAAG	RT-PCR and TOPO cloning, STOP not included
Pstv_16344-R	GCCAGAGTAGTTTTTGTCAGTGC
Pstv_3765-F	caccatgATGTTTCATCCACACGAGCAG	RT-PCR and TOPO cloning, STOP included
Pstv_3765-R	TCAAGAAGACGATTGCTCATGTAAC
Pstn_3099-F	caccatgTCATTAGTCCCAAAATCACTCCG	RT-PCR and TOPO cloning, STOP not included
Pstn_3099-R	GGCGGCCGGTGCAACAACGCGAC
Pstn_3128-1-F	ATTGCTGGAGGTGTCCTCCCCACTG	RT-PCR, STOP not included
Pstn_3128-1-R	AGTAACAATAAGGACAGCAACTAAAGC
Pstv_3174-F	CAAGATGTTTCCATTGCCAGTCCAAC	RT-PCR, STOP not included
Pstv_3174-R	CACAATGATCATATAAGTGGTAAG
Pstv_3492-F	CAGGGTCATGTGACGAGCGATCAAG	RT-PCR, STOP not included
Pstv_3492-R	CTGGATGAGGATGAAACCAGAGAC
Pstn_4799-1-F	CAGACTGTTGAGACCCAGTCACCTC	RT-PCR, STOP not included
Pstn_4799-1-R	GGCTTTTGGAGCCGAGTCTTCGGTG
Pstv_4855-F	CGACCTGCTTACAGTCAGGAATCAG	RT-PCR, STOP not included
Pstv_4855-R	AGCAGAGGCACGGTTGTGCGCTGC
Pstn_9070-F	CAGCCGGGCGATGTGTCAAGCGCAC	RT-PCR, STOP not included
Pstn_9070-R	CACTACTTCGTGCAACTCACAG
Pstn_12603-F	ATGGTGGTGACAAAGATACAGAAGC	RT-PCR, STOP not included
Pstn_12603-R	ACTTGCTGATCTATTCAATAAAG
Pstv_12661-F	ATGCCGCTTTCGGGTCCGACCAGTC	RT-PCR, STOP not included
Pstv_12661-R	TCTACCCAATCTTCGGAGGACTTCG
Pstn_12695-F	GTGATGATTGAGGTCATGCACCATAAC	RT-PCR, STOP not included
Pstn_12695-R	TATGTTTTTCTCCCCATTAACAGCC
Pstn_13443-1-F	ATGGAACTCCCCAAAGTGGTTGAGG	RT-PCR, STOP not included
Pstn_13443-1-R	GATTGCCAAGCCTACTATAATCATG
Pstn_15540-F	TTGAACTCTTCACGAAGACTGATCC	RT-PCR, STOP not included
Pstn_15540-R	ATCATCTTTCTCTTCAATCTCATCG
Pstv_15542-1-F	GCCCCCGGCCCCCTTCGTGACGTAT	RT-PCR, STOP not included
Pstv_15542-1-R	ATCTAAGTGAGTTTTGCGAGAAGCG
Pstv_15556-1-F	AGCCCAGGCGTACTTCACAAGAGG	RT-PCR, STOP not included
Pstv_15556-1-R	GATATCAATACGCATTTGTGGTTGG
Pstv_15848-F	GCATATCCACAGGTCATTGAAAAAG	RT-PCR, STOP not included
Pstv_15848-R	CAACATTGGATCATGCGGAACACCAG
Pstn_15882-1-F	GCTCCCATGGTCGGGGATGTGGTCC	RT-PCR, STOP not included
Pstn_15882-1-R	GGTGGCAGCAATGGCAACGTGACC
Pstv_15883-3-F	AATGTCCCTTTTCAACACTTGCGCG	RT-PCR, STOP not included
Pstv_15883-3-R	GTTCAAGCTGGTTTCATTCGAAAC
Pstv_15883-4-F	GTCAACTCTCCATCCGACGATGCC	RT-PCR, STOP not included
Pstv_15883-4-R	GGCAGCTAATACAGGTGGGTGAGCC
Pstv_15889-1-F	AACAACGCGTCTGAAAGCTCAGTGTG	RT-PCR, STOP not included
Pstv_15889-1-R	TGAAGGTTGCATATCATCCGAAG
Pstv_15897-F	AGCCAAACTTCGCCGAACTCTGTTT	RT-PCR, STOP not included
Pstv_15897-R	AAGTCCACAGGTGTCTGCTCGGGCC
Pstv_16330-F	TACCCAAGCTTCATCACTAAAAATTTAG	RT-PCR, STOP not included
Pstv_16330-R	AAGGTGGGAGTAAATCACCTTTTCA
Pstv_16432-F	AAGCCCATGCCTCCAAAATCTAGAA	RT-PCR, STOP not included
Pstv_16432-R	ATTGAATGGGTGACAGATTGTACAC
Pstn_3032-F	CAAATGGATATGAAGGCCTTGATTG	RT-PCR, STOP not included
Pstn_3032-R	GAAGAAGAAGGCGAATACTGTTGCG
Pstn_3169-F	AGCCCCAATCCGAGTTTCAAGCCG	RT-PCR, STOP not included
Pstn_3169-R	TGCTACACTTCTGCTTGTACCTTGC
Pstv_3710-F	GTCATTGAAGAGGAAGTTGTGTATG	RT-PCR, STOP not included
Pstv_3710-R	AGCTACTTCGATATCGTCAGAAG
Pstn_4629-F	GACTCTGGGGCTCCAAAAGTCG	RT-PCR, STOP not included
Pstn_4629-R	GAAGGCTACCTTTACCAGCTTCTTC
Pstn_4633-F	AGGAGTCCATCCCGATCGACGACG	RT-PCR, STOP not included
Pstn_4633-R	GACCCGTAGCTTGGTCCTCACATC
Pstn_4657-1-F	CAAGGCAACGACCCACCGGTCATC	RT-PCR, STOP not included
Pstn_4657-1-R	GGCGAATAGAGTCATGACTGAAGC
Pstv_4820-F	CAGACTCTCGAAACCCTCCGCAAC	RT-PCR, STOP not included
Pstv_4820-R	AGCATCGGGATTACTTGGTAATCTG
Pstv_4889-F	CAATCTACAAACACTTCATCCACTG	RT-PCR, STOP not included
Pstv_4889-R	AGCCAGAAGCGAGAGGGAGAAAGTG
Pstv_4917-F	ATGGAATTCAATGCTCCACGCATGC	RT-PCR, STOP not included
Pstv_4917-R	TTTTCGACCTTTTTTTGCACCGGC
Pstv_4962-F	AATAAGAATAAGATAATATGCGCTC	RT-PCR, STOP not included
Pstv_4962-R	ACGATTCCTTGATTGGTAGCAAGAC
Pstv_7145-1-F	GAGGAGGCATCAAGCGCCAAACCTC	RT-PCR, STOP not included
Pstv_7145-1-R	TGCTGCTCTAGAGACGAGCATCACCAC
Pstv_8952-1-F	GCATCAGTCGAAGCACTTAAGCC	RT-PCR, STOP not included
Pstv_8952-1-R	TGAGTATCTCTCTCCCGTTTCTAAG
Pstv_8962-2-F	ACCCCCATCGAGCATCAACCCAGAC	RT-PCR, STOP not included
Pstv_8962-2-R	GAAGCTACCGGGAGCGACAAATCCC
Pstv_12685-F	CAGACACTTGACCGTCAACCGGCTG	RT-PCR, STOP not included
Pstv_12685-R	AGGAGCTACAGACTGAAGTGCTGGG
Pstv_16080-1-F	TCTGGAGCAAGCACACCAAAGAAATGC	RT-PCR, STOP not included
Pstv_16080-1-R	TCTGTTTCCCAGACATACGAAGC
Pstn_3223-F	CAGGCTCCGCTGACCGTCAACACTC	RT-PCR, STOP not included
Pstn_3223-R	AGCAAAAACGGAAAGGGCACCAGC
Pstv_3267-F	GGTTATGTGCCCTCTTACCAAGAGC	RT-PCR, STOP not included
Pstv_3267-R	AGATCTGGTTCGTTGAAAACTGATC
Pstv_3749-F	GCACCGCTTCCAAGCTCAACAGGCG	RT-PCR, STOP not included
Pstv_3749-R	ATTATCGGCCTGGCTGAGGTCGGTG
Pstv_4597-F	ATCCCCATCAATGTTTCTGGGACTG	RT-PCR, STOP not included
Pstv_4597-R	CCATGCTCTTTGTCGACCACCCCAC
Pstv_4922-F	GCCCCGGTATCCAGGTGGTGTTGC	RT-PCR, STOP not included
Pstv_4922-R	TTTTTGTCTTGTCTTTGAGGATTG
Pstv_4996-2-F	TATCCAGCAGCCCCTGATGCAACAC	RT-PCR, STOP not included
Pstv_4996-2-R	ACCGAATAACCATCCGACAGTGATC
Pstv_5004-1-F	GGACTCCCTTTCGGCCAATTGCTTTC	RT-PCR, STOP not included
Pstv_5004-1-R	CTCCTGGCTCTCCTTCTCCATTGAG
Pstn_5062-1-F	TTCTCCTGCGAAACATCAACTGGG	RT-PCR, STOP not included
Pstn_5062-1-R	GGGCTTGGTGGGCTCCGGCTTGGTG
Pstv_5115-F	GAGGGCCAGTCATTGTGTTTGGGTG	RT-PCR, STOP not included
Pstv_5115-R	TCGAGTAGGTTTGGGTGCGGGAC
Pstv_5118-F	GTAAATCTCGACGACTACCGATACG	RT-PCR, STOP not included
Pstv_5118-R	CTTTTTGCACTGGTTGTCCGTGGCG
Pstv_5121-F	ATGCAGACTTTCATATGCGAGGGTG	RT-PCR, STOP not included
Pstv_5121-R	CGGTGCAGCAGTGGGTACTAATACG
Pstv_5304-F	ACAATTATCCATGAGCCAGGCTGTG	RT-PCR, STOP not included
Pstv_5304-R	ATATAAACCGCTATGTCTCGGGCAC
Pstv_5442-1-F	TTCAAGTGTGGCACTGCGGGTAAAACG	RT-PCR, STOP not included
Pstv_5442-1-R	ATTAACAGGTGCGGCTGCAGGGGCG
Pstv_6044-F	GTCCCACTAGAACTGGAACAGG	RT-PCR, STOP not included
Pstv_6044-R	ATTAAGGAGTGGGAAGAGGAGGTCG
Pstv_6870-1-F	GAATCCGTCTGTCATAAATGGTGG	RT-PCR, STOP not included
Pstv_6870-1-R	GACGGGAGGAGTGTCAGCTTTGAAG
Pstn_6921-F	CAAAGAGACGCAAGTTCATCCCCTG	RT-PCR, STOP not included
Pstn_6921-R	AGGCATGTTTCTGCCAATGTCTTGG
Pstn_9213-F	CTCCTGGAATCTAGCGGTAGATTGC	RT-PCR, STOP not included
Pstn_9213-R	TCCATGAACCTTGATCATCAGGTC
Pstv_12014-F	CAGGGTGGCTCCAAACAACCCAAGC	RT-PCR, STOP not included
Pstv_12014-R	CTTCTCTCCATCTGAAGGTGGTGC
Pstn_12353-F	GAGCCTTTATCGCCTCGTGGTGAAG	RT-PCR, STOP not included
Pstn_12353-R	GCTGTCCGAACCGGCCTTCGCAGG
Pstn_15579-F	GAATTTGAAATAATCAACCAATCAG	RT-PCR, STOP not included
Pstn_15579-R	CTTGCGAAAGAGGATGGGCGTGCCG
Pstv_15614-F	GGAACCTGCTCAATTCTACAAGTTC	RT-PCR, STOP not included
Pstv_15614-R	ACGCTTTGAGGCAGGCGCAACC
Pstv_15616-F	GCAGGAATATCGGACGAGGATTTTG	RT-PCR, STOP not included
Pstv_15616-R	GCGATTGGGATAAGCATTATAGATG
Pstv_16438-F	TTCAATGTAGGTACCGCAAATTTAG	RT-PCR, STOP not included
Pstv_16438-R	TTCTACGTTGACGAATTCTTGAGC
GaPDH v.3 F	TGGCTGTGCTCTCAAGTTATC	Specific for wheat Glyceraldehyde 3-phosphate dehydrogenase
GaPDH v.3 R	CTCAGGAAGAACCTTACCAACA
PR2-F	CTCGACATCGGTAACGACCAG	Specific for wheat PR2 (β,1‐3 glucanase), accession Y18212
PR2-R	GCGGCGATGTACTTGATGTTC
PR5-F	ACAGCTACGCCAAGGACGAC	Specific for wheat PR5 (thaumatin-like protein), accession AF442967
PR5-R	CGCGTCCTAATCTAAGGGCAG
TaGLP2a-F	AACAAAGGTGATGTGTTCGTCTTC	Specific for wheat TaGLP2a (germin-like), accession AJ237942
TaGLP2a-R	GAGCCGGTCTATTGTATTCTTTTCC
Pst β-tubulin-F	TGATCGTATGATGGCCACCTTCTC	Specific for Pst β-tubulin, accession EF570843
Pst β-tubulin-R	GAACGGACAGCATGTTCTCTTCG
